# Supplementary material for: Nuclear Lipid Droplet Birth during Replicative Stress
Source: Cells. 2022 Apr 20;11(9):1390. doi: 10.3390/cells11091390 (PMC9105094; doi:10.3390/cells11091390)
Supplement: Supplementary file 1 [file cells-11-01390-s001.zip]

Archive with 17 entries (16 files):
- Supplementary Material Kumanski et al REVISED/
- Supplementary Material Kumanski et al REVISED/.DS_Store
- Supplementary Material Kumanski et al REVISED/Figure S1.pdf
- Supplementary Material Kumanski et al REVISED/SCRIPT_HEATMAP.txt
- Supplementary Material Kumanski et al REVISED/SCRIPT_LIMMA.txt
- Supplementary Material Kumanski et al REVISED/Supplementary Video 1.mp4
- Supplementary Material Kumanski et al REVISED/Supplementary Video 2.mp4
- Supplementary Material Kumanski et al REVISED/Supplementary Video 3.mp4
- Supplementary Material Kumanski et al REVISED/TableS1.tabular
- Supplementary Material Kumanski et al REVISED/TableS2.tabular
- Supplementary Material Kumanski et al REVISED/TableS3.tabular
- Supplementary Material Kumanski et al REVISED/TableS4.tabular
- Supplementary Material Kumanski et al REVISED/TableS5_MMS0.001_DOWN_GO.txt
- Supplementary Material Kumanski et al REVISED/TableS6_MMS0.01_DOWN_GO.txt
- Supplementary Material Kumanski et al REVISED/TableS7_MMS0.1_DOWN_GO.txt
- Supplementary Material Kumanski et al REVISED/TableS8_MMS0.01UP_GO.txt
- Supplementary Material Kumanski et al REVISED/TableS9_MMS0.1UP_GO.txt
