# Supplementary material for: Nuclear Lipid Droplet Birth during Replicative Stress
Source: Cells. 2022 Apr 20;11(9):1390. doi: 10.3390/cells11091390 (PMC9105094; doi:10.3390/cells11091390)
Supplement: Supplementary file 1 [file cells-11-01390-s001.zip › Supplementary Material Kumanski et al REVISED/TableS1.tabular]

GeneID	MMS_0_1	MMS_0001_1	MMS_001_1	MMS_01_1	MMS_0_2	MMS_0001_2	MMS_001_2	MMS_01_2	MMS_0_3	MMS_0001_3	MMS_001_3	MMS_01_3
YLR110C	12.6771565771778	12.6060575604128	12.35974038001	12.2300691778445	13.0146431907639	12.6347376288916	12.5616297061426	12.4019968722781	12.858042906144	12.7915749921301	12.6473423513982	12.1723558806357
YOL086C	12.5379635392918	12.5206732897711	12.3025951385184	11.6397562210958	12.4730825738175	12.613101615272	12.9460310380134	12.1067421117847	12.8223154444821	12.7669731466447	12.6865374677562	12.225558326948
YLR044C	12.4024836713974	12.554802217149	12.4565607819417	10.8669013563199	12.4648105498292	12.5385488545694	12.3921466241841	11.3202440456411	12.7620397724835	12.8690026757799	12.5978468342054	10.9214946076593
YBR118W	12.3610889882851	12.2989779837649	12.313558252325	11.6238552221327	12.1390242034737	12.283640913624	11.9514203004413	11.6986422085324	12.6278403927065	12.4494048610543	12.3196636192481	11.5654981421468
YPR080W	12.3471833974833	12.3412316183693	12.3272554893617	11.8139008987207	12.0329890092224	12.2766493319333	12.1419872413352	11.5743415509271	12.5099199248474	12.5390112332902	12.2883636458095	11.6096219037097
YGR192C	12.3215767521598	12.261017264735	12.2070298851888	11.8738530741506	12.3743363936235	12.3184541585536	12.3852739013974	12.0244719860449	12.6665656503077	12.574618565667	12.2298994701305	11.8504939561928
YHR174W	12.2225037637717	12.3054970533143	12.0857463058911	11.6069409859868	12.400556475927	12.5073404533659	12.6390566931154	12.050562603314	12.5917510848739	12.4954905375933	12.3721376548052	11.9709810705539
YJR009C	12.2168387002508	12.4616786054604	12.4904456404653	12.0362316919328	12.4956891585066	12.611304167952	12.493085001314	12.3384306016726	12.6932552983726	12.7054473203724	12.8716030000381	12.2518900475604
YKL060C	12.1619270432125	12.1643064115297	12.0296199406592	11.2440265591745	12.1818878121966	12.1879940475265	12.3628289971628	11.6756161137935	12.3076796711211	12.5500472424418	12.2092629889011	11.0522994416436
YKL152C	12.0838962810935	12.2132506876042	12.0597458490873	11.4911401695157	12.0259288142867	12.1011390495026	12.0448295424009	11.5090351713532	12.3219093629324	12.4139697119551	12.3213933812391	11.880071927066
YAL038W	12.0836836655356	11.9550467144271	12.0739362192294	11.1534538047305	11.9604852904477	11.9935935498102	12.2430028811671	11.2741734228587	12.1532768502898	12.1826607420634	12.0366328958645	11.0681282103399
YLR167W	12.0548666171905	12.1193424757803	11.9786760321375	10.7931608534508	12.1237041480449	12.2492416294268	12.1353095343487	11.2375203035032	12.2809339586971	12.2848989025179	12.0270185418678	11.2747026212897
YDR316W-B	12.0488206497556	11.9832110138102	11.9979165427734	11.7889464203077	11.831061773739	11.8314435829955	11.9662002980186	11.624399656622	12.0734490360489	11.9344773217637	11.7386544318525	11.1522569481189
YGR254W	12.0397519520738	12.1332625107927	12.0189671124234	11.2951880485327	11.952135865361	12.3152802790525	12.3441992106697	11.9805731025772	12.2890452617853	12.4379414013379	12.3784631222959	11.5099761309851
YER117W	12.029855471747	11.8965488069327	11.8192929483649	10.0728347645056	11.9249823396404	11.7394671782581	11.9970354685773	10.7425270694806	12.1238031718603	12.1300028914628	11.9436376765235	11.2618241999091
YIL148W	12.0027560094303	11.8633863330672	11.8202189824213	10.0366235994965	11.4680532144642	11.5309369500862	11.4842637248128	10.7005344355486	11.8574298194965	11.6379918081047	11.4731608343053	10.7034549639692
YDL075W	11.9830922715683	11.8551860529461	11.730946731121	9.91213932231038	11.6794161826139	11.6356610777495	11.4182624389192	10.4379112933158	11.75389347785	11.8644355882504	11.5619548260612	10.2840672522484
YGL030W	11.9816111185061	11.8646400449149	11.8457070742926	9.99885749169964	11.7432256683385	11.7483773232186	11.3325444320447	10.6432223538225	11.8436111681393	11.6688553543936	11.5872853087829	10.3429636089713
YNL178W	11.8990453001074	11.641556188445	11.6253227199226	10.3141589320487	11.5704141692679	11.6317610225373	11.609739321162	10.6672183160982	11.9038814635706	11.9188516202314	11.5528289338693	10.7468263617342
YKL096W-A	11.8959961835826	11.6860703135139	11.3246132217257	9.28137364591821	11.7833778776918	11.8472936760947	11.6872853230434	10.1299192762063	12.0212770897708	11.6300250652704	11.4017904390209	8.78883424106117
YDL184C	11.8949579098031	11.9939317769529	11.598210864788	9.53826982932325	11.9963808954019	12.1722726778988	11.4171574074651	11.0390659263311	12.228803180482	11.9522262251336	12.2064876005156	11.4283248708642
YOR369C	11.8762875942123	11.7855061149701	11.6131916380758	10.0399597478926	11.888208481362	11.9966619565581	11.9638869095442	10.7937262032679	12.2317378530926	12.2125408471355	11.9595997302672	10.8647637189165
YDR050C	11.864130997128	11.7970719553686	11.9786977468207	10.9866774287566	11.7398703070146	11.8624533184501	11.9035449991111	11.448781230347	12.0962690467906	11.9576652707199	11.9681614379222	11.3278563535681
YIL018W	11.8574383227422	11.7132755199497	11.6884408410794	10.1883461771315	11.899376256839	12.1069522248588	11.8140745988264	11.2317305561475	12.3962347285288	11.8998153973413	11.7796160757176	10.892089180769
YFR031C-A	11.8554408988264	11.888583689046	11.6364132349821	10.2772259728825	12.1792482802216	12.2352434030806	11.4819599189691	11.2542579644458	12.3629939270832	12.14988132025	12.0182332999457	10.8480443330852
YER056C-A	11.7966123268838	11.6104567777585	11.4495585724673	9.57932971263738	11.7064989046749	11.5982827790047	11.539723223792	10.2199029971514	11.8518755443572	11.7987983638289	11.3106639057134	10.01708647416
YPR102C	11.7877173655676	11.7112996455442	11.5464975709031	10.3394073476452	11.353826899281	11.3676424555774	11.2984914892567	10.5677657318062	11.7764317803479	11.6448869839844	11.2281889274919	10.6940027864452
YER102W	11.7745256979082	11.7453690975962	11.6449215754865	10.0882499555235	11.5593211387804	11.6155173165736	11.2326136779312	10.5734556610464	11.8629108032048	11.5988215467788	11.4567374295515	10.4993987295547
YDL133C-A	11.7722884363591	11.9921827514949	11.6567781190616	9.5170115580141	12.0371255901406	12.0663491049572	11.3589302280681	10.9532741643621	12.1363365010492	11.8435252741307	12.1633076751763	11.5107041182139
YGL123W	11.7653350480295	11.6603273943583	11.4455652424003	9.83689076501374	11.6610304100907	11.9259514677362	11.6962037965988	10.7187497286687	12.0061857354035	11.8086748919831	11.6934959068824	10.5996580282048
YIL052C	11.7634066225082	11.6776242393919	11.4972460983921	9.57729570611554	11.7559944670701	11.6076154658346	11.5838895945654	10.1149915344574	11.80909887686	11.7242464595896	11.4951353771358	10.132576512595
YGR034W	11.758499187623	11.6967927198719	11.4565435076662	9.49440926465035	11.4485158208189	11.4908898827489	11.3408998879392	10.2611010245416	11.6956655308145	11.5530863942078	11.3803684097366	9.74024876175755
YGR085C	11.7580459991343	11.7282053797604	11.4660970087054	10.2519393980114	11.5289128413818	11.7006313463523	11.3399264198039	10.8326449127346	11.8053783811941	11.4500466781105	11.2140844816712	10.3731602572616
YML026C	11.7413743501604	11.6421604423612	11.784388561877	9.65289892865689	11.0662599336434	11.4712934713035	11.1378455243188	10.3714614344068	11.729462728263	11.6475590427314	11.5675788390902	10.3028338671257
YGR118W	11.723040449511	11.6920350297607	11.565273948371	10.292916158039	11.6911949390898	11.8136293456042	11.7732386798232	11.081558767414	12.0761440529266	11.9204601307608	11.6259115338298	10.773396503474
YOL121C	11.7133619093151	11.6776289425065	11.5603027194747	9.95518646588566	11.6734723130816	11.8435441359492	11.2769652665398	10.6865929082488	12.001468724198	11.6375005234319	11.4587120270225	10.3923050612949
YLR340W	11.7006131409033	11.5609538298764	11.5054238957871	10.0844403317348	11.6307608526324	11.7067165911632	11.7153613399685	10.6935493823536	11.8991214504557	11.7689735637328	11.3723939331969	10.5892325405709
YPR043W	11.6867057940496	11.588868489231	11.4950819623511	9.77266393176467	11.4638975264054	11.6531669695317	11.3655209680629	10.5150978855323	11.7298154217997	11.5694660201453	11.3040243325428	10.4126639852323
YMR116C	11.6802019670024	11.6000193041084	11.4212787919227	9.64537812927306	11.669952684511	11.6886969427941	11.4340594162217	10.5107391066046	11.9340110927887	11.9028121847791	11.5645792740199	10.3557705206759
YFR032C-A	11.6658358123459	11.7151167991441	11.3800303438306	9.45029937758269	11.8201894007923	11.9921022748156	11.5408320517003	10.5524520271552	11.9838852244913	11.6934356773947	11.9400141777593	10.4050040478766
YPL090C	11.65945223055	11.5552882014381	11.4038499600129	9.67247645797699	11.258541693371	11.6020578302635	11.6869494649581	10.3531563244718	11.7047207176054	11.5451930423372	11.346738319481	10.4703864762696
YPR132W	11.6526313470471	11.6188355720292	11.4881163951654	10.106528110124	11.7554555658126	11.8152122409738	11.732090332443	11.0068505886858	12.0543859754258	11.7514749311729	11.5576176632807	10.8583073277639
YJR123W	11.6465624117345	11.5316976262175	11.1939479797063	9.79101444447652	11.4447809816132	11.4552296511276	11.5782003255604	10.3434947798902	11.5319255128706	11.584517750675	11.8020230661868	10.0467313916927
YML024W	11.6397011042861	11.5322323545273	11.5246478599205	9.7497395741018	11.2748768718641	11.4950766632201	11.2172869101939	10.3281090128544	11.6560457175051	11.8231410845322	11.7086489423355	10.3968288562531
YGL189C	11.6295709099848	11.4574055911476	11.507321006729	9.60920398091373	11.1534122609507	11.2922250279118	11.2813532044353	10.5572501095919	11.6052635474272	11.4400303880914	11.183678176232	10.0262673755235
YNL302C	11.6244272430683	11.5121413173023	11.4036158162734	9.78346521143789	11.4726530883963	11.7099206887406	11.4177920828633	10.6544265238683	11.9967344851655	11.5587153957437	11.4563565126609	10.2223961225476
YDR500C	11.6180855488929	11.4264952326854	11.2107957059103	9.55090789611992	11.5294272246624	11.5248369454935	11.4214633472532	10.3351809406154	11.6845019329495	11.6190052850409	11.3786684546606	10.4716213053647
YGL076C	11.6172894763993	11.4166088291566	11.3506117643057	9.24864824314587	11.2489072886991	11.3734623221565	11.2702229170391	10.1538573979774	11.6441309045422	11.2179157248018	11.1797707956355	9.75894392480615
YGL147C	11.6029687514254	11.4115797806269	11.4573202454901	9.39040205649269	10.9860913585648	11.077403747925	10.9069642217679	10.0103019615426	11.3473534579659	11.0440975021989	10.9090495469292	9.49792650365924
YLR075W	11.6015330723056	11.6196322119734	11.2732030431911	10.8437826527928	11.4949617559029	11.4386839693161	11.2621170931759	10.8728355431435	11.525825800234	11.6508073661263	11.4701162143623	10.8158379136549
YEL034W	11.5984641086509	10.7366790901532	10.1315412105151	9.05549613477768	11.6505214473288	10.6851792462086	9.91890996008176	8.90548206736466	11.8116650056204	10.3925516301728	9.85654150421083	8.92581834133325
YHL033C	11.5914784364728	11.4228005985071	11.282830240296	9.48312949114906	11.2276039056101	11.1661776714106	10.8105026966034	10.0192030661237	11.5860425472839	11.457690384797	11.2338493085914	9.98658003297137
YPL198W	11.586950289028	11.4473126662362	11.2750913099779	9.27928928402825	11.4855226894196	11.4449012438676	11.2927164782868	10.0885013762649	11.723233101625	11.6307259451336	11.4250236158099	9.85090442014174
YJL189W	11.5837017741264	11.5701377744207	11.337430223291	9.24873751321294	11.3366065865999	11.4907048917059	11.3377809340992	10.4024811324162	11.6797087666726	11.471051135346	11.2991634125487	10.0691378152474
YDR447C	11.581641203517	11.4461609555955	11.4659262258559	9.67030758499315	11.339821190674	11.5328622542051	11.2252436419315	10.3781755316975	11.8210696441507	11.7990534720404	11.3104081335153	10.1865086280165
YOR063W	11.5760430513782	11.5105163667594	11.4836216492893	10.1098229509884	11.5607504173437	11.7786093639524	11.3141047206238	10.4499937265802	11.7406917111002	11.735678853386	11.4621894585191	10.2784542254157
YHR203C	11.5526794294384	11.5271284635586	11.324137864241	9.80880352079723	11.412332458261	11.328980017151	11.3839351796503	10.4121294469417	11.5350104395268	11.4669930932669	11.2328573972802	9.85371391364615
YBR181C	11.5457155195205	11.5817230621062	11.2264368359025	9.60956549908713	11.4923719194663	11.6075349019666	11.5298098469705	10.3573584547848	11.8622058671025	11.4823067007895	11.3923008435426	10.27587685164
YCR031C	11.5451944286964	11.5088138064118	11.3090410056158	9.77071526933894	11.458346222209	11.3194317267358	10.9491928332253	10.3196437137435	11.4176327397325	11.4564545843776	11.2005018873264	9.93679160073728
YPL257W-B	11.5450679467924	11.5738403061161	11.4432751914483	11.0426520422821	11.4059876532854	11.3299914107562	11.314069453613	10.962894664432	11.4768722061548	11.549306883732	11.3762507282013	10.7444569575388
YNL162W	11.5114146643729	11.502545775778	11.4594611422932	9.64716268032897	11.0936134593211	11.327717652799	11.2142036009562	10.2973973544092	11.537065811871	11.3690028619707	11.2233713685856	9.76455850605498
YBL072C	11.5083818222161	11.5786469908542	11.4702400379771	9.88047765977518	11.3313770460974	11.3960407117758	11.4189950138035	10.310279150002	11.5967715198445	11.4977773183557	11.3245586408448	10.283472032203
YJL190C	11.4984897820945	11.470769399559	11.4296568590952	9.2663197437464	11.1915137567305	11.2118737162513	11.0230542571037	10.0179566936614	11.5199908472182	11.217869081578	10.9908024044915	9.46130013502792
YBR084C-A	11.4959860516692	11.5154787128457	11.1435544420721	9.84044325337448	11.6937413914026	11.6365601312281	11.5909770513123	10.5245140220167	11.9437297723444	11.5424428215202	11.3337515506779	10.1753336463618
YJL136C	11.4800405141507	11.4948310732206	11.4133473373841	9.33147976373253	10.7461705162689	11.2187404105777	10.8016535396089	9.7857308559075	11.5903078940698	11.4369736407709	11.1596376600282	9.56656354058285
YOR312C	11.4784869301413	11.3880542736682	11.333978408534	9.64519277146967	11.3865250396343	11.5034241358456	11.1607053104706	10.5718568211121	11.7273785967415	11.283239360181	11.1203755269619	9.84455950655869
YPL079W	11.4754457369678	11.3925445322105	11.3208516716121	9.3366096129307	11.3458199137996	11.3245756423036	11.3331671652667	10.2189915872472	11.465833616124	11.3051539432077	11.1918094940409	10.1738725266999
YJL052W	11.4722372623171	11.8110186207907	11.7942579468369	11.4645321515012	11.663179213358	11.762358742674	11.9060689068648	11.9134169901438	11.6549273839485	11.6151243644418	11.921473513791	11.3722942829062
YBR191W	11.4721196749023	11.4048187957903	11.1848911736327	9.28554786317696	11.1902101165443	11.2938516574857	11.0568022719424	9.85164883737738	11.6206626193839	11.2241015739919	10.9353551621442	9.60172999962524
YBR031W	11.4706387002971	11.4007092091706	11.0952171433818	10.1493446075227	11.669511857409	11.7273342761203	11.4317786994363	10.6301700107933	11.9099814220051	11.6675891978729	11.4812421471519	10.458834388479
YOL120C	11.4665264231857	11.34224060155	10.9219309872055	9.00061406369899	11.4759673515303	11.2164582494237	10.791573821658	10.1731519401872	11.5098885680335	11.3547774903077	11.0544555751875	9.56583788955822
YDR450W	11.4646913879773	11.5593744457723	11.2222286874866	9.39415179081365	11.4141870887525	11.6496546661071	10.9495762986418	10.4125252136502	11.714451670323	11.3486714488456	11.3451283867723	9.50931141350132
YDR012W	11.4639099195503	11.1470580197107	11.1717783919625	9.90894568414391	11.7390712359883	11.5001169793313	11.3839799792645	10.6977005358625	11.7179199863969	11.5777006213249	11.4043750791248	10.2928540338397
YLR344W	11.4534024616064	11.4708894181592	11.0013868258422	9.36459155038425	11.3335911269787	11.1780213487839	10.8556707526574	9.99657864691038	11.3090689744091	11.3647311921313	11.3053481851187	9.62351267662546
YBL087C	11.4490111878843	11.3251360706244	11.1305657091753	9.30267544748988	11.3509947753911	11.5219683518742	11.478030437746	10.2869284661504	11.5492962490582	11.4965544248717	11.2282499501334	10.5386386455664
YMR251W-A	11.4419543640404	11.1797265885624	10.9759032902447	11.1348540457567	11.1810877092037	11.1526972971399	11.1316155747867	11.7095583433402	11.3803444817151	10.9008497946951	11.0269231699699	11.5610085102911
YKL006W	11.4385285579818	11.309950467263	11.3617283589804	9.4996049532991	11.1189499164456	11.1300947318658	11.177559541695	10.0720759255755	11.3441236681463	11.335572535964	11.1203919663121	10.0293922687803
YHR010W	11.4356354418117	11.2462865626376	11.3708168358234	9.19213821457507	11.2667707857999	11.2497192166222	11.2453072910864	10.1503093512845	11.5969938079634	11.4877680908241	11.352673902144	10.1989152938817
YBL092W	11.4333831296493	11.4439573886266	11.1695057810748	9.60911822263614	11.4404794753485	11.3038041914437	11.2556068294033	10.364733990529	11.6154556425343	11.5848202783782	11.4474561619891	9.73839281035426
YHR141C	11.4318643602175	11.4995395762541	11.4275854685635	9.58479239764707	11.353449425247	11.5280729595653	10.4498226156807	10.3425482696558	11.5860588782379	11.514399796573	11.5318210408478	9.58901246299813
YHR021C	11.4285809536305	11.3613748823035	11.2865145398427	9.49847421776136	10.5854051794999	10.8851513957407	10.7367446336215	9.51180694946757	10.9751977267265	10.9403600973009	10.7013272605423	9.68448438498448
YLR441C	11.4220839115343	11.342821356243	11.1215183436471	9.95421055624331	11.2223297076886	11.388610772777	11.2113998333048	10.3485100674261	11.4911371193266	11.3428777812264	11.2380677579193	10.4482882383278
YJR145C	11.4124050220778	11.4686810476785	11.2067089386436	9.83294253117777	11.955133183217	11.4252303797387	11.1546391527044	10.3294472741172	11.5006262325411	11.5429777149533	11.1971153913281	9.72800641918449
YER138W-A	11.4052979619964	11.3712173766962	11.3464850699092	11.2383515344356	11.2002729744109	11.2462715771983	11.0846564527332	11.0219882154551	11.4076088224572	11.313741711356	11.3943723656588	10.0814816912026
YGL135W	11.3926312341617	11.2059873219175	11.04813162957	9.87574950373311	11.1650253199171	11.1705342171257	10.8516323205387	10.3855583308954	11.3339323122504	11.4104296154795	11.0820085128263	10.1999271617543
YBL027W	11.3878395166654	11.4209980958439	11.0661183269112	9.86207639240154	11.7065366369619	11.7790070864027	11.6391591396461	10.50586537133	11.8734991535295	11.5388559450683	11.562460130987	9.94296535111162
YOR133W	11.3760580335346	11.3769437978942	11.3578469593933	9.92614478188929	11.4435892221426	11.38759274641	11.1324646781446	10.0360718633037	11.4795697313359	11.4910806438164	11.4541471670695	10.1827822375997
YGR148C	11.3746888803301	11.3231037127558	10.9487276896091	9.61857413526194	11.4953961787616	11.4732219612433	11.2478203568301	10.4421761790666	11.4837931672317	11.6146413327002	11.4943585729711	10.0917643874419
YPR158W-B	11.3667381755321	11.569291916119	11.4343679767959	11.0315508211736	11.3640214138273	11.2387335306869	10.9601269241765	11.0112225998082	11.4516172340935	11.2755312836946	11.3867792795412	10.5040310705526
YLL045C	11.352266999573	11.2914248519533	11.1413015992555	9.48848181289214	11.4047039676453	11.2833138695083	11.0232843694813	10.1017422926335	11.6120662718606	11.34978637608	11.0245357319449	10.0339510331345
YMR242C	11.351091785309	11.3504378236247	11.258793325245	9.37889011419346	11.3829250893681	11.2368014858488	11.1934780579072	9.93154793896722	11.2959670919394	11.382423642912	11.2207092795919	9.9081988234579
YHL001W	11.3499809601041	11.2359124641453	10.9631061199275	9.40733827113625	11.2406506493907	11.3059932692492	10.8572259552373	9.89023039931148	11.1991897195121	11.1427686131349	11.0519797133494	9.92859738620871
YGL103W	11.3476541571515	11.35324955805	11.084652440814	9.72003106186206	10.8390913915912	10.7793216087917	10.6637550528018	10.4001469824039	11.3245776058852	10.9984457066675	10.9303423382231	10.3473990732295
YPL131W	11.3471407075694	11.190527987969	11.1112135813225	9.76102616481496	11.3751021557211	11.3172919377321	11.1042222768055	10.3661709318362	11.4948448292953	11.3446730845104	11.0868500451856	10.0651787381135
YOR096W	11.322799426287	11.2486403726249	11.1996705752766	8.62493055869152	11.1972447711842	11.2428431395145	10.8078614345103	9.71321145444281	11.4237025991806	11.3721192708842	11.1317726370066	9.30950774789638
YMR142C	11.3105934360071	11.2747974225504	11.1104882553778	9.45956931960307	11.1270698763927	11.0672324294111	10.9696808514826	9.83548861242401	11.2906716547604	11.1349662367505	10.9282684660032	10.0797331776674
YDL081C	11.3075364891283	11.2866464045623	11.0724641779319	9.5986966935535	11.0648608887833	11.1250547523113	10.541379450789	10.0021965651972	11.3327064997643	11.0934331326961	10.792759808505	9.80156984131762
YCR012W	11.3053951277695	11.4281206623644	11.3156799992774	10.5817678033676	11.3697855482415	11.6705423802052	11.3883636067127	10.8814677450059	11.4575078164149	11.6284021790465	11.5195130094807	10.4092624981124
YPL220W	11.3031483160575	11.1593263540073	11.0335272112501	9.61269255493581	11.0723957623119	11.2374937667429	10.800663832071	10.2816112340882	11.439861528534	11.0874301833437	10.7883741799831	10.0119661211829
YKR094C	11.3027134263866	11.1809348416497	10.7897335796572	8.7953468543477	10.9573537495021	10.8539498744535	10.7994271442134	9.76881068065525	11.0970624405122	11.0182247788756	10.7397290281306	9.90115186501797
YDL229W	11.2960484605098	11.3697167001644	11.064523278627	9.6360263140228	11.465635060026	11.373880314111	11.2850842821446	10.1243518934785	11.6261889829557	11.6049173969421	11.3285417211811	10.1553479606143
YGL031C	11.2951812529552	11.2973687683462	10.9702170992432	9.28278673848016	11.2152692801244	11.2150312308852	11.0692674366197	10.0246271395949	11.3426828116635	11.2817756787749	10.8717855081551	9.54991707045239
YDL191W	11.2863987434571	11.2606089414743	10.9921914968061	9.17598699403388	11.0652598199174	11.1266562332608	11.0294549652144	9.71509057876224	11.1123275949409	11.0337625942798	10.9117450193347	9.81203951708009
YKL180W	11.2795976936707	11.1344514704984	10.7999630211447	9.03156941373287	10.8569511863961	10.8167554816485	10.8210968557411	9.74044926012209	11.1104375878211	10.8557266035336	10.4788125645144	9.41591233378161
YJL177W	11.2730180664423	11.0506866243677	10.8157515685601	8.64543576685917	10.844786123832	10.6303587562572	10.7772336989445	9.40293520769059	11.0183296873017	11.1132599038167	10.8135956967724	9.04910609986837
YKR057W	11.2712174974238	11.3029929297368	11.1407618245139	9.00234114448446	11.2886619229228	11.5110878360729	10.9717043012619	9.75045633733726	11.4613995090074	11.4620002110602	11.2118450077674	9.61206588703362
YBR048W	11.2693299265662	11.2159780048541	10.8734919788199	9.52152332990206	11.3698146691752	11.2174802353356	10.8133332020696	10.0677443469417	11.4307034782148	11.3617369352027	11.2256427064998	9.2685059730904
YLR048W	11.2683631206911	11.063593893293	11.0314834256971	8.99720682313203	10.932630854647	10.8727634760985	10.9683419262065	9.40641073702805	11.2035209386531	10.8795157603611	10.6532198395442	9.25558756718891
YJR094W-A	11.2664982133487	11.1649736232124	11.266465706449	9.08062814522812	11.2024478048849	11.5537719085464	11.3112060334574	9.84219220701192	11.4670603646052	11.1324625164854	11.1338955360044	9.76560238162651
YER074W	11.2612485883898	11.2267395104402	11.0963224573149	9.57162848160457	11.0194238046992	10.949830592428	10.9981053773992	9.9062551067065	11.2371043654321	11.1253547530469	11.0506948969659	9.21958242457552
YAL003W	11.2422371262432	11.2591478848515	10.946054706693	9.57832372279678	11.0865110772439	11.0796809065455	11.0208567403971	9.48666574236892	11.3110999695389	11.160702902634	10.9682904593682	9.56548336925572
YBR010W	11.2337904566217	11.2249498227986	10.965769216894	10.3103961352816	11.0019539732485	10.972981581023	10.9298372926583	10.5076588597545	11.2753391846685	11.2029811281844	10.6578769006608	10.6501671118337
YOL040C	11.2333122391487	11.1238379369264	10.9480185695036	9.36894830971526	11.091454306931	11.0386063832345	11.1620339224593	9.94069665478762	11.3220641487549	11.1205316954531	10.98373956979	9.78994019045403
YLR388W	11.2277489006564	11.1470399032199	10.938581569042	8.98425833712736	10.978729602856	11.0359570600567	10.7568919411166	9.80855293098267	11.1461431088923	11.1864955918195	10.7583472783237	9.47955035614915
YOR167C	11.2205080614076	11.1786059480392	11.0205117217265	9.05361015893889	10.6909862398879	10.7766264818219	10.7840566661474	9.68196793466758	10.9390895973318	10.9598156392494	10.6023820100821	9.6433725763246
YDR418W	11.2162205352659	11.0249920193573	10.9659299636984	9.44662031533058	10.8261838766907	11.1052540291952	10.6645973967227	10.1472282359206	11.4110737635604	11.0625658483429	10.7045713085141	9.82370485308379
YML063W	11.2144726539886	11.3409233303235	11.2713088064128	9.84126637147307	11.1197686942621	11.3913743031788	10.9421918384988	10.3820202529025	11.5698546083166	11.2678964884493	11.0424023560025	10.0780062132124
YDR385W	11.2140841948542	11.2812682582774	11.0756493705467	9.85153257214788	11.3928359850534	11.4051022015702	11.0679667329654	10.2146862155805	11.4924844436678	11.4264732761528	11.1751842609725	9.94931984606074
YER131W	11.2102724919203	11.0709246654993	11.0193749114926	9.18377708960193	10.6793830741906	10.8099507796987	10.8616992402577	9.77052800188077	11.0279346855145	11.0703037066649	10.6452436040764	9.66460307360596
YNL301C	11.2093870384513	11.2997011962618	11.0998573842492	8.87766629344214	11.1713302009233	11.0304458223187	11.0862175702066	9.89783274041507	11.4274026081913	11.1843792771768	11.0047851081257	9.7987430244376
YDL082W	11.2046923971759	10.9699193677483	10.8141606042545	9.10570116976081	10.8304992256123	10.8892038961163	10.6198890890805	9.53026682352304	11.2596723624385	10.9014148973961	10.7009755210309	10.5050261844122
YOR293W	11.1999346393506	10.9436980129776	10.8188111713911	8.44271986542465	10.6099673442552	10.7540433217907	10.5384978328248	9.06643937436556	10.8728557886035	10.9204197437912	10.5862426715823	9.08754370389512
YGR027C	11.1981250013577	11.013172513803	10.8812461743506	9.02244703244619	10.8598228802845	11.0909995436634	10.7495217683845	9.94879291049147	11.074125341046	11.0949992365787	10.9429883021264	9.60253656264885
YHR055C	11.1885975270158	11.0410195968094	10.5320171810544	10.3434617983743	11.0626647916996	10.7136472615419	10.1633634886482	11.7611087530619	11.2196617070731	11.036775183731	10.7179531641911	10.4999995673937
YLR061W	11.1853437545417	11.2078694258636	10.8789637295119	9.04846396535338	11.0355569892517	11.0274307956566	11.0755315225617	9.69743069200382	11.2550401941641	11.1593743675056	11.0348209038786	9.5550791711314
YNL209W	11.1837953355505	11.1479658174379	10.9569696290008	9.41499011617669	11.0198894824736	11.191451631002	11.0931075941793	9.77984216757666	11.4996085411944	11.2133162940303	10.8691512393381	9.82953748906749
YOR142W-B	11.1766998374242	11.3740089361155	11.2225100444411	10.6024046116263	10.7910895329448	10.9495539377215	11.0609739755829	10.6922125414298	11.2069656514885	11.204004712136	11.1642458991143	10.52521109695
Q0130	11.1766162957675	11.1153496379599	11.1942525158627	10.9484021148923	11.5442862451439	11.7960436784115	11.2494072467525	11.1344300954387	11.7390245705491	11.6048233596295	11.4968840314143	11.1669981703259
YDR025W	11.1738726800416	11.2238086672555	11.0015260424377	9.44196141074214	11.2064971566317	11.1362542516181	11.1059027150315	10.0515728241166	11.1914851257374	11.2628991707684	11.0890904375557	9.6939525892368
YDR064W	11.1620058781099	11.0817791856562	10.8933848134813	9.39840154504791	10.7162876738615	10.5626470042762	10.4855012429204	9.68233481055919	10.8418976951363	10.7264850595806	10.543312362533	9.14699459672265
YDR382W	11.1598691145877	11.2536541296447	10.7198281054036	9.28391679637	11.1324381419044	11.2764235444753	10.831827285486	10.138458985676	11.1286859204719	11.1357564556291	10.9522308556205	9.73258504478849
YDL136W	11.1585884584186	11.2311613153583	10.8772975101628	9.09874830635723	11.1376248170259	11.0710215722889	11.0709473228987	9.71626968269651	10.9823057783658	11.1028089447934	10.6332420397483	9.90123213775301
YOL127W	11.1469700165184	11.1319082108294	10.9351557818809	8.62292085425121	10.6841726562725	11.0572283471823	10.5189050933365	9.50081364611272	11.2383547473965	11.0816025614793	10.7909947627762	9.39871117161274
YDR365W-B	11.1460091483437	11.3025789086519	11.3406543830471	10.7263611862817	10.9549276150509	10.958659377255	10.8716112025972	10.4450636545614	11.1325725883086	11.0566319670063	11.0544727842382	9.79632795422991
YHR053C	11.1453076749481	10.9194999243436	10.4403174899504	10.2523742884332	10.9721219711901	10.6812578570185	10.1650764076006	11.8420420637768	11.2335284139042	10.9642154763452	10.7076001794744	10.6359510849877
YNL069C	11.135267408681	11.0555333550555	10.8763347204706	9.18587968868689	10.9196584917924	11.0217836985618	10.6213149206828	9.93197021751528	11.0793686250872	10.968299501537	10.8866744109492	9.30498439817323
YNL031C	11.1334725778026	11.1128141724833	10.5606468154246	10.2876471065859	10.88677634899	10.9243781065285	10.186844562578	10.3586517475023	11.0354136754682	10.8225096102223	10.4966798138147	10.5712503741128
YNL067W	11.1332957110019	11.2313108488606	11.0754470163318	9.08116966041136	10.949871830553	11.004899271857	10.6905233982621	10.0489322374122	11.1314476507817	10.6482687637471	10.5934676198174	9.18781991730705
YDL130W	11.1259129556398	10.8557027672037	10.7341451893581	8.78501002489765	10.8336927390376	10.8256443342697	10.6685381916977	9.48736207711716	10.9910714014839	10.9225807775831	10.578843775719	9.15706886858119
YEL054C	11.1245742272005	11.1209453861051	10.9372748442681	9.79290528910503	11.2824033653945	11.3554916579611	10.4944852927159	10.1311645616516	11.2819186853023	11.1357923638284	10.9698560656333	9.60032978831763
YML073C	11.1177147425871	10.96465415338	10.9018375833563	9.14135380914441	10.6591199581601	10.7416464388273	10.7476080455404	9.96038309958322	11.1140209869855	10.7943451352268	10.96248794119	9.58829801940117
YJL191W	11.1096471013372	10.9196192349182	10.5209272415698	9.18294578040383	10.6927565764658	10.6058004901092	10.5670582372077	9.65618961569942	10.6721253279282	10.8923837562621	10.6270126919722	9.91584735922555
YOL039W	11.0950140490419	11.0078137076184	10.9279524063661	9.31191282761454	10.4151635349659	10.7265217039648	10.6846189987319	9.87501427831103	10.9485673916155	11.118089115334	10.8781387609641	9.44379002221328
YDL061C	11.0836980428691	11.0500215070763	10.8766749247061	9.19192157472191	10.6575854366059	10.8353126889424	10.6216252492968	9.57881471735828	11.0781251110598	10.9730655435059	10.6605474954757	9.49374480187694
YFL039C	11.0834760810771	10.9604318820843	10.9325050385459	10.6530546336037	10.9909703777715	11.0357880138352	11.105155592251	10.6103521548648	11.2409263558063	11.1072795417546	10.8233036010794	10.3634140465101
YBR189W	11.0831560390551	10.9860691650635	10.8683792792695	8.94596013800301	10.7516176741967	11.0031855005239	10.9262322367107	9.46895698455761	11.118234498549	11.2073146024981	10.5041583870407	8.99830363258298
YGR214W	11.078337116195	10.882175843786	10.7854343890429	8.69873430930797	10.7190666679279	10.6701918776159	10.5394098506371	9.27691056180936	10.9448790725256	10.7024297171527	10.7330624615003	8.85409408991476
YIL069C	11.075381152381	10.9996869941018	10.8919152447625	9.31165078001601	10.9035982144413	10.916867012755	10.8720797306199	10.1440073469656	11.1731431798503	10.8632337778511	10.7127450694504	9.0004284059963
YLR406C	11.0460249229056	11.0624080921186	10.8249668996899	8.8928372630433	10.9612242880535	10.8759579908675	10.6123882287859	9.61946347252418	10.9334711774993	10.8702327420729	10.4760721765834	9.02703390718027
YML123C	11.0399508940724	11.0761504515012	11.3603204079897	10.5703534366901	11.1187545999107	11.1551214062268	11.351347262325	10.5174428071097	11.2460853877761	11.3692205044987	11.2744881803791	10.585773865172
YLR029C	11.0394055645275	10.9323655468079	10.7632229058001	9.42876862754319	10.8207559830573	10.8361461413739	10.2607169563017	10.3258799344175	11.0460699026514	10.7956866670849	10.7775729679856	9.63216350404003
YMR050C	11.0332976722214	11.302374903546	11.1887757326848	10.6646285650364	10.8501472943922	10.9344143198562	11.0497174043494	10.3440623880133	11.0451300114021	11.0520537053317	10.9952737032331	9.95286101266747
YER138C	11.0265369372052	11.3657957270622	11.2191149869028	10.7911753444202	11.0639710694863	11.0746396616459	10.8929289000574	10.7291742850377	11.2213208704995	11.2841022777308	11.3243838184787	10.3286200865368
YDR155C	11.0203158023648	11.1152493233588	11.0990440281519	10.9043927011785	10.7624950374298	10.9957560612624	11.0758412408054	11.1020039263569	11.0669050477833	11.1625942814271	11.2713118859981	10.901375948484
YLR325C	11.0122065685227	10.8530555689312	10.8344344986293	8.67315841264875	10.6917149662609	10.7037370307897	10.348375202745	9.26725065277229	10.7878349908545	10.7076329736615	10.6434199766191	8.6701488372142
YDR154C	11.0083080596567	11.1258455650583	11.0135617900909	10.8205917476188	10.8429870034115	10.9855994199366	11.1426989876724	11.3151355779514	11.0733134029767	11.1095530805328	11.0623627368107	11.0130715029963
YHL015W	11.0058428340067	11.1113819017908	10.7614669404144	9.19065512335125	10.6684909881507	10.9063107775597	10.6815240686392	10.1922867496679	11.1600103770475	11.0188625607051	10.9210382534841	9.70913260477579
YLR448W	11.0042714693144	10.8027881875462	10.7288605432535	8.89610851452782	10.6444844339903	10.6895019910581	10.3862908719475	9.60694626746953	10.8217900109166	10.6387157532066	10.5073992544318	9.14568517961496
YLR249W	10.9939773076304	11.0803189170925	10.7631823468532	9.70201864272672	11.2768715920836	11.3377714872767	10.8271229750568	9.99358642189019	11.3826806156431	11.2918655288183	11.073206736678	9.5437254932354
YPL143W	10.9908457424837	10.9485040306835	10.826971026699	8.66016484433379	10.8437381802168	11.0994862282432	10.8334411982893	9.7793368185614	11.2324705902823	11.02677966013	10.597122686966	9.11968114153824
YMR230W	10.9817952049641	10.80198012524	10.6409692655592	8.34185937815058	10.4264377016363	10.6684755704735	10.4826521447264	9.27949096684755	10.8767441021243	10.5543613841979	10.3008236211478	9.04109016471263
YML045W	10.9812170033599	11.1546746858659	11.0227041533249	10.5583247368168	10.8470166604441	10.8776253068992	10.6274772960609	10.611995076195	11.0010584657463	11.0212407983422	10.7694815585629	9.83050730723188
YGR027W-B	10.9671130044176	11.287073928126	11.074957743165	10.5328605445761	10.9787851474387	11.0927340588485	10.5755826396527	10.267228127119	11.0717647976796	11.0176256894279	11.0481607168062	10.0793311923963
YER160C	10.9417075420795	11.259635300995	11.1872687302321	10.5737601602707	10.8674066485969	11.0148678144392	10.750773015518	10.5084377056649	11.1637730353362	11.2251524770505	11.3874625197555	10.2107412626478
YBL107W-A	10.9270998325357	10.9800408309842	11.0534312573967	10.6368513420653	10.4826257604852	10.6771180543038	10.8016200007369	10.5134275814559	10.9865892079361	10.8307679999725	10.7846029475714	9.97423267029356
YLR035C-A	10.9168272696102	11.0360137035883	10.9748144879179	10.6658970832707	10.4271247915754	10.774770656136	10.7955816064229	10.255914612742	10.9206816322354	10.9615437564306	10.773694963895	10.294301422568
YML028W	10.9113636065565	10.3957021636674	10.7534230120917	11.358503609866	10.1517088624745	10.3358146646477	10.7135279982733	11.0598428748124	10.6829856013739	10.3614893715323	11.0363203451984	11.633567397171
YDL124W	10.9098777496526	7.93325044252377	8.69431409419981	10.3036289209629	7.7129462153736	7.49171049444624	8.61255073636761	9.98116275690749	7.35912135107676	7.8367417858922	8.65070354258139	10.2732741903503
YHR214C-B	10.8977795595143	11.1824890341109	11.1405166132358	10.4193422741679	10.9969646258966	11.2110349114239	10.7604738105497	10.629604401006	11.2569259123935	11.0101625271939	11.2388175911242	10.0682563110153
YLR185W	10.8894414602341	11.0493375052839	10.9158549641557	9.00578911582848	11.0114638356545	11.0472277873993	11.0806034443882	9.86665338352676	11.1811715875159	10.8766339856906	10.8883310867536	10.0526698824575
YIL133C	10.8877936501328	10.7676173686603	10.527849513516	8.96390291380739	10.776693417159	10.5282369481399	10.5893703507183	9.32858710549379	10.7582180113041	10.5251195671233	10.5134398959853	9.12101436338836
YDL083C	10.8650514751769	10.9905318753207	10.7310643264553	8.76205325436394	11.1346708536583	11.1286952182144	10.9642477638265	10.0362304950215	11.3160341770769	11.1747298784025	10.891624296671	9.10583962985576
YLR157C-B	10.8549931999395	11.2435004048168	11.2933927200028	10.5891602749199	10.7452075942096	10.7607199454158	10.7266115843236	10.2816303503821	10.9375617962602	11.0208568481675	11.1463901482387	10.3088775514407
YLR333C	10.8402813706972	10.8076519114806	10.5863170364821	8.52110087317611	10.2473447528441	10.4965527331377	10.2076733719432	8.54822336001053	10.5982655172755	10.3829172686758	10.4825329486461	9.08530802533802
YJR029W	10.8351806395911	11.0155360499449	10.8318833638114	10.2950616260475	10.7757186910555	11.0502157143963	10.5992314628086	10.4954255329628	11.0788216109603	10.7810846199349	10.9473088642498	9.87209603081564
YJR047C	10.8325646907514	9.92518182265594	9.43017190643634	7.7815938244165	10.223951776705	9.62032487569476	8.73092991168544	7.71946727538466	10.6742600416321	9.8033283197933	9.1841678215226	7.36384612934174
YDR210C-D	10.8257521765809	11.1996604300403	10.8354538785435	10.4544484234834	10.9602048811848	11.1141045973732	10.6757961339579	10.3965915905489	11.1095679358957	10.8426744399458	11.0601275566393	9.90198113447639
YNL055C	10.8233984987807	10.6043452694112	10.5400082815098	10.8565686061679	10.4388060022456	10.7139950691927	11.0533087893474	10.7343002527314	10.9188860153631	10.6817037028203	10.614881199051	11.2146196401372
YOL109W	10.8192858680735	10.2950165533209	10.1529238658066	8.29059046290526	10.4436282088478	10.5049680237334	10.3266616367605	8.51794865867998	10.7528994204302	10.489425317927	10.5550489282288	9.01995408599837
YOR182C	10.7843060167274	10.6769873483969	10.5266600330862	8.72846400368751	10.0286301137441	10.2210421998481	9.956669654804	9.23378546560742	10.3800498450557	10.1261976970343	9.8109929655697	8.62352078496578
YBL003C	10.7824826616006	10.607077374229	10.1812327027862	8.75047424098987	10.2219059408118	10.0366876042727	9.61442939952374	8.04967702798337	10.3840485476653	10.2719231699576	9.6450979133695	8.37800878345111
YDR098C-B	10.7688887155229	10.8660295649458	10.9030941903076	10.3700682742914	10.600577069516	10.7717371519565	10.6016605620579	10.2458252262023	11.1128685314924	10.8875510392386	11.2151855978892	10.2195770600453
YBL030C	10.748745042539	10.3166622163189	10.0290225303546	9.56442394640239	10.5280033318338	10.0279744615218	10.0269779403295	9.37533899437839	10.8056639120078	10.3321586870468	10.2983916265563	9.5933579584611
YLR287C-A	10.7431198462704	10.7277731548998	10.5153936011519	8.89791592936495	10.1254322892957	10.2445583767787	9.89521737976721	9.43375705493173	10.417922422466	10.2748283175489	10.0133868154228	8.90178723441717
YGL008C	10.7425648379428	10.9254437008978	10.8963835122547	8.14420869293882	11.0873001704845	10.9483532378576	10.8758331174749	9.35252858779305	11.1842385685353	10.7410337765502	10.9675001643519	7.84476125109286
YPL249C-A	10.7424683816299	10.6621136112873	10.5372503858572	8.78873949487336	10.6318242171409	10.7123609672765	10.4067862100042	9.59286175807172	10.8553281790419	10.6220413214212	10.4658154271513	9.35889611462534
YDR077W	10.7387169990179	10.9115066845378	10.906372020684	10.5734620213768	11.013928943251	10.9297594048582	11.1725066237503	10.4598993504581	10.9626988987922	11.0910321716848	11.3329962797761	10.4550663347134
YGR234W	10.7378164905236	10.7051807017896	11.1624586286953	11.4421588687989	10.8621620427924	10.664399110489	11.3299655462331	11.3173781974156	10.8181796070196	10.860167134423	11.5901935671062	11.2391719751649
YJL138C	10.7351270586239	10.6116412979602	10.5386900959314	9.41106823121678	10.7709714859725	10.7207277390967	10.15360374479	9.29595015551011	10.6090879989593	10.8222307255002	10.5220959674591	9.34876826161078
YEL027W	10.7212345348983	10.7128923309333	10.8267665741828	10.2190419782029	10.6726473995975	10.753259581223	10.7971188085435	10.1948672609055	10.82849877999	10.7124142864434	10.4258802230065	9.90933006687307
YAL005C	10.7198008909171	10.6634441061181	10.8105876701253	10.724686992029	10.5664360876671	10.5699521876843	10.972275525184	11.3735031610745	10.7636903413621	10.723226678979	11.0756634258901	10.957876768005
YER043C	10.7188822353385	10.3873831384583	10.1691956023388	8.65207459214074	11.1034315530919	10.6028033344347	10.1996358405615	8.60758183026084	11.1028690027875	10.6682363795927	10.2374710192793	9.19892073538527
YPR158C-D	10.7175569229785	11.0565431879178	11.0404789919693	10.4101246719792	10.7285530336955	10.6856058191324	10.4639839876178	9.96466782413175	10.9261177795445	10.6898219976404	10.9268168584919	10.1083393002291
YMR143W	10.7147771193349	10.7408414617911	10.6345539631059	8.44884571458292	10.8404522299059	11.0708772098084	10.4644148094975	9.81481025599771	11.2781605829111	10.9849446059864	10.7862514849434	8.81778475383818
YGR161C-D	10.7110714522948	11.236869614338	10.9498945860511	10.6117321286398	10.912236106076	11.043168828132	10.4184027877964	10.3594851255041	11.0466396465789	11.0394072479704	11.0432177150466	10.0467797709453
YGR038C-B	10.6982028637485	11.0990562038563	10.9670529737222	10.3434130342807	10.9491314210373	11.0465357727242	10.8119408427199	10.3988140027246	11.330235032439	10.9949560679398	11.0838644567764	10.1997857603837
YJL158C	10.6794091673709	10.665330038098	10.7137005167002	9.11225767215359	10.8364348212233	10.9832599998421	10.870162058277	9.7801128178645	10.7487829502853	10.829053478146	11.0067252476006	9.24668596636875
YNL030W	10.674356535696	10.4807435363986	10.0961626439816	9.61681379155561	10.5737678029379	10.3110702888195	9.99208551818993	9.60090207310891	10.7096768438927	10.706611953669	9.99245831056609	9.13300380940338
YKL056C	10.6712841000155	10.8559087547102	10.5749756721505	8.9613304553152	10.8724865268847	10.9759325696025	10.4464231223986	9.60318818612444	10.9459665631308	10.765231112753	10.7741600391681	9.16359746744659
YKR059W	10.6633786143742	10.5944934200815	10.4859885613962	9.3548489812964	10.6049515107577	10.7262074581603	10.3310600057663	9.55904659903238	10.9664925488424	10.8499377836545	10.780785426146	9.22476608682272
YDR261C-D	10.6581541126407	10.7647452954907	10.6380850999635	10.1878030888805	10.8702426553532	10.8443095039146	10.500572287977	10.7782601056292	10.9726909060855	10.6671870837272	10.6321182434465	9.55681276166901
YML039W	10.6578744903639	11.1121778691414	11.0837797687207	10.2346397559247	10.7332564661012	10.6272018768952	10.4339350073004	10.085562650505	11.0366945379053	10.7484619164071	10.8838202746492	10.0475898799675
YLR150W	10.6532337822832	10.5727108746735	10.2655675502621	8.52547463277745	10.4038522818566	10.5691347532447	10.3978141695875	9.07408234046771	10.7799716422073	10.4389885462565	10.4481685764143	8.92104931461079
YDR276C	10.6500908201973	10.4842576489462	10.425143198293	9.57261062157981	10.360957564583	9.94605940621629	9.99014442856279	9.07205013731619	10.2985961509802	10.1292038770133	9.79754603249259	9.34413034576732
YDR225W	10.6425266949122	10.618184166104	10.1072127539806	8.72705926222534	10.143122856588	10.032732965196	9.4852332909479	8.31549506582678	10.4038563089928	10.0903583523355	9.4568757719813	8.65680301627722
YDL055C	10.6101530687599	10.6920725387227	10.6733450298063	9.16311454382313	10.7999660713456	11.3291122286408	10.8176293872725	10.0388567129087	11.1084379040359	11.0552609632316	11.1271002335629	9.05575619692205
YAR009C	10.5996221508947	10.9630985964926	10.9099060564785	10.2622876884142	10.7663252563635	10.8548365156857	10.7852557155654	10.2283575947757	11.0437716877327	10.7439165738853	10.6771723390332	10.1755438374029
YBR009C	10.5842855929497	10.4063039006011	9.99112210254765	9.50727651350597	10.3082919415147	10.3926165801648	10.0392520153521	9.5422945589555	10.5931208678604	10.6200404682872	9.8068208475832	9.2910019094012
YOR234C	10.5829131440086	10.6740126891277	10.342367395581	8.50502740783347	10.5605613970818	10.5072763165889	9.87926692992214	9.14427719735196	10.5857333953705	10.6566519343742	10.3962457392993	8.97141281015393
YMR186W	10.5798840992732	10.3576297910813	10.2470248530433	10.5956297831003	10.6040290708792	10.3822826888376	10.3436455281706	10.0988810702646	10.535763127591	10.7511013951367	10.6610561583424	10.6405824693999
YIL053W	10.5756603701974	10.8457703932494	10.8025201591706	10.055037632803	10.6170905972988	10.7845626696725	10.6260638570383	9.85991765518009	10.7366442483245	10.7987799373167	10.8845222376392	9.83338480935119
YEL017C-A	10.5688559768785	10.5888170836585	10.5579828723294	9.17579921341231	10.5398401162642	10.7355010678924	10.2021873188138	9.78713195372487	10.6338320450519	10.4540068030899	10.6840126225512	8.29262456147071
YLL024C	10.5679981001687	10.5969093680348	10.6867982075018	10.3347542874868	10.3063346912364	10.6400569264974	10.4326795075864	10.7196154443475	10.8845994504108	10.6352590930191	10.9978263571137	10.0535609584096
YJR027W	10.5673888256172	10.774613364763	10.7978273176386	10.1058596964151	10.7100320227397	11.0279549855331	10.760025123728	9.96991297078541	10.8775525317951	10.4770849874938	10.4241631684294	9.64698329019046
YGL055W	10.5529728864503	8.69139929409119	8.04080832050326	8.02783409589625	10.900669519402	8.10067698964607	7.66733315721432	7.38432158425869	10.8284356734586	8.80452035653574	8.25372365184877	8.57002644447054
YDR365W-A	10.5248964080723	11.2081538089718	10.938723475928	10.3624762904803	11.4038303052074	11.0726257726229	11.0984322159428	10.3795753392089	11.4225481533645	11.2423681617884	11.5776184044501	9.91217421786862
YLR264W	10.5229884246768	10.6491853054832	10.2357175886239	8.53800078916432	10.3173688678349	10.4950523267029	9.98828913080898	9.01913045385356	10.4814685462297	10.0796275553373	10.0358998743406	8.87824648602386
YPL257W-A	10.5033846336726	11.1879672902692	10.9703644974503	10.2064837795305	11.2726103960349	11.4534008785409	11.0376368391911	10.3221922404543	11.5606595264306	11.2460030381699	10.9654149981607	9.91560895524863
YPR158W-A	10.4824150696769	11.2153582648173	10.8962662460518	9.7977029440344	10.9996154402672	10.9691690765898	10.6642838807268	9.9553667863679	11.2535398311475	11.1033461485248	11.2855889455675	9.37509295348777
YLR355C	10.4808535853558	10.5874960229472	10.5187878177938	9.48854229168068	10.3213933157058	10.3785993918246	9.70804824804011	9.7630258270252	10.627702706254	10.2325986697308	10.1415361068078	8.28964319435273
YKL156W	10.4758429793704	10.3679557667853	10.1195039960451	8.98180072168247	9.99094456018219	9.97564068028508	9.90902302935489	9.17928371901341	10.0822874980914	10.1859949817488	10.089638446579	8.97771962881548
YOR142W-A	10.4456112730299	10.9121659690416	10.9525500597606	9.67885757738349	10.9140816706041	11.1063042116383	10.5608430960231	9.9017350263905	11.0910351534501	10.8782714544154	10.8288426263082	9.71017153145492
YER137C-A	10.4388803705287	11.3299957535431	10.9724110928722	10.3986891999708	11.5107760734488	11.2621851743225	11.008971667586	10.3126010494223	11.3815493141396	11.4934611214109	11.8327120952927	10.1048582971578
YLR227W-B	10.4186217602166	10.9213282646955	10.6571569355899	10.0446325147584	10.5480240039289	10.2813322217013	10.4094662441205	9.87543654236257	10.5191687931289	10.4657027472974	10.5323200188108	10.090216085583
YEL033W	10.4157997294338	9.33675674653968	8.46668426185407	7.64604815945225	9.8579272976298	8.68509616187684	8.27601003551359	7.83011803159596	10.0171345037898	8.83597949271578	8.88930343845932	7.56930253420685
YJL159W	10.3944782369242	10.1152774891929	9.85730099978897	9.93382714410821	10.1824614112792	10.0869447785754	9.86470138849847	9.66374865618941	10.3550555960866	10.0963307030659	10.0112251223011	9.78510536294005
YNL284C-B	10.3900503607913	10.7053273217721	10.4405847387565	10.244426161807	10.5784486853587	10.4999982709325	10.0915516320167	9.98222176251487	10.6475028726452	10.565534308986	10.7255870336882	9.37308791162196
YPL081W	10.3799628023702	10.4015317473184	10.2500648417601	8.61765390947012	10.1597664543538	10.212610776565	9.92643474826141	8.95289208742641	10.2246619558884	10.3569296927367	10.0185564089613	8.45001318727323
YMR122W-A	10.3788370092336	10.2741198665134	9.94453359859209	8.8982536188658	10.1529831385009	10.1977282981381	10.5722772166991	9.27786917169348	10.1823278701527	10.3147233792003	10.1385764566785	8.87405367026446
YER159C-A	10.3779428762341	11.0831685447118	10.913483157108	9.54535147913732	11.0392268925735	10.5726056530692	10.5981634216378	9.32678494828589	10.9308172461003	11.1155877716736	11.2613569607055	8.88881046900981
YDR033W	10.3744534981253	10.5123361765754	10.4621446864613	8.57754330245382	10.6445457056226	10.8561335439607	10.5625395922812	9.35323211974948	10.6991716993946	10.690427198557	10.5248249190657	8.68355903002156
YLR157C-A	10.3674346825928	11.0685625278412	10.8811231129711	10.0791805996199	11.4028345105375	11.3502021051159	10.9966070373706	10.3112533047598	11.6569233243921	11.2169740990205	11.6790305614411	9.4926797219745
YBR078W	10.3622979932152	10.4251727158745	10.4591201191544	9.17262829275754	10.5127829865729	10.7152491198965	10.4932052772633	9.57095245789706	10.7762549177224	10.8092646077208	10.8707695143219	9.13024408895266
YLR109W	10.3519869052939	10.3543761843471	11.3325531167711	11.6924622971882	9.95037289538698	10.2454601545852	11.8304239041945	11.5149474743213	10.2068397339668	10.3583306555618	11.4239084310701	11.880662364704
YCR024C-A	10.346370865548	10.2151239032178	10.0495181875619	8.08652871230093	10.2925479101305	10.2400776979394	10.3332580391235	8.87455386997995	10.5604755017775	10.1327706590366	9.91342772783327	7.95047749725914
YEL009C	10.341204569149	10.2896723125991	10.3897522461191	9.76942161205777	10.1386241843634	10.4735067224259	10.4625634836865	9.93082490550497	10.3538832321246	10.3728830425462	10.6232876550668	10.2029693678954
YNL145W	10.3346249381978	10.4639660230588	10.2427302668517	9.71248415712416	9.91961328180636	10.1946714584175	10.0780743270558	9.69608310228559	9.91491105551434	10.0113397561991	10.1954055020807	9.94691102609319
YGR282C	10.326226523196	10.2783342396243	10.355164182108	9.75501372932579	10.3459585287174	10.4698356346981	10.4517473451821	9.86885207079172	10.525123882523	10.5238098837913	10.3634777325932	9.7689934365822
YBR012W-B	10.3235592929932	10.3057041674664	9.96618050411182	9.77232243314998	10.3679670146108	10.5988180798039	9.90144836239219	9.85643957055781	10.6380373813836	10.3600837898775	10.5723024118754	8.88093544596646
YHR208W	10.307056087221	10.4689917760113	10.4230934872652	9.97881070715643	10.5691546890938	10.7715468172152	10.8091187216013	10.6134640074769	10.8372910167427	10.6820602965819	10.6502111429768	10.3640451380973
YHR193C	10.3059621863732	10.098610924098	9.87529943897052	8.42166356681954	9.75910946282353	9.80520013798107	9.56445482819326	8.50896305337202	9.89579475335398	9.85999597027684	9.61359409577594	8.4977584059209
YOL103W-B	10.2980302399842	10.5490024966552	10.5848614154081	9.67669386013417	10.2643505588673	10.3400594174114	10.0640971848298	9.52715278699847	10.5094790150444	10.1600652701546	10.3042577223229	9.30210955472303
YLR303W	10.2971069359603	10.5055519062467	10.4961498537301	9.79124531803753	10.246774041207	10.2971155861049	10.2911904788128	9.18565857794965	10.2514393440847	10.3908977105632	10.3287462785053	9.23683882923348
YBR196C	10.2746010369062	10.5151907054957	10.3335724155763	9.21012917709854	10.6733125169394	10.8925684170692	10.6482532902095	9.72156845531509	10.9030586302067	10.8408363558738	10.8207461631756	9.74770830647509
YNL244C	10.2697888786036	10.2096395771232	10.1232054194206	8.53381631215503	10.117060229338	10.0627991502228	9.76246532631321	8.64011197482923	10.2765901264205	10.1731496145229	9.66694076471324	8.62222274145282
YDR316W-A	10.2317848966712	10.8800274238406	10.7663385866279	10.0058780267271	10.6712389133608	10.5819799636542	10.6687465937515	9.95517503902244	10.9166429833783	10.7828169430603	10.9945204793048	9.35794111310386
YGR161C-C	10.222750777528	10.9812353047225	10.7436814403964	10.0524233515061	10.634739751125	10.7921051966335	10.1487341571163	9.75890308050628	10.941498624802	10.7657358885617	11.0367341599197	9.37266341126344
YMR121C	10.2212626480439	10.3159775051934	9.90178681059427	8.98925721868198	10.3360633474361	10.3644334575878	9.60110505719771	9.75120200657922	10.4040786389325	10.1355746533084	9.92488146122386	9.01763576984144
YDL015C	10.2196004510008	8.61991316197185	8.74132462287379	8.35627617879484	9.3060663298143	8.68216495084185	8.80614341225698	8.31434936859477	8.63950163646932	8.7479716137808	8.53755890628161	8.18403093586105
YJR136C	10.2099642034825	3.83491236491245	4.12848870710168	4.97475709203409	5.35504565369667	5.87042910010242	3.71395870885661	4.50513698631329	3.05479988042534	4.50281343760427	2.47971951140509	5.9035113616813
YNL054W-A	10.2081507255753	10.912474183202	10.7751824709909	9.53551619545317	10.9813240080672	11.0249170007674	10.6512652584543	9.31288478902542	11.1793697043373	10.7835849240877	10.9470122673943	9.61714103495505
YMR051C	10.2043769354181	10.7926272275907	10.7431067657994	9.17761027712509	10.8748500328716	10.6696699366541	10.5000694626865	9.4699862941763	11.0489536137886	10.7993581252348	10.939377147468	8.63486131350772
YPR137C-B	10.1884186283637	10.489040632208	10.3636945099192	9.64064176852199	10.1509326658957	10.259269579888	10.3167766276166	9.58247122921312	10.1774122849375	10.1933371551372	10.0115974478587	9.32425115595292
YDL192W	10.1826231303179	10.0219768545273	10.1155435607374	9.19284980442906	9.7219295030239	9.74020116913176	9.84470187463279	9.11870944070204	9.88268045707303	9.85432249221922	9.54061511869756	12.1660616876251
YPL037C	10.1783950692297	10.1207182362478	9.8946898918877	8.50477825952601	10.1790088379492	10.0019979884819	9.70108900441121	8.69177864085062	10.2395343410123	10.115822172794	9.72920562264344	8.47611454445981
YDR471W	10.1744816828807	10.3489340851115	9.98374609406553	8.2805661675768	10.0425670152547	10.295498518349	10.1435041086966	8.84002604003267	10.197701863852	9.96889674892709	9.74152848875367	8.82784225722127
YDR098C-A	10.1720410812552	10.7958998925033	10.6235052177615	9.81107427939966	10.8226101034234	10.9830408285305	10.3655001704846	9.8576540072948	10.9774725596414	10.8423719225646	10.9061154134027	9.36410823232988
YDR210C-C	10.1560765022787	10.6334603480108	10.4551060513256	9.71966613889082	10.7052899018614	10.4864757501325	10.454665181338	9.66910712401738	10.8372361343985	10.5771239094059	11.0534829610612	10.1304894839896
YLR293C	10.1527585030605	10.0020247363479	9.8830949331251	8.97224177595226	9.67026118279216	9.75572286030282	10.0538274850289	8.89692207275765	10.0329118632277	9.89138713629961	9.86450389545014	8.98412531602676
YMR194W	10.1307973056842	10.1569926491113	9.87427211573891	7.90024210972563	10.0663367115124	10.1186492782348	10.1562903282915	9.06071759199515	10.3786013449898	9.90133833155174	8.76979340630771	8.29066490312762
YGR279C	10.1053880545693	10.4185465742961	10.3802673950289	9.32061874668113	10.4734897597066	10.7009456584493	10.6125921574005	9.88720166198028	10.4307827199422	10.434602022862	10.4413806311081	9.39270954902351
YOL148C	10.0914014062544	5.74634228193252	5.41882392874679	6.34428705762837	5.92483729614303	5.15412726264067	4.9657027419275	6.12688293146598	5.55435247665582	4.38449347041551	5.94866362148425	4.34858186119698
YER091C	10.0855190283475	10.1107174854482	9.92481395154243	8.81330827307615	9.66206954168298	9.37570551931036	9.26623240957565	7.42143897711861	9.92815658557682	9.63252914423418	9.43936238539895	7.60186994560902
YBR106W	10.0359228737306	10.1042205258592	10.1013993858578	9.46963308113998	9.86169714924892	9.90690589848091	9.65051751100877	9.37049415859256	9.91233065741189	9.89811356843074	9.84362392099476	9.62096414610687
YPR149W	10.0302970452863	9.99064335010311	10.1267635896675	10.5604108206308	10.0024441057609	10.3463208651975	10.75863791829	10.8735121272922	10.0194582359771	10.0616707050399	10.3893653471522	10.2088400440351
YHR007C	10.0285728627286	8.99023694927095	8.54300005182049	7.0842394152459	10.4623602595381	9.31197507443116	8.84595457979606	8.03005744731638	10.5479015641924	9.40892422814487	8.58090316592244	7.47069753716576
YOR375C	10.0031502803854	9.90271220271837	9.73385597526375	8.16784778865584	9.86937221578821	9.82063857492551	9.65496725512391	8.30783149550726	10.0394556230335	9.90511429073867	9.66304105290902	8.29046061955638
YBR012W-A	9.98027007915693	10.5778181480889	10.6922087676554	9.44030782207647	10.7354565738437	10.8173088005676	10.1309506122489	9.75037346140379	11.0114703112203	10.836440783932	10.9515379812186	8.80585688032902
YJR104C	9.96972808874915	9.43447208550712	9.89029970590017	10.4633918489323	9.56281642197665	8.97388074689191	10.0730814818861	10.2063858589962	9.75112982009675	9.2465206680607	9.81982771622323	10.4326285312308
YPR137C-A	9.96311916497483	10.7049243380515	10.4129107442709	8.82862219304067	11.0928085656674	10.830573911774	10.593502408545	9.82343237630394	11.2185184198099	10.7569963636482	11.0798796748959	8.46054678039583
YJR045C	9.9578716580639	9.83190743271104	9.60583213649664	9.02345961854995	10.0526220405679	9.55558225303318	9.5678110669732	8.86373218545927	9.78155956078452	9.84167589151163	9.60420826055755	8.84605453071527
YER165W	9.94816459487132	9.83718324876769	9.79355560479913	8.98082653300857	9.99887445614045	10.0479072468936	10.0217183932471	8.95717514786008	10.2326896676232	9.96153109516541	9.74595740693964	8.62309904946168
YFL045C	9.94283730338318	9.79823057031358	9.71380852109941	8.62502225987775	9.74729786799554	9.7679871642453	9.58910806048534	8.9399176327469	10.0482543940894	9.52832019813905	9.66830205231435	9.0165246187308
YIL051C	9.92995150322113	9.26399759596376	8.87741861432861	9.09924675867727	9.15840314546597	9.33003305867954	9.54852843800776	8.95653669226657	9.67838215911785	9.21585140505892	9.45091340538263	8.96495030272314
YOR247W	9.92005046998213	9.85408756442711	9.81113561002703	7.78691489857441	10.2665361978339	10.0952085677398	10.174500131273	8.65201076317438	9.97317085545136	9.91200782396157	9.7776693938882	7.62726234632926
YOR166C	9.90706658269857	5.38330746300823	5.37296902734543	4.96180429371438	5.56657698816312	5.25593844548223	4.61584792449889	4.36936134706215	4.79714989399259	5.59125862629413	5.01645103790258	5.312498692506
YML126C	9.9069787357906	8.49941630116476	8.29417240053669	7.46859996523445	9.91653573599627	8.43550652408528	8.46173244101186	7.17655180106224	10.0325763624766	8.43107659177032	8.28286490063531	7.01052196761177
YLR367W	9.88490846794362	9.89003288936446	9.81907528266753	6.90670988469291	9.31274666148622	9.87914348438251	9.53671572258774	8.16154734632705	10.1852260810868	9.7738316354384	9.6512441347671	7.27784122804784
YAR010C	9.87658987328051	10.8364639757527	10.4439508015998	8.96399716177687	11.1177965394318	10.8631094813145	10.4687018849295	9.95712328395488	11.1825855525993	10.8732619330308	11.13730356354	8.13162460905897
YPL028W	9.8649426045349	8.84286957269787	8.60794333154794	8.30814987153069	9.69392643184181	8.94075372439727	8.88061700217047	8.34760032281885	9.89224434213325	8.48537643236446	8.25683791079047	8.55741562953504
YGR060W	9.86139580024113	8.77824051154437	8.61007894220529	6.65923159906876	10.351438582831	9.04018556820747	8.82712022982657	7.20510644079389	10.379629983412	9.02804015040978	8.62133439809246	6.67063553102075
YDL014W	9.8221362271356	9.66855140546233	9.78046025633551	8.32128811184794	9.80798551091972	9.82718155039213	9.60321034761319	8.39899904951747	10.0716698287498	9.76630137555203	9.44269278651692	8.4068663107635
YHR214C-C	9.80652333920483	10.6730777864927	10.3779978460738	8.83205010577423	10.6025068824225	10.5376294855376	10.2284552542972	8.68789890269221	10.7686405104523	10.685149133344	11.1306100346599	8.4430826039102
YER072W	9.79978369257852	9.97723671183455	10.076032093321	9.24407320396885	9.98904315417859	10.0941265981401	9.87164048940785	9.39546437799957	10.0312747021405	9.95527772026649	9.73425268769683	9.11981911815876
YDL084W	9.79623495827702	9.63263090241312	9.54995853459573	8.52145067111477	9.56955350862155	9.55106506237345	9.24596677846845	8.57007100560495	9.56645913635255	9.72232126235637	9.48643830196176	8.2936849313614
YLL050C	9.79256052354732	9.92137725353425	9.86513878382261	8.66917523541007	9.41542261214005	9.54091637643457	9.66446523669538	9.06193500004386	9.54337422638435	11.1852383204345	9.27283434798714	8.37184299845243
YOR248W	9.79107304360289	9.90915542086658	9.79139583532531	7.74417486470825	9.92808778353279	9.84154985911411	10.0457513344869	8.97687565560894	9.79501603039988	9.76859584710969	9.75555816880239	7.77731974460436
YJR028W	9.79100756002407	10.8011063721414	10.3243011393461	8.8804267672478	10.7809003409806	10.5983889014224	10.3804421305393	9.13884243855153	10.9345709603477	10.5260650912445	10.9946505269546	8.42331909557285
YLR259C	9.78165450941249	9.38238565757957	9.29788251774318	9.04774928291987	9.81703863704364	9.82607410587335	9.34661775843995	9.11923724222803	9.9869974160489	9.85241179651855	9.52206796717106	9.04155150018815
YLR037C	9.76242252347222	9.42898422321809	9.51422025323999	9.18202673497827	8.93492835026026	9.22430027027115	9.43625912557864	8.61781389606696	9.50180521235789	9.53496574451746	9.26186193150611	9.79411058255843
YNL190W	9.74187359916085	9.67690735740465	10.0112750311494	9.06333357812054	9.76217035004908	9.86813247699859	9.86068282631133	9.20991599888811	10.2068458026456	9.95577614108572	9.8599916911698	8.78027610212832
YGR285C	9.73269555987821	9.43109607506491	9.33780125577227	8.06048343655466	9.54435778787886	9.7570821755652	9.27289259334279	7.90793617321846	9.83323382206147	9.50743486936534	9.10771683168951	8.20078071436934
YDR345C	9.72844518731801	9.81241124454582	10.0261366204399	7.69391887350258	9.82066108405696	9.4046645223392	9.59568651448159	8.32039137620107	9.45685095034314	9.31490972150334	9.41308308449645	7.93936720765405
YKL081W	9.722352017902	9.83059391858429	9.41096417125252	7.65974641345231	9.61394916464951	9.85722015477755	9.39254284370688	7.86659816141876	9.88189770110147	9.45801532530133	9.50501808352185	7.16826337942242
YKR042W	9.71779128902452	9.74806225192392	9.90066307248756	9.60406573877253	9.68349335869915	9.61068186171451	9.65676062119227	9.14525804607336	9.61523961041879	9.59507034372345	9.69930633811606	9.23669039780311
YBR011C	9.71414778523513	9.63758662873826	9.5749953965722	8.84751325231191	9.50516519777234	9.40177059173701	9.49458557062567	9.15072455380971	9.71519741202579	9.75565048029673	9.47734033331122	8.43656172911092
YER056C	9.7121999758866	9.77024802994331	9.8182794697669	9.14477323634335	9.89591789429001	10.1507716592027	10.2027885051559	9.45032539006319	10.2490308277093	10.0115745977165	9.63651335082803	9.34367754742418
YER177W	9.70580400710383	9.80812506730055	9.8254449794312	9.93927275058406	9.83122809220404	10.1251987598707	9.89485062814921	10.0539549267186	9.82363338503081	9.79508711096799	9.80204228400465	9.91370030384673
YKR039W	9.70308370116198	9.77254758172496	9.67741317472457	9.44036774861828	9.74126966367619	9.7183531527287	9.36996661131063	9.76845605820707	9.8979989957332	9.69613962971857	9.38669897734729	8.72496354689457
YEL026W	9.68732082398013	10.1320862986561	9.9175434894682	8.48517051264503	10.374140435265	10.2440280145261	10.1496918248935	8.5365442257406	10.1192488771749	9.86930168576884	9.70354838237392	8.40558419952913
YBR127C	9.68419577063613	9.78925281169356	9.79554190632044	8.96337718420389	9.75358506990733	9.8172903603296	9.58385221732935	9.3513633669546	9.88016348673346	9.7751232102363	9.60332630258873	8.65588351574603
YBR162C	9.683225285591	9.50706953530443	9.67542542803794	8.70188063143447	9.24004397512045	9.4520541678144	9.35336019364747	8.56039709496261	9.5325393943095	9.43602072212228	9.82300310977865	8.44028629115209
YPR074C	9.67951261222863	9.73461449023612	9.70985777236673	8.60623541307308	9.9657204102233	9.95240206726198	10.0881551368373	9.36665460036749	10.243817271938	10.1300242971448	9.80114005157106	8.57580469073763
YGL105W	9.67380725199324	9.55328145112637	9.55042177764529	8.98311411760148	9.27404963821557	9.40486088084655	9.47055590315091	9.04389575732653	9.68746567590807	9.63256731649212	9.42723977147099	8.90095785396612
YNL112W	9.67344776325065	9.10118547843305	8.94903080816964	6.75458525510425	9.31265852775838	8.68153477170995	8.55535378916777	6.40643995565032	9.48231361293221	9.12733139218334	9.03553812776043	6.16421080116837
YDR261C-C	9.67051254018855	10.0788860543252	10.0621720220806	8.70656778871131	10.5121403111045	10.5021360887587	10.1504557456465	10.097202158629	10.6765975740013	10.5171953323911	10.5635926425736	8.41476007750521
YHR162W	9.6633325443977	9.64473826541767	9.50958098390502	10.454694807209	9.82526326984443	9.85803308217483	10.1623974448067	10.5188544195425	9.66248647202193	9.92914035131459	9.86859101956721	10.9828331767851
YDR158W	9.66015286428246	9.70787745318546	9.88066039918678	9.65435751345825	9.52422397652651	9.70307850519659	9.64560564278357	9.70613573796082	9.71989130968714	9.57811194654798	9.78051235911493	10.0429649413712
YDR133C	9.65658284749805	9.91498318975253	9.86352110901302	9.53268642295916	9.62878553237156	9.97072660582786	9.79811375115604	10.2509047761263	9.38317075036847	9.89539070163456	10.0836810781478	9.5177304405218
YMR303C	9.64762893598539	9.92305343482351	10.1004176902216	8.71290590495354	6.25782806461922	10.0261248065476	10.4822964841336	9.2878645838002	10.3985897928821	10.2654553817013	10.5711722080463	9.25924562429553
YGR027W-A	9.64299237069157	10.7002875753904	10.4112653212739	8.72802010002119	10.7641999544262	10.6988252254248	10.0406830538273	8.77880871975324	11.0074553474576	10.5740464164896	10.8947898693562	8.46330413619145
YMR217W	9.63380286933702	9.54626738663686	9.52442112864521	8.06424856034837	10.0843299684262	9.93874728069072	9.70820331255918	8.13120345959823	10.0337742217946	9.774512162717	11.6398417757895	8.40192013914843
YNL096C	9.63251440177495	9.34087810793292	9.10076618670718	7.78476583945535	9.38376561954557	9.62441519490164	9.42113047840792	8.45666617118254	9.84232552108259	9.24365786302243	7.85085139245405	7.91004163057581
YGL009C	9.62772904119807	10.1541606208985	10.1523680279494	9.11451276839214	9.92831788377663	10.0175471964894	9.88400514390067	9.89863066135066	10.0034763428781	10.0151219222652	10.2249337753885	8.49332773902873
YLR390W-A	9.61095870852324	9.55025937578518	9.29579410062777	9.25124671710965	9.45442084770472	9.52466504124391	9.5128370774246	9.19632480065148	9.4202718183007	9.63289810026771	9.45786494019701	9.21118919621621
YNL135C	9.6092220601725	9.72572608762694	9.36945769576944	8.28904032431551	9.30552392191311	9.60512892782929	9.42474971863223	8.19535778094539	9.57311264434744	9.69183529464008	8.83989971561456	8.28094988631096
YMR146C	9.60481482576792	9.19499884947556	9.29716394000832	8.28332282740336	9.39359004114798	9.19433386461492	9.12359560738823	8.36740531760842	9.21132655940877	9.21088324846448	9.27311535561219	8.26394565567917
YAR075W	9.5986877480826	9.51762920320421	9.29875907952799	8.2906713944144	9.80925106380362	9.75223750890988	9.27799620602844	8.58895862576651	9.56582521781039	9.91332812413363	9.42073960383235	7.7578878302254
YLR180W	9.58417852446342	9.59259288710949	9.40640580568391	8.52387229626728	9.45488012837763	9.61188250061535	9.5224604337274	7.40781845936558	9.90655827384745	9.67044113851903	9.40610066096118	8.01327267126299
YML058W	9.57899770482794	9.46821075230835	9.38266925131363	9.01887469246166	9.57864339323404	9.3262943724723	9.27769081971826	8.79339776428423	9.60069011250956	9.20596633226469	9.11098036094319	9.05808610740461
YDR233C	9.57731648255857	9.19970518985573	9.03442383925989	8.29600286561058	9.42711207060091	9.25941135208735	9.23254526449758	8.47356637168749	9.43955039444487	9.01638531933403	9.11064937479551	8.25756407057917
YGL253W	9.57692061667023	9.41476880200945	9.21379167438977	8.10763023478384	9.57326439248437	9.58918574859735	8.69387318569989	8.73527068857244	9.59390301647382	8.97658090158158	9.19976493046232	8.15855828903266
YDL137W	9.57587058420123	9.72929205669602	9.69094929549769	9.10998921512115	9.2338438943402	9.52279660984344	9.55732161990981	9.084229866428	9.36583872987849	9.2810067530212	8.91536669760212	9.32373218244754
YAR020C	9.56191758282573	9.46358723336935	9.34303402900036	9.15558952615794	8.94211056968591	9.44899996022546	9.18479305005133	8.72052999910057	9.30962149659746	9.03323498572665	9.14854607471213	9.25694735673631
YJR026W	9.5593824214085	10.5414542182642	10.1716140514474	9.02978694885195	10.5312592649099	10.2087983136958	9.84323629470845	8.76922429659038	10.4773691008361	10.3404630362522	10.7157459652369	8.27612963738557
YOL139C	9.55730021328464	9.53116935136997	9.39172507143518	7.89600022498486	9.28864092023773	9.14828158480414	9.06312292774882	8.10816296442517	9.29894633017842	9.37669774123865	9.13230059706392	7.98416320877362
YJL034W	9.55012122631127	9.52871715035521	9.38230861522505	10.0449221332813	8.61341710088798	9.21590657404891	9.19250426596575	9.57915693717583	9.35449966389414	9.44677051249057	9.4156978291799	10.1829473258304
YDL208W	9.54769912872852	9.45860097730379	9.28670002245811	7.9940098698925	9.57269410797197	9.82609039757819	9.51762275048644	8.23161676751778	9.85346286361517	9.49055949986518	9.15197600359475	8.33962557062029
YML106W	9.54545176976225	9.5773381477075	9.17542148687822	8.03335140521294	9.69791330825303	9.64584884224618	9.10447378672054	8.19370626423369	9.64083638929329	9.6883140046078	9.61364081361894	8.25860874375854
YGR155W	9.53169409736173	9.53913162323769	9.34753286077342	9.17457177739062	9.65758326875265	9.60555610613466	9.29987920316415	8.687071669034	9.7020828862947	9.40795817048296	9.46963073693028	8.71394661448715
YHR072W-A	9.52767923138174	9.34872602909608	9.44217421757032	7.57071589484445	9.08399759577823	9.23389855846333	8.97138879082339	7.86900899162236	9.47721061641097	9.11202611461015	9.22799249017333	7.94669714756495
YDR261W-B	9.5181396666531	9.9015922786321	9.79404372119878	9.47241587322618	9.80692221378699	9.84651382708412	9.79507352172454	9.92728575602414	9.67933595226177	9.76900105610656	9.99335624343267	10.0010090485755
YJR077C	9.51304539751477	8.69741989793934	8.55737430684808	8.04999643288813	9.23784100611375	8.64767984080025	8.70861474830578	7.88610824936206	9.19585325907072	8.64783762228537	8.75529881223097	7.72131572971498
YHR026W	9.50742591801131	9.52247408540106	9.58318412053573	8.61327393459594	9.33292997507994	9.3032937091076	8.98851994529423	8.77176701899329	9.39430887062354	9.48940775383456	9.28153494627949	8.4953498111934
YML040W	9.50352693330005	10.4782292336512	10.1218327713316	8.98170404862239	10.403557499671	10.3024537257504	9.44631944021701	8.89273976571411	10.5047330285338	10.4033456291165	10.5971935675743	8.48670961543784
YMR260C	9.49715270879594	9.6993865375045	9.59955197796928	7.84041659781674	9.21681394465072	9.21726129875955	9.26264712524741	7.81972907129306	9.271646563259	9.27108562990022	9.06518601321221	7.81126368478681
YDR037W	9.49271102753738	9.34050848502199	9.42096373603087	9.36743083152384	9.50462521117196	9.4941682507254	9.4849687702302	9.44908905983427	9.58843535012996	9.2792035464361	9.15668088486387	9.24942107394998
YDR215C	9.49097504648553	4.82344071555505	4.74973868660355	5.10422348537687	2.91064112404007	2.05984756724866	2.78913733138383	4.02904058915726	5.14137395905639	4.43952320914263	4.92905003297057	2.02979005326265
YLL025W	9.4859970176251	9.34894917964316	9.16621882480417	8.71466491279741	8.93333857982471	9.09823040045173	9.17182565206394	8.75550737628007	9.39796002557044	8.49970563690371	8.74667648936538	9.06163378901735
YLR372W	9.47224931259851	9.55325638852285	9.4724813640309	7.15076805569968	9.50290748124217	9.64137457727207	9.67729270397809	7.82400564743206	9.59611950894719	9.80354307186951	9.45488236113498	7.46361219902052
YLR043C	9.45926370998149	9.60034544891389	9.47594050952726	8.92929226009166	9.37828089946088	9.5414225329911	9.04823641116087	9.02895707750325	9.46792277232026	9.49458338471438	9.59692479335404	9.36261264809741
YPL106C	9.45446812144063	9.4379463437265	9.73854690004366	10.1028669258763	9.33514438740746	9.39374649376341	9.54415175892222	9.74916661698165	9.61706743251893	9.34961416121831	9.58559678119629	10.0950197814724
YLR153C	9.45309430424821	8.37877096036628	7.8452143897415	7.19436926682783	9.77701884402622	8.22875003600759	7.70774403489598	7.19165955081224	9.5706435744235	8.29408945215284	8.21695678482519	6.68189345034743
YLR197W	9.45294129804496	9.39147282044486	8.99579828065042	7.44869806586583	10.0104946103762	9.94918934425847	9.56358488167329	8.39419778912911	9.84765197420186	9.66619607113055	9.33501831195681	7.99011278761449
YPR145W	9.44755066513315	9.65643732472093	10.2310401502129	9.81265524544417	9.5519002808889	9.75944723572218	10.2281308793407	10.420643531958	9.85347836932386	9.88443686753081	10.0869320716502	10.1273704262291
YBR025C	9.43611993382636	9.59061824657387	9.48019082371575	8.167791138327	9.5585769360925	9.5323343621946	9.40500288263059	8.42105721755078	9.51826191366591	9.41936088546837	9.40381968753266	8.31902296228628
YOR020C	9.43357731213045	9.22712553211132	9.19085752159519	8.36952174172522	8.8915691911589	8.67568801186024	8.82320473266955	8.52218327159882	8.96235924514338	9.28995686446881	8.91907618161091	8.44847593126214
YDR002W	9.43346798879603	9.62307408868836	9.69158150810736	8.63133556382217	9.44069498156797	9.25152335651483	9.28557796660873	8.57978413006415	9.48191245643657	9.34653015356482	9.34149240330007	8.76035330779687
YPR165W	9.43253203938737	9.55254305347885	9.36093010055803	9.06966735123268	9.39214148872982	9.29044453682131	9.28345012142849	9.05477915883437	9.34250743731726	9.5900076539478	9.39649352818251	9.09981336460357
YHR005C-A	9.41813424551761	9.17421800211751	8.90751504243041	7.77233381753259	9.18323589763188	9.00996924560475	9.00880462859595	7.63160806335836	9.12119822403205	9.14661616848986	8.94091159681247	7.53204849611144
YER036C	9.41156921293713	9.30237659814344	9.00406605979654	8.40511461399096	9.78525978999287	9.53720907748498	9.46073455770526	8.16110407488198	9.36896608969752	9.22676532550387	9.12453501264275	8.31806123234388
YNL064C	9.41045619992745	9.21248101466728	9.15098127799425	9.47137582477502	9.17454508315024	9.21806855753958	9.57930769684753	9.37535093652413	9.20391473236086	9.32491300345958	9.087070875529	9.51318571730792
YOR021C	9.40333172073389	7.71130909016208	7.60623918154236	6.09388513783626	7.69398986853406	7.66824611961138	7.48091833932642	6.33690825711337	7.62084823646552	7.63878226815789	7.16471428392498	6.13119119490989
YHR039C-A	9.39979658376555	9.65405112293199	9.56536953100128	8.70800993067272	8.95353109038321	8.92241541723148	8.74964056844432	8.92627122686267	9.07657004017155	9.03612363131261	9.04037714243117	9.18917932642926
YGR180C	9.39652928598588	11.0394361329785	11.5522128633258	10.6555200651906	9.33640204933897	11.3173469927263	11.6705887284343	11.0080834829409	9.60209354378564	11.3844084674966	11.7542728359062	10.4741057853193
YBL005W-B	9.39177930712293	10.0778252227075	9.73346218748298	9.57542017627575	10.017358501411	9.83185438905088	9.3455139542201	8.9368135137719	9.68345887690115	10.0026334815492	10.0675455441494	9.03009596663956
YJL167W	9.38880850952012	8.29562207683563	8.02773100869227	8.08068999478847	9.027231003793	7.6661361988827	7.95365942817976	7.90879453544308	9.19711240084665	8.30380622662267	7.89268587450295	8.069262849949
YHR179W	9.3883232739994	9.87599743841347	10.1479908844461	11.0636384954417	9.3525562125315	9.6679143756654	9.83297909255168	10.4494436208976	9.07946308834268	9.88796948571587	10.2846668313374	10.7820462869138
YLR227W-A	9.3857869077235	10.424439224482	10.0404434833342	8.91000819457068	10.4840303172128	10.1765893219847	9.60906076341985	8.89402407374485	10.4496094570169	9.94809765698751	10.5482335567499	8.58775779820537
YPR028W	9.38528488159008	9.38446945879092	9.51356412572285	8.25560513867061	9.39468330711532	9.51500553991331	9.50715824565856	8.86677656442483	9.48425764255198	9.40740797226303	9.49394463572304	8.91618503027223
YPR158C-C	9.37725241669551	10.4582803985125	10.2889548721779	8.59671905223632	10.2159983793102	10.2899573590156	9.53970814322464	8.11487351839997	10.2832128610891	9.99279429316577	10.0942159461836	8.31231759679729
YBR143C	9.37506454992049	9.16745523143172	9.21036222671702	7.92988066217165	9.41400609685441	9.25990593785298	9.12950398426255	8.32571616793197	9.35512404557212	9.577041266495	9.08471359915819	8.13431339871162
YKL120W	9.37160535109498	9.40718723320979	9.76058865192333	8.93966264791784	9.05386494330052	9.26282175248755	9.40037434379151	9.38002477660515	9.42155882721296	9.2291402020053	9.31378178229035	9.14559483090151
YCR104W	9.37054605290679	9.15028327816767	8.89567661218954	8.53678766316855	8.69830548761827	9.02882054337502	8.86261849180035	8.20202581349442	9.36615394462677	8.84494679278079	8.6649302358202	8.66728815454468
YBR082C	9.36998821497914	9.42045080582946	9.42251295775184	9.6194442971824	9.36894477774421	9.28804544165959	9.76493294358786	9.71425991099324	9.3673815393974	9.19711473125491	9.45520827034201	10.1178229214761
YBL101W-B	9.33384940807963	9.83590637461808	9.66983223553937	9.78556903526299	9.91875223058925	9.87478696437146	10.0313033933189	9.97350699284513	10.0649896988401	10.056558469453	10.2962830020736	10.1609906895354
YNL255C	9.32608068046216	9.13682341511689	9.02462960231955	8.08518289872003	8.84866071083432	8.91959330280658	8.93356855140659	8.09873279755868	9.1737192306879	9.05828824323532	8.6642086904236	7.88168149166258
YML056C	9.32440070245981	9.34567196874492	9.42398292939421	7.2463327321736	9.31338546777581	9.34792454256641	9.03789073820671	7.22750774548773	9.47366406496558	9.40566677298642	9.11687572860527	7.4543051586444
YPL240C	9.31806333648289	9.32068001754717	9.28851848044079	10.2208966731213	9.69554954160246	9.50675549350234	9.60046258889188	9.98382839723185	9.58146852493034	9.57272405790716	9.92729854039893	10.7151913694913
YHR145C	9.31514363129783	9.67275221004267	9.99594388904093	9.60200810259259	9.44415882465781	9.5581053233757	9.99857603150747	9.25380168654185	9.46964351397192	9.68112251218045	9.57326659229896	8.41427266739199
YPL061W	9.31382382900377	9.23187075092395	8.83204606614612	9.47482702323711	9.163213398172	8.27831965724154	8.24092153510171	7.93012183405016	8.26499954104853	8.53604769184772	8.26946538803595	7.84526201300031
YDR226W	9.30038331793666	9.28220301214451	9.07212203281712	7.65617025953027	8.99512091241884	8.95648235861674	9.1813430210054	8.18239276340812	9.23176245783097	8.94483751339284	8.98672081377802	8.08126324342066
YHR215W	9.29938758252533	9.59036512061383	9.80147482394089	7.56942991748254	9.79610407936425	10.2022983080975	10.2106233161347	8.58603078145997	9.8621740790806	10.1045552721117	10.4686076344289	8.13622440401323
YPL234C	9.29874570846387	9.33279614014526	9.42117691569888	8.5983639666616	9.42575792427059	9.62631568335868	9.38759110262	9.2986479014755	9.55554914262112	9.57269753171677	9.41777284106599	8.64869760949547
YGL245W	9.29614179384819	9.32762091842059	8.90368259612479	8.64966523671995	9.20911693981204	9.19082071926799	8.8477314442826	8.5450417160018	9.26230994226479	9.01751607297348	9.57875703167428	8.74898003581937
YAR071W	9.29407375618947	9.7149872111161	9.9286313225417	7.59972940926883	9.83195851223055	10.1450298866813	10.0000966848836	8.61611695296274	9.78045085156591	10.0139599858357	10.5017434597983	7.8288694806751
YMR202W	9.29292512173696	8.25433577524332	7.42519509146156	6.12282448977758	9.37900708825511	7.80863009063888	7.86039842347746	6.72444497267163	9.31736557698821	8.17690182879841	7.46407726476456	6.45061666223831
YDR502C	9.28391732511721	8.92840116111737	8.18637447026824	6.53115446922183	9.17970061808206	8.19624480696273	7.58658634818473	5.08584365309264	9.45785079901682	8.42638704179373	7.90468667485603	6.39849319366198
YJR105W	9.27708753702274	8.82964139028336	8.5491406170662	7.85233274471681	9.22408357185103	8.39359808883444	8.30086819878644	7.26284828647115	9.30767613432523	8.79820435347132	8.64951922248445	7.76772455856587
YER055C	9.26558556259194	9.38925616994334	9.41040842786296	9.08832062527938	9.29250042990648	9.29987218084685	9.31890669030789	9.06289928946078	9.24758909539869	9.20063786034139	9.41935052849693	8.75867074392589
YHR064C	9.2612689822597	9.24443948263723	9.04391100922144	7.83693727874553	9.17771803877416	9.007845007367	8.68420369331001	7.50629350345563	9.23099877700267	9.09186301399289	8.82100666335749	7.51270418800619
YFL020C	9.25958920779386	9.09358195022095	9.16458994773054	8.48193386967562	8.77702283674567	9.0682125037407	8.63448299703287	8.30196274438638	9.21611003941768	8.77099649725001	8.84627535376702	8.0734957235154
YGR037C	9.25354478581391	9.20753540276448	9.22822280699824	9.47179397365494	8.67578363587829	8.7446942519895	9.19813760696712	9.1688486142985	8.70507199274332	8.64705683378331	8.8074285440768	9.62940410930076
YER009W	9.25239512004406	9.15643703749145	8.84548913044101	7.94089893282948	8.81382357119575	8.69635189562083	8.082953367814	8.02080341965416	8.72459965546197	8.5379510368625	8.68549958587719	7.67724457258656
YLR175W	9.2466359019186	9.03991712803005	8.96728270952419	7.30728438751637	9.458559076005	9.26283378878832	9.21821062009841	8.32341529733244	9.54752063553833	9.25153351820483	9.08265625584137	8.21424007943104
YAL012W	9.24519394655563	9.55392837836103	9.39449693645355	9.40540427064658	9.30093296774503	9.44496357278268	9.40744382948121	8.54312935567919	9.47013911181074	9.5660240693581	9.66804339410806	9.14611425769414
YOR122C	9.24396512037357	9.33268464051519	9.19146342435858	8.39550302257493	8.72961996792746	9.04119646356674	8.84261161437031	8.33593900613818	9.02418060122631	9.01359363547469	8.73214023416002	8.36266122990884
YBR286W	9.2433590170127	9.6327732239453	9.56154071969098	9.14043353525287	9.39104629376614	9.54100571108459	9.58897851669156	9.2180629541847	9.20166303139659	9.58311114233265	9.6266741863504	9.20485123521833
YOR310C	9.23907423586625	9.14712859627539	9.01449916587962	7.39692414713235	9.70394024136595	9.45162126545937	9.37708127833832	7.93343505290729	9.40694732252525	9.58139832987087	9.40808177432362	7.2780885189365
YMR325W	9.23444116152449	9.14398818237864	9.07753571444097	8.74082549552419	9.26885765640026	9.15661052061249	8.52032216655568	8.235332541728	9.45176959309596	8.89190280724719	9.23228892655538	8.49112506983723
YGR175C	9.23053654350762	8.30745525043068	7.92937295596633	6.42670404004011	9.44242794286703	8.18052915768252	8.01047899018008	7.01515799423267	9.42912161569864	8.36647465869097	7.86072502476452	6.79092976473846
YML008C	9.20757175646322	8.44310643585576	8.23233778417304	6.28639604424275	8.82093608026775	8.34025050905934	8.05242352577416	6.87278690027367	9.3449249000196	9.24087283338814	8.19901008329209	6.26895188353441
YJL012C-A	9.20390377130994	9.13198942972858	9.4604221071173	9.38063458523931	9.49144880477226	9.47593595490625	9.68022647194213	9.40259539683265	9.30575081177808	9.22036234715411	9.11972394443665	9.2904504048483
YBR283C	9.20374874806266	9.07716695740539	9.14173045848321	8.82290550097502	9.4642831371145	9.51700519416765	9.61929616166656	9.11789596327622	9.55748267972824	8.80074313233615	9.42846193834553	9.55000240348413
YOR309C	9.19598827911599	9.25068864349577	9.0949833243872	7.54137900892168	9.64766932546625	9.7015607572597	9.37439296025838	8.2277061986623	9.76283407642148	9.42495515863323	9.38839291508589	7.74267734612329
YDR433W	9.18619240278661	9.10206107377029	9.05120525677338	9.124140524638	9.68773001428969	9.65746867834353	9.40575325179834	9.6951266012635	9.59469169905333	9.45624791570657	9.2537011682532	9.49519914083921
YCL043C	9.18386072343148	9.26496064649115	9.42200676145703	9.47987812156485	8.5456472965505	8.66892754754676	9.10383926073065	9.21375480570271	8.72749598884974	9.02532909893841	9.12699182072048	9.26437217332336
Q0045	9.18109830652343	9.26349911849469	8.97236103270478	8.16742600521747	9.98073997993915	10.3949688823165	10.0505761068407	8.80061954622693	10.0560299785773	10.0751967022103	10.0491390841883	8.9496627112206
YJR016C	9.15893871546556	9.23713096429078	9.08620681628764	8.19986798015185	9.48155551982007	9.35522495905268	8.77521124160658	9.00646316577032	9.30551279939748	9.06977989688322	9.23396137847743	8.24551670467586
YLR413W	9.15612195491647	9.20841534852554	8.84107949839905	7.39993906142921	9.43554427923869	9.74611135117141	9.33702328097311	8.10974303928067	9.4610599135358	9.53825669864833	9.31425615861855	7.94040918385822
YLR060W	9.15213523808874	9.2035428622487	9.01896691435152	8.02949081245889	9.073216998937	9.29496007314891	8.91117475382185	8.46483799810323	9.17938362206434	9.01126636075161	8.95163269436667	8.27009195044655
YFR044C	9.15105025391568	9.15032244250958	8.91849694230207	8.38062779648873	9.43575673038636	9.43514874009751	9.15468510548423	8.65132050626827	9.34175598484861	9.43983589493718	8.86395905156898	8.17135083161421
YIL078W	9.12992444968778	9.12967484190198	9.0667649105958	8.28588284601661	8.37177628529373	9.40096143699653	8.86287567006324	8.79227111977869	9.39899089376913	9.43131798450743	9.2368152702368	8.0543732859283
YOR276W	9.12642458689403	8.89933816862093	8.76577138821014	7.42773998873811	8.41914715314186	8.83345592192948	8.4253375331512	7.29396143565495	8.8415166460338	8.81698043561924	8.61968382290241	7.80412642156099
YFR051C	9.12514379046382	9.06023599721757	8.82796211552045	8.81477625425789	9.13048792942188	8.64716352216013	9.34244339303753	8.55751591029437	9.33207372919365	9.42944430697785	9.14690068160185	8.4752161163812
YLR342W	9.12260401562538	9.27185298749282	9.3890632666644	8.04429569634988	9.21669620183409	9.27951591938754	9.01431398243459	8.12436965769879	9.31045764819569	9.14036566206741	9.04741515782532	7.95728815116058
YBL099W	9.12032512708813	9.00868593160946	8.76863225812468	8.66416847862736	9.38711761971049	9.20537349237295	8.7249531365876	8.64052939905317	8.95772190146943	9.22295061260963	9.0675242274062	8.07700575845115
YMR045C	9.10630777551569	9.50670483752042	9.59199066096197	8.83207393683556	9.44651029986832	9.35244497033332	9.28030861729597	8.61221044402523	9.47915147983712	9.51322374369649	9.6250644752022	8.29612896956637
YEL040W	9.10076622439413	8.78973155569692	8.8051626177726	6.43430122155881	8.9398726397102	8.3495292724351	8.31039107658119	7.00525203849175	8.77777748177183	8.52857320801431	8.46455652091039	6.59972810531453
YHR089C	9.09363063851912	8.94380969012472	9.06947476028123	7.80344218662581	9.3263644889333	9.20053048218713	9.60192699972786	7.56552480920961	9.26569300547375	9.14775619492928	8.88315430374215	8.16797428557772
YLR354C	9.06873951641426	9.25892961166052	9.29887645945485	8.44072074596789	9.03462385856482	9.08872830981014	9.3077407623394	8.39103530213088	9.1238104033925	9.26075009509266	9.2314824156942	8.11367789700096
YER178W	9.05998824186333	9.16495237536045	9.23764912050464	9.09265061756873	8.94867600536891	8.91081718027582	9.03899124303635	9.10422680475151	9.16164718125963	8.45955824259973	8.83552009159223	9.04770470918555
YOR045W	9.0553695925549	8.84761139519731	8.8840131940805	7.17026594152474	9.02098727958087	8.83554537621044	8.52834295613173	7.3250114532315	8.96563383920256	8.54923779823485	8.98834312596901	7.84948375295977
YKR093W	9.04200467664297	9.08894331314273	8.86174548185084	4.66453209848624	8.86170091436283	8.992858083308	8.27317480949158	5.58917488790932	9.01555901591166	9.06744746289822	8.93537151639626	4.15463545321679
YCR034W	9.03639419113088	9.02036656998479	8.97850582469788	6.39248689410562	9.24612523177113	9.1350859317389	9.00872715490479	7.16399673355746	9.25290074771681	9.29190782554899	9.02628500501319	5.91691307811161
YMR145C	9.03543967551398	6.39910297555995	5.82756292372419	5.75189206969271	8.61638342275643	6.36738359193682	7.12732016995965	7.08552250312268	8.42782571824474	7.33427642150213	6.25873610514044	6.00838717995437
YDR086C	9.03445770808543	9.17999333218265	9.05569986933475	7.81168371055808	8.44067985937473	8.85063212096468	8.46461605100102	8.18056231292331	8.71316091588348	8.59250197293519	8.19473815411989	7.53287769078382
YOR230W	9.03234404333056	9.4655086402198	8.90148034197616	8.55475797922835	9.08510735612463	9.40109268206794	8.55360234966346	8.86715029122522	8.77963916098377	9.48777688301562	9.24933281895558	8.69048089958002
YDR399W	9.02616987101048	9.14243206757326	9.01065767180149	6.92285243104851	8.93821690380075	9.10603418949488	8.79459615095395	6.97392111304318	9.13106874581504	9.20075801076406	8.82651922827174	7.25415316928675
YLR056W	9.02597766094344	7.84849736330106	7.14035248141633	5.04124446318283	9.4002512992945	8.19296374446073	7.8168137653705	6.25578163445038	9.40917487774594	8.3826638566318	7.8256220954039	5.92830199450859
YDR454C	9.020700438955	8.87608579008907	8.70300394516439	7.07419969618917	8.4846831904851	8.42090976353028	8.59982626315532	7.48997310087904	8.91414188128303	8.76097411640281	8.23042413766149	7.43462189282273
YMR307W	9.01276525215738	9.41375771511882	9.43203986066187	5.69491950141343	9.88687439656523	9.89040613346378	9.86257026536989	8.47539486806908	9.96841069617933	9.99097917046337	9.6985797642021	8.45738385121026
YJL223C	9.0064279153256	8.97641025876454	7.97373811417984	9.29401019712817	8.8000112605007	8.73269884210225	8.66265065260866	8.52730864830419	8.93153535434734	9.07953888493312	9.04022073700237	9.74452034085481
YER025W	9.00641082395133	8.99344128911274	8.92406465952391	8.0581354223479	9.25051414250547	9.19197164786156	8.90340306058483	7.85129253942507	9.14089760512159	8.98637160842051	9.11294816164895	7.49004026357608
YBL002W	8.99103880278805	8.81523851925501	7.76279203117511	6.78825438973733	8.64473607076265	8.42695957523724	7.67262412907774	6.54666522997608	8.72393827388539	8.28592566692796	7.3731788804005	4.83893409295338
YKL181W	8.98820291956942	8.92796541845784	8.97669482328319	7.54450453199398	9.13882614966032	9.0996867221631	8.99668760747235	8.09345737787887	9.1960244693874	9.1065216615517	8.99938036756821	7.50420284277098
YMR297W	8.9721551129962	9.09745278820879	9.14771128276452	9.7491275907328	9.07623123537235	9.20324256358383	9.33347069930752	9.7083275194317	8.9095704014845	9.13056047358724	9.33821658192288	9.76859749063491
YDR342C	8.97173498958208	9.11754054166486	9.11207642313854	5.92790847597005	8.75807019250337	8.3500279065698	8.5856647260562	7.39444530414396	8.04569503774732	8.47910659821052	8.88518757807529	6.37941166883635
YBR067C	8.97121666969677	9.0948316416327	8.52911422631	8.30343627112129	8.97455942640032	9.27258646647791	8.60434515933322	8.96521144699791	8.44492704173453	9.04720077465396	8.93458635078425	8.85666283463417
YLR256W-A	8.96363424041695	9.8811764599836	9.48793113873641	8.29468337297365	9.75813896123331	9.65078767428314	9.20886671894172	8.17494721503905	9.82291294783887	9.74231671402572	10.1234157776886	7.7399869770674
YMR079W	8.96185843556093	8.94927433231895	8.77857150090874	7.80131762434355	9.19661060789587	9.23137887809559	9.02408229270309	8.14340087620914	8.91150797624848	9.0236612090976	7.20229118086413	7.29088958272344
YNR018W	8.95438601686437	8.01936242567381	7.7877796199984	6.86120765211735	8.13798703194872	7.70315390696151	8.14288210902198	7.36674470839852	8.47799029302798	8.12603954077209	7.55270863119985	7.49897887654357
YLR300W	8.95420526665081	9.24595708847852	9.50596284651149	7.35610769646645	8.9047990910994	9.36345435006064	9.38262230719246	7.83953268454326	9.08379181212136	9.29867539351604	9.30530299282391	7.09182886545708
YGR209C	8.95377279099894	9.32624820787015	9.89315565892823	10.9418337335613	8.82594654442743	9.44732744822735	10.3122167242137	10.6733363895347	8.8326400873171	9.4001465442914	10.1921243312411	11.0910109707311
YHR019C	8.95073828066687	9.08443162018701	8.92412483036503	8.35544186108194	9.11681102827004	8.94383512274973	8.84289411254202	8.43446219946782	9.06189635655023	9.07244628725962	9.06829142796363	8.30869096117229
YPR035W	8.94987111898546	9.17468905574421	8.99983062918218	7.65067675478638	8.94303608598895	8.90732560912423	8.95350849872858	8.09180121155737	8.91997290841073	9.1393272429212	9.1008009655412	7.58304514550096
YCL009C	8.9474231975726	8.88136613718381	8.7777804439225	8.84240355449325	8.60341903763477	8.67879479789758	9.3302813777409	9.2200858749116	8.62176799402769	8.72438227740551	8.85720753957331	8.97398464194554
YHR143W	8.94595173630982	8.20293736314564	7.77798216513987	7.49426746139446	8.86141475181913	8.28421398842356	7.6653194531794	7.84606244718445	8.8419387243797	8.31024790831095	7.60016446684507	6.60210041761141
YKL164C	8.94503888934397	8.30596314550403	7.71538722813212	7.13460165755393	8.88839421249176	8.07301882199705	7.38479546285437	6.40718778321068	8.77610973001049	8.18125769105097	7.29539864591738	6.56082431580998
YBR093C	8.94096326456831	9.0118960239261	9.13963175480244	6.62858718262419	10.0911605028803	9.72547177143193	9.39929615188913	7.18899855401392	10.0142523065481	9.77575704292444	9.58728679545279	6.600519309597
YDR341C	8.93927392052766	8.93421834500952	9.12808162478099	7.93863559789611	8.76073762955092	9.04949547799527	9.10285972964987	8.06681656984452	9.23612201051108	9.18394305227027	8.97578583645726	7.98739314385617
YOR270C	8.93804145605827	9.06113038469541	9.19232478012163	8.89670110877741	9.02144571213592	9.16971435373189	9.1358139856676	8.91400801555041	9.13090244370036	9.00152548319389	8.92494264375641	8.87304448705409
YJL026W	8.92456997231198	10.519405955593	11.159645282769	9.7500023728195	9.09038637020169	10.6507531802406	11.0505126036739	9.95359215025684	9.03810899679433	10.8130589125368	11.173715544636	9.32795837410645
YPL231W	8.9187260918021	8.40984594618407	7.48447065716695	7.28126746336065	8.82980078379463	7.68681076559802	6.74948989675606	5.69263193666793	9.15622688190611	7.71905944524912	7.37339962433115	6.46705076348094
YOL161C	8.91456805746567	8.76333616455744	8.57235671254298	8.46564595227843	7.70970367642439	8.26383849106475	8.07827275856712	7.46980174500229	8.27540718249475	8.09844652057211	7.7796017611763	7.46201681505668
YBR109C	8.91359138300754	8.9523324257888	8.82545540184491	9.21583008970124	8.46972276498216	8.59453727670665	8.97041449368158	9.04959470803129	8.66056911614165	8.72753083472879	8.64044520731377	9.46004735420681
YDL185W	8.91052952874282	9.23101069702225	9.17050976592056	8.61292721565649	9.02526929581002	8.84132821457377	8.95415234844512	8.4636477485202	8.80026633946859	9.1058069214741	8.82809038647486	8.54002696733183
YOR210W	8.90859930357473	8.95928926603119	8.81393379411482	7.19818327765294	8.25258875153831	8.18177744970184	8.28541009285571	7.05614314229311	8.46056627697289	8.61067597541619	8.1097139276622	7.12199051026088
YOR332W	8.90687893591619	9.2430954355615	9.22014486575502	8.9218058744185	9.05364083807465	9.0408314999003	8.93731816903846	8.80801772560171	8.86550319788615	9.36798103076387	9.11962525644749	9.18731529463776
YNL070W	8.90187823532427	8.63271823806838	8.30449816758781	7.08804956816925	8.28014164983256	8.09895200273978	7.98223055316653	7.25076482417984	8.41026628478309	8.51676454230161	8.42455933749541	7.49699729986147
YLR286C	8.90166505413974	8.57679914759671	7.72255202143892	7.9220652522476	9.60807217876384	8.83913411137612	7.53931264029279	8.37023650841285	9.18325037934552	8.69192688063343	8.24744478434064	7.99864130737961
YJL060W	8.89758650615476	7.07697837304714	7.17198146207027	7.30886072280728	5.98070878022474	6.33505065489145	6.41273062201279	6.68019499844905	5.93383236677946	6.59424086156994	6.9245755117535	6.97608199848354
YLR432W	8.89448307089101	9.00384235616653	8.84758067203625	7.72640338999527	8.93058456402659	8.80857237331383	8.84770978891442	7.52553405590473	8.9280056615222	9.07847441337782	8.33119515402893	7.38650128002766
YLR359W	8.89256083464327	9.1255218816172	8.85356587078219	8.10325946404831	9.36933675699871	9.40149727936273	9.31236189149969	8.2794462958117	9.42141239641437	9.25578574454593	9.044628327396	8.51047830582726
YPR187W	8.88549312076924	8.96450724180564	8.88371839514337	6.87308526223249	8.57084833763941	8.47496475231487	8.15325771275889	7.19013958080398	8.64759006096346	8.52643833378979	7.97815547268432	7.31623619143789
YPR204W	8.87943992980336	9.22143008992587	9.12084566377426	9.07892874093086	8.82906156802728	8.72635804308559	8.48065302672114	8.54964223110886	8.60892956663883	8.6036051963694	8.98314529242331	8.51170559517243
YER044C	8.8790665943861	7.84660217976526	7.05311774416689	5.36269421081662	8.53533657659428	7.16691914731876	6.98894219272628	5.47825560612402	8.65668231359933	7.23546253688511	6.59933900936768	5.51909979204824
YGR106C	8.87794601092428	9.03879469297678	8.95939152557207	8.14045438379937	8.58220762204145	8.65888258482414	8.53241753041375	8.03729136778639	8.62598589811361	8.71099601631779	9.28168196297095	8.11187551003439
YHL050C	8.87742651092258	9.01885596686085	8.56006442741769	8.42398442480638	8.68889758492538	8.65520079045283	8.03506923549551	7.80611414798459	8.47295269763127	8.40875335778185	8.49170318897106	7.90172036718406
YDR529C	8.8614931285045	7.8521913814703	7.53430114616672	6.64844551426637	8.51219067984948	7.82890210257983	7.0162517478287	6.88920619213935	8.70416086416205	7.32138895503254	7.43935579563061	7.06006477513786
YGR020C	8.85235923705994	9.07476899540996	8.88045703203337	7.48689964430257	8.63792861674587	8.91687274967584	8.59506097790922	8.17200770433371	8.91400806988317	8.71345226238062	8.80258027899717	7.52178238148131
YNR053C	8.84892049351057	7.96063160737816	8.32404029267847	6.10086471961361	8.46909026864346	8.5837275736206	8.1701207328583	6.77326331255745	8.47863383608342	8.57372505186547	8.23057645526739	6.67727582230712
YLL018C	8.84044677070116	9.09592384367724	8.81286372650142	8.13344501798685	9.30386221951507	9.11742167768598	9.02607397356268	8.46889542674499	9.10642731224419	8.98796380098944	8.9538485751133	8.00542800602664
YER023W	8.8375829204567	8.72967417755211	8.60375099288486	7.77484864384355	8.81139294183608	8.63071090701132	8.73657798860245	8.07030280437839	8.8259861528554	8.89319914412207	8.646211648306	7.9043392718791
YPL225W	8.83223543536756	8.90315474433338	8.83562558663919	8.4338223330112	8.42887666096825	8.81638443470098	8.58418370527885	8.67604157135712	8.71457865519497	8.42835264588158	8.49839813478983	8.04340749362789
YGL026C	8.83223157785551	8.95865977310971	9.37957516116779	9.57380826052716	8.86014893235226	8.94120507201659	9.35993461556576	9.4993787821868	8.91118026123234	9.04042660272724	9.28229926930759	9.58560321129798
YPL218W	8.82755699989451	8.53677013889775	8.36384130060232	7.59520566382425	8.49429287653058	8.46332189148282	8.2435574687208	8.12434123484138	8.49992927779312	8.33372869197963	7.95577546963032	7.87232126151598
YER126C	8.81757002356144	6.13776122814144	8.92143597064907	7.32135319218238	9.33288652109227	9.18101968686953	9.00107548738738	7.97944708852469	9.2114959433672	9.24279124477733	8.95056046383917	7.84035819856213
YDR343C	8.8169113760962	9.00943681051604	8.62890662526333	6.11587229382157	8.55073779034326	8.46084769865567	8.61583520409325	7.08768161368404	8.33967086520494	8.21757435007868	7.04517400062565	7.05718581737884
YDR174W	8.81403162315771	8.44819790104122	7.98632224265325	8.48787058349208	8.34765580901645	8.39460914168622	8.4975078454025	8.32123474597	8.53252486722154	8.37471368318851	8.22633601376603	8.44308260528862
YDR461W	8.81305479230086	8.99149196165433	8.96403295351531	8.14324862244323	8.50422491189212	9.10095306517641	8.95598172605725	8.38675255007915	8.30319295653621	8.64054221584694	8.68962725009649	7.8162104625266
YGR038C-A	8.80566025822666	9.62722091282032	9.35652012837678	8.30402631412174	9.01307663543295	9.57397664065116	9.00768084540317	8.24623995459692	9.68460107727215	9.4408680428229	9.32620771640034	7.6247366417462
YNL141W	8.79751267845317	8.83610209762265	8.71717155262406	4.66838128341779	9.08218918110222	9.09735320184628	8.54820197955527	5.53204096398698	8.76297854229595	9.07955755239739	8.57369290924058	5.04284972926007
YHR128W	8.79616476470405	8.67546886181666	8.54897078019987	5.31710834435042	8.33276158384126	8.52574381196309	8.2116712004131	5.80315197042989	8.8669632754681	8.69556118199049	8.06103788931589	5.45375795778789
YDL131W	8.78945391532459	8.82657549102966	9.2163808199065	9.95706710492385	8.89466360246241	8.84405006898074	9.62777053733581	9.97587178967643	8.83540614470449	8.81507566528127	9.65194944488328	10.0093494649662
YOR007C	8.78906847239838	8.78493889258206	9.16890365232841	9.73779804140568	8.41617649285165	8.4353356534528	9.11990623847338	9.78050066071053	8.57698208210497	8.48970982527742	9.10859556256805	9.61984266572824
YOL077C	8.78267977057336	8.5818294492856	8.56548866236097	6.85779378096341	7.86026199711309	8.48070973977265	8.57400941709251	7.12742193042969	8.69429075743631	8.45918522297588	8.390446194468	7.28203941924982
YFL034C-A	8.76590078966215	8.55396140146747	8.42218846060198	7.90347395122672	8.15806594870102	8.35703584878332	8.13189792356448	8.0448496492647	9.79027719505827	8.45447114004869	8.07274166006063	8.44499275490436
YGR240C	8.75910414752689	9.43249895753413	9.52143206657386	8.33607336212864	9.56464011103088	9.74280981065569	9.28439444005549	8.72090599689766	9.60773962037653	9.59731473815665	9.5054461662886	7.48811761668654
YMR083W	8.7530008269233	9.00666059903177	8.92188268967621	8.82332115319312	8.59930640293708	8.8675270781796	8.86332562173773	8.28743943977782	8.80095797057256	8.78752442248023	8.60894396373637	8.51709329467825
YLR009W	8.75264627775136	8.73487065557826	8.65413908416558	6.86664689440057	8.69894623931066	8.4981768416498	8.52977441534648	6.43861727102203	8.56130877241416	8.64516608040505	8.55381686561247	6.72836087955314
YMR108W	8.74617574698627	8.98222021262435	9.36163329667134	9.46476112854755	9.01076965786883	9.10649034600412	9.45709102810981	9.70152308129968	9.13170818996327	8.99880358373872	9.47668552577909	9.33272784818724
YFL031W	8.74485684244801	9.09489425393351	9.43488943403593	8.81689715803486	9.36243509076576	9.77430843753704	8.8043368650353	8.85346330318059	9.4730384843812	9.24540618084635	9.70168166120656	9.00424512682821
YPR036W	8.74438141362902	8.98127891384322	8.96996297192749	8.82539362979754	8.70332271345675	8.95744950172729	9.26574624170467	9.02813694529761	8.83518631163786	9.07312149117052	9.2435329864771	9.19016519372959
YPR110C	8.74170625637931	8.75851414920916	8.66839513940522	7.5166520328495	8.9259396114053	8.59051470323517	8.75135482202775	7.734144270531	8.74503713226419	8.94913505768147	8.87477804292489	7.02895763849682
YJR070C	8.7413078419985	8.88408603844772	8.68313507093711	6.9150137506322	8.82681078871716	8.79920811230577	8.84493514470273	7.01852648749253	8.90764515617906	8.8618912280821	8.41026861869197	6.96209298644612
YKL009W	8.7406750802074	8.48610579108695	8.7098156841869	6.89088810641398	8.18469935567628	8.37803552793077	8.5324444763631	6.64290243983601	8.50570271461893	8.45176220420568	8.01420546318719	7.10805533062773
YMR205C	8.73654298463843	8.93628849433563	8.84282175410273	7.97450881567347	8.68993274835901	9.23762697822049	8.65415641609154	8.15343613206339	9.20548276038869	9.08598361413877	8.78530562099026	7.22528984279991
YJR139C	8.72714834092439	8.77541882993159	8.58857476123435	8.7272685651656	8.57597934762946	8.72611360832255	8.7382844620323	8.56597484246654	8.89551239775661	8.86575006538517	8.81541202671911	8.70732033208771
YLR192C	8.71257612884288	8.49062926059938	8.44080802697923	8.55631196991495	8.6019232512771	8.52039725207014	8.65098295957064	8.69340808961945	8.50682703169965	8.4317787114648	8.1532380309559	8.57995609356917
YFL026W	8.68824274489669	9.29801307783918	8.5795922444903	8.34484671217121	8.62483785084974	8.87696293702334	9.0241014561017	8.41391244988936	8.71926605438274	9.00944494896277	9.61700051831449	8.23426030489332
YBR249C	8.68820864971682	8.92214408736479	9.02631551079513	8.40300383989789	8.94215329943706	9.03243998998838	9.0990986880208	8.59311337670541	8.96035923855252	8.81559132243783	9.17065653151159	8.32573717895113
YNL044W	8.68295262041847	8.66305194881868	8.75460126697145	7.75474031626586	8.36407855789476	8.64228627106959	8.7286033248376	7.71479329245744	8.74625689509439	8.88544630732987	8.52024368173354	8.22312946071565
YPR166C	8.6745098248495	7.73761429015754	7.63109167793812	6.33261023367216	7.43865205041363	7.26329712176091	7.58003135159987	6.67771793399742	7.78065879999152	7.90077319845715	7.50394102140755	6.46806267567809
YHR183W	8.67370931674905	8.78669197909664	8.75105413529008	7.65815213150717	8.54149800307522	8.61706590650759	8.66545460689345	7.45505109855142	8.55965600474562	8.71672076582539	8.97525872119354	7.07418417262111
YBL076C	8.67323568864401	8.87447821451124	8.72327834444302	8.68193401071492	9.16559422417255	8.89783888706417	8.90862344069099	8.55063672601337	8.97188944483707	8.65817462075879	8.53573562529448	8.50896906316331
YIR041W	8.67177496458272	8.62059167630984	8.31187510361504	8.35867146853478	8.28149319455034	8.48822449260857	7.92410030131132	8.38770010913176	9.18357111424862	8.00273685132487	7.73743433652458	8.78018880890866
YJR121W	8.6708177634295	8.6905667482368	8.5123981168677	7.87592000961287	8.62190666150651	8.3924102962093	8.17565221480365	7.82169366372204	8.64408048448882	8.30957956663766	8.35765626003199	7.70987368211829
YLR027C	8.67007131037214	8.62408425362352	8.80724048354966	9.34462816717754	8.48341140414611	8.48750361904772	8.84747155191037	9.50724748106505	8.3402906321495	8.83090939866733	8.90549781884551	9.47477568274198
YPL093W	8.66636785708492	8.61393533452344	8.66093008372855	7.1131617674187	8.53325799661069	8.36596110864663	7.99374513660618	6.91184419781025	8.44264067827519	8.61093432087054	8.37619737473002	7.01399046140882
YER086W	8.66363061968328	8.69071589633378	8.82523936314859	8.41500204837303	8.83505676118693	8.77176041278804	9.02766151757813	8.64150291724664	9.82636144967069	8.76313760105107	8.64831112630154	8.50136377703811
YPR016C	8.65886706665144	8.50767519944462	8.76015153723349	7.5365805007627	8.58103729323897	8.4759203800581	8.09981713131367	7.60170364502919	8.4314242938398	8.33347823263439	8.39732823171798	7.21327053189932
YMR203W	8.65340679605111	8.40840069722569	8.48079613097187	7.85699370506862	8.75773034644963	8.3361836480447	8.64094569741297	7.82819978532533	8.76327568354429	8.34681713627653	8.44155499553205	7.30138994843325
YHL034C	8.64999290186873	8.7026966690169	8.53967278455011	8.86208903513179	8.91496547041741	8.76507956977394	9.07924145301701	8.87081447447238	8.86341040585185	8.7542770277639	9.20403753681632	8.83746662030265
Q0085	8.64911736508903	8.76509600989107	8.53002148222205	8.32140695185437	9.06091304554602	9.64834801427296	8.5021381891635	8.73089040933252	9.1260841655175	9.19328971061398	9.28684742224587	7.59679026135973
YGR086C	8.64387492888898	8.46494556769593	8.3130216478358	9.45369804776849	8.86490506607528	8.53566072318933	8.1822621185731	9.74229326219199	8.52957776165622	8.35646368591065	8.4337967794575	9.39613125411039
YAL035W	8.63690088289746	8.61457310220206	8.61280440619513	8.28399665117164	8.78877669863532	8.67039833221621	8.78046204083865	8.14690297258172	8.71715434895761	8.66997628032264	8.64204930985013	8.52919449905629
YGR094W	8.63591572254051	8.77914478034867	8.68076147357918	8.0066005525699	9.02108167490099	8.86896695647886	8.22890011200116	8.022177006901	8.89561781681172	8.85871839027781	8.77725758451028	7.79182485258199
YDR304C	8.6143349113917	8.63416227807282	8.73155331816103	8.65250650039878	8.54847548717139	8.5564319500469	8.96331610377346	8.86163650761773	8.67576693340304	9.1574632842033	8.8643910162798	9.1476037468272
YKL224C	8.60823031002914	8.7688328854755	8.07263462030746	8.79638136111304	8.45386652104519	8.18620145523349	8.5454808448404	8.15190321757317	7.851278757219	8.70001229551911	11.0558445015608	8.50679016369514
Q0075	8.60815811665847	8.56387473217328	8.48998288964027	7.31061779024426	9.62958173358184	9.74212787296376	9.23574274983654	8.66116970124753	9.55157870415905	9.82489187499787	9.54423483410432	6.85466071100256
YDR023W	8.6031713509137	9.07437847372577	8.82501191903925	7.83550357384578	9.12002525371562	9.11974957132807	9.07136235220669	7.82088710152525	9.1851490763994	9.00323882776587	7.94092090679706	7.80681417598135
YER148W	8.60278251616666	8.35098088309628	8.29713797724085	8.21575550409137	8.50155985192574	8.57539721079949	8.43531551601057	7.88463229532291	8.37587540916223	8.59613425634397	8.27753771231329	7.90252257752551
YLR100W	8.60271468600546	7.84636417703096	7.92856163655303	8.61283011996748	8.50198504679972	7.79750576891381	7.72882674657608	8.20498549219533	8.70670370922015	7.78006547927362	7.74137349758317	8.10872749124024
YMR305C	8.60020723548516	8.65818307686167	8.7439295931562	7.48626376678368	9.17185107595724	8.90340869708396	8.99363749044479	8.17853791933401	9.03565114869206	8.66294176062123	8.83062480034716	7.7640215728926
YGR161W-B	8.59350083704588	9.126762594772	8.98829556180787	9.26681056194778	9.29903243200894	9.13457295245143	9.28939382026026	9.61852541307158	9.20752229174231	9.45038417177537	9.63114646294227	9.29030738750975
YPL048W	8.59142858729069	8.58903992084643	8.61162693385045	7.85355418329263	8.04772905175672	8.23992178293495	8.33142012376486	7.74859969651338	8.62333296609092	8.53258805483769	8.29745039792299	7.73170508840551
YFL038C	8.58372382545739	8.34527593866658	8.49161263727601	8.1525344597817	8.22896614927271	8.04515599532292	8.27110932061657	7.88972465772245	8.45746828565404	8.50932781026371	8.18653308366041	8.33820320345987
YNL220W	8.58269249027579	8.73538084029684	8.71020571600769	8.65362615775677	9.03518481105516	9.13255873199543	8.90025338948479	8.81826265485956	8.921630370406	8.81930756266718	8.80348161185607	8.27108618404985
YPL160W	8.57975487970631	8.56710993735709	8.50520477003989	7.79711606239735	8.72495845641455	8.81347835630584	8.48672900770571	8.29382244014263	8.77038877503879	8.54028600127861	8.46375335365478	7.7884147716946
YDL126C	8.57964460230509	8.78880680868211	9.26450775504709	9.84976808028525	8.73217574503112	8.94192693519505	9.13817092586087	9.49979514941208	8.44901696884465	8.8348518870586	9.14825584754831	10.0040022053572
YLR451W	8.57936427722139	5.61450540736164	5.35837453473673	5.89646752010233	8.45572342585905	5.48220962621996	7.0812782037669	5.67876346634742	5.71876395139056	6.37070684881814	6.16353406164395	6.65574078102369
YDL212W	8.5760283672079	8.54568000243319	8.37899557057473	7.38285017258224	8.4400143258989	8.46271422062211	8.10094409531978	7.48807464282734	8.61448495873081	8.61683782217376	8.31929933529681	7.2780885189365
YDR032C	8.57247693448761	8.78881454956641	8.88760417212761	9.37722519436166	8.58253660596939	8.83734085967505	9.12128637896985	9.12373710124241	8.45679481571099	9.04678070637272	9.24457415332306	9.23874588099355
YNL284C-A	8.56863895153741	9.62630066593767	9.50165270976829	8.23661030714399	9.52374818355406	9.37675143042292	9.05156827185862	8.0102289010284	9.72962219006692	9.46341905997553	9.81325249666272	8.00433232098844
YOL103W-A	8.56799983779775	9.56460170361874	9.3551372731731	7.73943909817971	9.14116067833641	8.97002270013408	8.55599014846323	7.02572701139201	9.390520222343	9.03750812946858	9.23473613018332	6.85278033063595
YHR068W	8.56005680360195	8.47548271732017	8.57762701324541	7.60950409292212	9.01003608064949	8.89510802231319	8.84056728923172	7.9834327824688	8.86374915179302	8.93970464032042	8.46364968728275	7.52609194478234
YGL225W	8.55876133838643	8.55955737277893	8.50748843495204	7.16982600748934	8.80816134855457	8.72410418586542	8.25637175025762	7.73849612676569	8.78105830166782	8.7420395785635	8.43805049343595	6.5899340702604
YDR429C	8.54902216315039	8.51661643878175	8.60180071792815	7.91564736305985	7.74491165211308	8.39671688401337	8.67341854817361	8.12101180577796	8.6595762268227	8.76935407357278	8.77082019029428	8.12192162907801
YGR183C	8.54554940126655	7.62090706304611	7.33402469574683	6.43233231483436	8.12389173117265	6.94244554981483	6.40250620087419	6.19883062059897	7.97593325653877	6.68144849855473	7.17450155321359	6.68438332772724
YPL237W	8.5407706926943	8.65969075584724	8.6310201248799	7.86141394057152	7.93318810540011	8.47735263429117	8.51088963613021	8.01762389071213	8.72999807104853	8.36925677544323	8.12089945787077	7.33172558009414
YLR262C-A	8.5392309728031	8.75221577762748	8.45959087433774	6.45438069288744	8.6692075005664	8.91780565154054	8.24523536558471	7.55657881129527	9.02422192644064	8.7288169033756	8.79997554302132	6.79381515722329
YLR134W	8.53547870937655	8.28688450431497	8.53173672911282	5.29136201907077	9.1320245854962	9.38600910197454	8.18126568769293	8.39692987667707	9.15793546998641	9.00724836392305	9.349214740047	6.14535764188793
YBL039C	8.53502854005825	8.56485148008105	8.29569425123746	5.89473435085431	9.14300823673804	8.92009711174251	8.34424813944094	5.47967829249935	8.78249233518114	8.72764996392809	8.58436372580933	4.74854881427221
YOR340C	8.53466830237271	7.59367557276322	7.52786872812546	5.87771824568549	7.6304261117597	7.48189943060382	7.79294379158432	6.27629032160911	7.74292098859346	7.56842714543143	7.50872182705085	6.52917718661193
YCR028C-A	8.53294645485848	8.58886209815587	8.75538523979907	7.38476859266152	8.22067645791953	8.00984733039562	8.4565444145819	7.29925860492482	7.99784409656258	8.19120926411015	8.03974272799533	7.16059395573052
YML022W	8.52804955172247	8.55175523965521	8.39000532331906	6.80659487608466	8.5384676838449	8.51043532866827	8.28761487640378	7.2021470094525	8.61138904589631	8.44896147117094	8.69347794969259	7.26292566442447
YBR162W-A	8.52503660075337	8.31853277412298	8.10966181043276	7.06691409061213	8.1187593256038	7.96302395815714	8.30664618546667	7.59133570353848	8.07181311259553	8.35047309886304	7.86818478534551	7.84876248795376
YLR447C	8.52021328834492	8.69822377293891	8.53299978185851	8.34617675946731	8.29790315194218	8.29900966007027	8.07342876610495	8.30895736964032	8.05354513252348	8.25567835126727	8.73851653706179	8.38035256833551
YOL151W	8.50916762185846	7.28967983393214	7.30900204169872	8.91592284206159	6.83543255113062	7.14399445910173	8.12011244682538	7.80341828299242	6.97981661444772	7.67846881713107	8.17264770848824	8.6928941838627
YJL012C	8.50833263882882	8.83776046646554	9.26001401873437	8.9285531683291	9.30773655133948	9.01314975099363	9.43540918453266	9.38338961569582	9.20840761899493	9.24174060443123	9.28637859872988	8.93917175416211
YPL019C	8.50674338909441	8.72344680662644	8.8042398703723	8.50656618973188	8.42055863134354	8.55613731477316	8.13260910957862	8.41340075338123	8.53081938240728	8.75761779054818	8.95309186477019	8.34789487906269
YMR246W	8.50664672306734	8.60779222882774	8.0738794025542	7.89503476425483	9.05072430276101	8.78027843095786	8.65271930892675	7.55876793341495	8.90393667713953	8.62048641159302	8.40412357508364	8.19550999238725
YNL300W	8.5042569805658	8.32372995385616	7.87262339092413	6.33236315097526	8.27341015227658	7.93029567314268	7.82409655271548	7.21709707527981	8.29855344014491	7.50878722221022	7.61302752343704	7.04377113590826
YBR221C	8.50085420771341	8.61969993811505	8.55684937720719	8.42568577216281	8.39805679432525	8.52794901685368	8.41280381216151	8.45901214623359	8.51502574863172	8.17071134603382	8.20977396850826	7.96749533744775
YCL019W	8.49934899969971	9.1370149786059	9.08117484940182	9.07692904490034	9.1041239299756	9.25754004257051	9.08586646569689	9.42055383577729	9.21374444102642	9.43638520122663	9.70383366748069	9.56321913846399
YAR002C-A	8.49646043317478	8.40520291727153	8.63418241589802	8.06053090040445	8.10121211515734	8.34571583021488	8.75253508271413	8.17812722272429	8.29540646206677	8.51965698436897	8.63697884477754	8.5828616565801
YNL138W	8.49619755048487	8.6676561041192	8.89644529892044	8.69816349260846	8.31819495927629	8.4963147190326	8.7537606055975	8.30414750491804	8.29243562569572	8.54318586420824	8.62395748041717	8.77485390967387
YFL002W-A	8.49382943669457	9.11049684874087	8.90617896574043	9.08756220283773	9.11069053666813	9.29563089201973	9.05727289367101	9.3513755096753	8.95431361219011	9.23520280175685	9.71177702529136	9.61689666224135
YER019C-A	8.49259023145699	8.50652245546279	8.36608892004201	7.39171638039293	8.06632691036195	8.4802749997693	8.23537035129356	7.83877068332893	8.34347380477977	7.96090798937952	8.24982134984771	8.08673220004168
YPR041W	8.48043464846539	8.36479744273679	8.48958114341993	7.93832567997306	8.55441347202287	8.48816271753616	8.18112819443682	7.83651695988736	8.34920347087762	8.48376920817144	8.39104593766125	8.28337451638886
YBR034C	8.48030174424136	8.39044909553931	8.21964173322032	7.18097144845857	8.46415915793859	8.24111975072213	8.34274305988936	6.65152761787097	8.51737648414774	8.56372375257197	8.23142913931409	6.99536128453952
YDR062W	8.47977492935038	8.57018027944281	8.32866282533502	7.66989764215979	8.57775898080468	8.56037427811957	8.28901906758836	8.23137926513267	8.64196345111299	8.33925901932536	8.03755055209223	7.33861820542646
YPR163C	8.47632372175312	8.39411737428172	8.42454722980995	7.13614669194841	8.48970068852694	8.5911283913675	8.57385232779223	7.72678699444602	8.86109865340488	8.45950086058043	8.26489176361126	7.55031809175852
YCL050C	8.4760818282912	8.80655938436995	8.78255933785232	8.37664664798562	8.70377643342156	8.64834340735401	8.48767433569116	8.62413961684233	8.50179037321525	8.87496507848784	8.73598656423674	8.30873130624118
YPL271W	8.47489645428714	8.53645667123362	8.40537552363886	7.66238474893691	7.83114733914737	7.48994283926945	7.78672206236334	7.13370486367822	7.76287122583479	7.90873855412385	7.60496631474774	7.73038038166338
YFL037W	8.4730473044445	8.72824599618518	8.85602425447511	8.08728102066958	8.1384346221302	8.62411069680173	8.75253508271413	7.88426306981387	8.27677225425853	8.8324389455028	8.44709736400757	7.88303695021798
YNL104C	8.47119578162916	8.77749562448894	8.95074829299015	9.43107547043995	8.76787499336385	8.81313317855916	8.89069984509751	9.82709563838388	8.70474542825736	8.66965389005807	8.99845039821469	9.10737126425705
YGR185C	8.46780838038477	8.27310550336569	8.15843664565395	7.35929723031834	8.26571412592456	8.29291627451441	8.18181552714267	7.80341828299242	8.48377188124073	8.25828654746287	8.19201874114794	7.67699454576259
YLR038C	8.46702860014498	7.30186001851075	6.65103525298285	5.89634596065756	7.81216464286592	5.63271490521645	6.45530844587406	4.34380912322652	7.5953733289495	5.95601511461579	6.23888384611877	6.06814311050874
YBL113C	8.46464193664742	8.76944114389641	8.5634677569819	8.53862887559849	8.50206234096989	8.37665688440434	8.66982184033665	8.51235550802017	8.4124150486063	8.20664169369811	8.42974277404957	8.4700302522612
YLL039C	8.46399984676657	9.12346085872147	9.69626869712945	10.9647115281632	8.26855667462232	8.9754974677101	9.3372700921502	11.2778739629033	8.16696609197456	8.86499212018021	10.161757920752	10.9499181896168
YJR085C	8.46302870382262	8.66793390626147	8.88292104442564	8.45781096075005	8.54868129755996	8.87752901736396	9.03346126633882	8.82306904034063	8.67381886306681	8.76123018138803	8.95460488806952	8.93771152351504
YMR256C	8.46204693679953	7.18880681717653	6.82535875695351	4.85107499211339	8.1178517085726	6.59079281120562	6.34291207598228	6.02545307328412	8.35843313714146	6.45681573450748	6.31980053745284	5.53629309008685
YGL200C	8.45706802362555	8.67278262042106	8.60999973839206	7.7703204537695	8.21252781283124	8.40868997952369	8.28198440327577	8.0936606360722	8.41810852292757	8.53686371892957	8.46590276572821	7.83577368590596
YHR190W	8.45389794511524	7.62904991787043	7.61243764698722	7.90118137676604	8.26498553258215	7.16408629416946	8.17844446193646	7.63264756936913	8.53349299526878	7.48868393159772	7.60096588495039	7.87439445163511
YKL080W	8.45089171253236	8.70212547104894	8.59919180996667	8.3368573700343	8.49970298927389	8.76320882148437	8.1058778176071	8.43019166014533	8.56757963987975	8.75261544907944	8.95762618194286	8.28066194888752
YDR497C	8.44527402337167	8.45302724422893	8.16116000568825	6.56912969108871	8.54722127871075	7.84744919320635	7.35390158488771	6.56680128161583	8.46554578704971	7.8557892792434	7.7106472748292	6.80587117478637
YNL016W	8.43587755048283	8.54212082062636	8.2816024639296	7.69200307101606	8.67535529728801	8.3867880248985	7.99021800266228	7.85886315126626	8.496299180696	8.32499961618508	8.35159063115732	7.65748433586575
YDR353W	8.43397258929912	8.39364916927122	8.73153713963259	10.6605378613454	8.25072691270212	8.48828626503594	9.02766151757813	8.96084079657235	8.55788715678366	8.62688764535795	8.87187095626676	9.53048382068147
YJL171C	8.43352519327883	8.56539383338824	8.77651855325683	8.56115084080087	8.24870144700667	8.74100067429559	8.64608513131596	8.72424806955881	8.57823988035581	8.59939290712457	8.13421512510105	8.03543288768066
YEL046C	8.42953317231038	8.52654280796311	8.73531407248355	9.22519110043201	8.42568152515314	8.5544469053756	8.43730285826626	8.63911762326729	8.22154465130216	8.25286678942633	8.76075136463438	8.80568535723434
YDL198C	8.4285589504896	8.20096664291023	8.1654121020415	8.32902619684042	8.1576244087325	8.19051069666306	8.41344772256083	8.3720331102464	8.3715941231041	8.06032340029449	8.20940306677635	8.25308429666175
YOR224C	8.42840587020794	8.3126708822937	8.17111383516631	6.59709072356484	8.46457568540739	8.47959157289189	8.16164417770354	6.99819652667031	8.54822491660286	8.05706576953036	7.68406545741672	6.9781128897425
YLR436C	8.42526416709523	8.60292224037185	8.10778080701506	8.55872383318641	8.13489985446517	6.93303643907906	7.45528001892466	7.66587392832864	7.75837329136612	8.0424679424443	8.46605801985395	7.49117839861462
YKL117W	8.42203360265717	8.44025089501831	8.54023171092174	8.80693240073275	8.39772447395923	8.20506658211328	8.69498103404235	8.78459370948231	8.37317405548326	8.52567119748167	8.65724530680354	8.80374000263786
YPR183W	8.42132611201722	8.35448405885547	8.38934915308583	7.92422057705369	8.77121402748904	9.01505183501756	8.95578080873943	8.77363487931651	8.80267756920939	9.01886012629252	8.5499892450849	8.10264349328853
YHR143W-A	8.41979715649723	8.53501753930788	8.31600271865158	7.13519411600131	8.31426061401356	8.25304503034235	7.60581844079051	6.90497750809736	8.01677108230159	8.3302496733592	7.80326657233259	6.98115388193176
YKR081C	8.41748011431278	8.04081607118885	8.24107547588221	6.43643465909766	8.40299103852583	8.36302209687796	8.43208384617235	6.74070422409369	8.2654424639552	8.3487392208278	7.37108013196279	6.8911161182718
YDR188W	8.41414444263536	8.36423650820132	8.41326948532485	8.51972056087544	8.47866656343838	8.54267723327949	8.1253742358366	8.49595014691874	8.64574680671844	8.52808082529181	8.26054230064999	8.17077382405171
YGR124W	8.40843327569059	8.47105133746726	8.83680676325854	9.51258476675888	8.45254726618262	8.55943380604124	9.099826223706	9.43073766218347	8.64074205303022	8.36626042811747	8.86020336198821	9.71535497311689
YDR034C-D	8.40524254261283	9.11424231885003	8.87712612026371	9.2553963420678	9.00494511549613	9.01832098792611	9.37795127952183	9.59680045391099	9.08462429629962	8.93461536365788	9.41211644112408	8.84991356560918
YLR410W-B	8.40491582088976	9.07019994909101	8.92919133053795	9.14550537451896	9.12619411681075	9.18030613441885	9.0780974017126	9.5541595477857	8.96339413066877	8.10953251037908	10.0307221904808	8.9907793243935
YER026C	8.39682792361974	8.31290237057792	8.20084444047097	8.40924172915287	8.35941453050846	8.1343821822011	8.43557488987007	7.97175849314262	8.55327415835874	8.23433947169174	8.28098350090738	8.35989916003855
YCR053W	8.39566432450577	8.49422740878097	8.41720284242984	8.41217790199502	8.50316334005056	8.38010102741981	8.52882927149605	8.44219043158396	8.43824315853916	8.34411569197371	8.49715785759254	8.55812855900088
YDR071C	8.39272244794535	8.47018273332523	8.47730279374305	8.03926062210973	8.05796518558135	7.98881039338251	8.12783745267286	8.03396645328431	7.87884241191266	7.84616529919376	7.94036226980028	7.9319998380215
YMR120C	8.39015712898139	9.10479039405194	8.91280777578313	9.06104103685905	9.18788011220176	9.31915827686669	8.88922767550814	7.81311401758031	9.17455107024561	9.48980113647048	8.66262905157554	8.75117874524759
YOR343W-B	8.38966972728127	9.16899352315535	8.91184787654794	9.56879722468793	9.28657828537099	9.17846966217345	9.1723099319415	9.40753235225706	8.95136096145426	8.91646161542911	9.54043082298177	9.46456314684479
YLR378C	8.38398169129933	8.35415975728729	8.09045036375013	8.26406777398829	8.46574528868534	8.35215649411018	7.97578481803017	8.3872974726203	8.36816860587857	8.2472604111052	8.85614173549997	7.81444976137762
YER057C	8.38088403197484	8.29722286632078	8.49594330294442	7.62601912707231	7.89593627682353	7.83542397913017	8.25839326761168	8.04478958052141	7.72092430092863	7.96422811521136	9.26348558140479	7.38902213931631
YNL113W	8.37609275817332	8.11674058951622	8.09477737508799	6.9719696354588	8.00331466219684	8.05213749094749	8.06145257437845	7.09889191894165	8.10623862504625	8.32219385867151	7.66128499813473	6.63052625479047
YML078W	8.3724530253006	8.33990236381162	8.34508297507351	7.68383020881139	8.34483577421212	8.42723884699777	8.62773900919101	8.42655404144843	8.68416087066684	8.75205335553314	8.64506934418349	7.49245773021319
YDR432W	8.371136859302	8.51696695616547	8.27229586592184	8.25011008915747	8.45214725394172	8.72831202777862	8.48839681522753	8.50090669798469	8.69733491203881	8.49083325484833	8.45522782303242	8.39216703468233
YOR192C-B	8.3708288730208	8.84914524184926	8.80354742154644	9.25414292368539	8.73057685333008	9.11476995826877	9.01021780222132	9.53646412342432	9.0947867120228	9.03519989385232	9.24034445818977	9.47317460720513
YLR395C	8.36801678754883	7.37139023046861	6.94330909524274	5.84751128754448	7.71177706787845	6.57730526191813	7.16785015098907	6.06603248289324	7.69367595824692	6.92821286594204	6.5134117274255	4.84428815520589
YGR181W	8.3609972554254	7.49164021568897	7.51376052522095	6.85200763671477	6.951431112669	6.82943859268759	7.5200368247336	6.71956135382263	7.2378752166014	7.10434885308169	7.07791489321248	6.14046959351313
YDL232W	8.35957425558395	8.69268651668636	8.38079167197863	7.77128191640471	7.80023914732625	8.22771442308436	7.95301535688489	7.53416063830027	7.63985229729126	8.09398076965715	8.09526605081909	7.676681947769
YER120W	8.35807484316996	7.93147747834084	7.92057227642721	7.68107207974242	8.26503108018072	8.09517138891558	8.25333415260466	7.73477740675887	8.24667436671778	8.05007114677735	7.96554540889567	7.70907911111234
YGL234W	8.3579248146359	8.6450301372179	8.42733671354195	8.54430332395625	8.85406051860434	8.82083889377463	8.43228603707942	8.04773003076876	8.67820270610104	8.55300740476295	7.84914514440916	7.81813908645728
YHR037W	8.35694925833897	7.6909582284887	7.85510192347161	7.96357843447171	7.52513230489587	7.30873151046276	7.79136835514223	7.54770417081775	7.63415926545217	7.64192081830081	7.79640948668081	7.80120424545231
YIL123W	8.34523408193339	8.96203105527333	9.17177727434447	6.5122414879561	8.96180221927096	9.11608976426129	8.95048662012957	7.64763684785034	8.96441391670102	9.32052831646184	9.20874603042361	5.87632855692075
YGR264C	8.34019797306526	8.30099999824011	8.4552181129234	7.26907879503034	8.39550011363877	8.4230871725073	8.30156404434316	7.5105624144947	8.71145094321562	8.39558764681188	8.15072896870398	6.18193999777603
YCL057C-A	8.33939490365726	8.04965531970037	8.075441837581	7.78456881893922	8.42794123957946	8.58037029037069	8.63423192169628	7.98971843214	8.30664017743455	8.35245212631193	8.17625812965229	8.11169052187236
YPL183W-A	8.33934605393804	6.87736947005248	6.51996097041926	6.11051163619841	6.51154774077385	6.56790529769414	7.15740462157397	6.18472526855607	7.09236450022531	6.4024541834136	6.49972582356349	6.86105774991262
YOR361C	8.33789066011817	8.32753965825987	8.19955251488495	7.41060683523922	8.73390451024118	8.41277475171051	8.28384232806886	7.76575716394188	8.49663678769123	8.35547725972577	8.31792371699544	7.65157944958338
YML012W	8.33681446126356	8.46689177605027	8.38054406675569	8.38272272963262	8.22067645791953	8.41164607733592	8.46864907886179	8.55237016326846	8.284659697135	8.49091747686326	8.29077515552992	8.44539650057963
YMR318C	8.33524220525503	8.29772342891872	8.67348662683278	9.19329514320067	8.13920514590177	8.37191051304558	8.70820927609149	8.6242200208717	8.44196024926761	8.45766345355715	8.95152181093867	9.07924250456991
YAL068C	8.33355379325682	8.20429611495383	7.94944645983284	6.57390683111307	7.40159333393003	7.36152786211465	7.16333303681112	5.53478096583982	7.92814554206719	7.18416009593808	7.03271950349503	6.21486455660169
YGL048C	8.33121398655905	8.43623373418838	8.75291647096183	9.84509745576631	7.904762548774	8.51434342693335	9.34516117165851	9.67500862028112	8.33263558821249	8.24882176911238	8.83790153705541	10.3177555482283
YDL100C	8.33011094386753	8.6116396563941	8.7709837852307	9.20564169488905	7.92185033604769	8.31882833167092	9.12798903536234	8.85251989413397	7.99655283009692	8.31963555207022	8.51492578969037	9.06698671286226
YER094C	8.32898519025627	8.5732845486076	8.91313948803359	9.6039447822454	8.19940778332921	8.68990266904858	9.16328953474968	9.39746508960331	8.27538403513858	8.61415974944906	8.86954497429907	9.8254261011003
YLR294C	8.32467078222564	8.09435413079236	7.9785041201527	7.91257042907999	8.0696685078246	8.04848340097603	8.36923510718444	7.62872551483081	8.06084250280979	7.96495590163507	7.94716289010414	6.40061469676365
YNL071W	8.32410588767391	8.50981826643089	8.53623594454194	8.20312093722593	8.30445511296876	8.3344895505752	8.25920759424514	8.09081241758004	8.27457362276395	7.44315503444723	8.31949983726904	8.25869228450435
YNL110C	8.31834561995861	8.46646112520469	8.16565162165515	6.47926577030163	8.13865836515808	8.14953855200812	7.89190800541532	6.79091977556229	8.17214735998935	7.62057622486843	7.72611379099102	6.73582196924874
YER112W	8.31803166334021	6.97101522351087	7.06814769748229	6.28047011362734	7.22769300978438	6.97754516202597	7.30697700836908	7.14590924184715	7.29365897878848	7.48874016245887	7.58937277848312	5.95081362923856
YJR148W	8.31625127931512	8.44975072941535	8.88877258328778	8.5520308440992	7.58943708896108	8.43621115270464	8.71099757700377	8.33271985556983	8.26770158843029	8.70163851147343	8.69656877059692	8.09396082879659
YBR263W	8.31199813756364	8.34118033542068	8.22215420125058	7.0931760396552	8.62652280710083	8.51826113456368	8.45671480995706	7.31373878965517	8.23336606533092	8.4188519085568	8.27044356679097	7.35003323818027
YLL053C	8.30809300039102	8.32018334162699	7.99987932477746	8.03395239575317	8.11873412141319	7.96805288897163	7.41480776927751	7.2123983468145	7.82861512847149	8.05695199830061	7.83278358466509	8.02013889763036
YPR113W	8.30416614084475	8.52301515159408	8.32880720820653	7.79154662304427	8.16869560963986	8.31263221608289	8.15315257283114	7.76349585785802	8.08291255703536	8.43985770850802	8.42120010814897	7.83694915721503
YNR030W	8.303186928542	6.5621434512395	6.27880128252213	6.22661646635539	6.96663440934768	6.56689173304674	7.35493804682025	6.59488886367667	6.28520008906017	7.06408325083975	7.10860385035624	6.60643955105876
YCR004C	8.30095339544502	8.15357686552421	8.1860852382091	8.31615167064662	7.81655314323525	7.69443443233376	8.35541030564181	7.54490368545437	7.72099229042044	8.11730052373303	7.90929933879514	8.29384799662653
YOR099W	8.29858798656788	8.41936244598701	8.63949934125396	7.81008756357242	7.78217992154682	8.45147869556835	8.52580064310106	8.07489883278105	8.22933278815158	8.3627056686108	8.59261165853696	8.09793519839594
YGL202W	8.29403594984406	8.65862368462922	8.83644574210771	9.24341332146535	8.75285040235423	8.64104585660444	8.72902661979872	9.57919841297979	8.63914189533501	8.42676863652757	8.85246459074653	9.42918570298837
YOL097C	8.29397993939247	7.94427368733403	8.03002844110949	6.63634136989875	7.86864925826795	8.00392562523775	7.63607631021574	6.99596128181628	8.02188516465693	8.25805563263138	2.51376221031758	6.99596276252154
YKL035W	8.29352056526055	8.75792113550113	8.58058059342026	8.52013479328615	8.23862402509705	8.39518029264296	8.59211667590754	9.4983483055352	7.8309164794367	8.28747808229901	8.81199594178395	8.71434261769199
YFR053C	8.29232662986226	8.2136679225709	7.89278767094375	6.60404829378735	7.63667063822903	7.26064750031462	7.64915754115083	7.84492445873613	7.27460836490517	7.68795283101841	7.98835213417121	6.600519309597
YNR050C	8.28926721712473	8.21642159254939	8.41062443563155	7.86037052071007	8.03022887247916	8.23477633953916	8.19892723853194	8.79325474729794	7.97433705559778	8.15959293289552	8.21547998480793	7.93189506589237
YOR335C	8.28813724295884	8.32018869760521	8.41417697174822	7.76201364481758	8.18532523778525	8.42239765613201	8.23368093506762	7.32525876045815	8.67104138947572	8.39858361964984	8.15824310478273	7.206876784945
YMR321C	8.28593096394673	8.16296039790149	8.18655152224021	8.23526536925015	8.0388057124085	8.25081350210648	8.97478374266938	8.73521485383995	8.28221965901991	8.28757505281691	8.16061124899031	8.62416937023983
YPL004C	8.2825531037292	8.22368949157371	8.38440805128391	9.0350276820029	8.17277998446614	7.98822810532288	8.41660457267103	8.84658803435615	7.85627057160754	8.06967652247917	8.34934800549318	8.75828672595513
YNR021W	8.27539914105498	8.45960179594286	8.12940075998168	7.67893597616148	8.75111168633759	8.70231095512441	8.72879147097062	7.99619427914341	8.59986311077721	8.55842910944539	8.55311061748649	7.69920222014556
YDR210W-B	8.27480894137197	8.88586027423857	8.94733914015739	9.29611660734153	8.79303150594178	9.02088543785857	9.35250575561724	9.44346116405683	9.08123850972642	8.92502690725947	9.29075324256177	9.84076981281635
YML045W-A	8.27021530052449	9.21641152127737	9.08180956495121	7.57598119359513	8.90049544080106	8.77879771656072	8.07379911094765	6.61808643462781	9.12139140417204	8.65519653293447	9.2936428805003	5.99018826013894
YPR103W	8.26229566177848	8.50192585340274	8.95618969517677	9.75510590247202	8.46960419299246	8.76932226901744	9.25862947009938	9.80119306311117	8.5354659655005	8.63313341895062	9.0774661522142	9.7430879342211
YMR309C	8.2603361755818	8.04419226340692	8.16979499746603	6.86739125108764	8.13676788770018	8.12585736950883	8.1597614690365	7.06387034364503	8.20246065647277	7.97831409770654	7.95470631410113	6.45689242840067
YHR052W	8.25927510960299	8.22010604445106	8.12836889710591	6.20000033265582	8.2376031164806	7.8543992530907	7.77515431069196	6.29186241926624	8.05465153586898	8.26279847317548	7.98337128248096	6.09870542272467
YPL273W	8.25851754683566	8.3749138706824	8.51671856504814	8.21687540351105	7.78694596326019	8.30671298028055	7.99519268349298	8.48128823863912	8.14059900916787	7.96269047097781	8.28254170894463	8.28205996958597
YJL062W-A	8.25795485567105	8.22860580992651	7.83954344689068	6.95251710985525	7.99061750436046	7.77486139441776	7.82303952029391	6.54870000133015	7.77680486068379	7.51625432029939	7.62447920675368	7.38451204241678
YIL062C	8.257524077631	8.05422861180476	8.17832519849921	8.77351111967413	7.66621860026742	7.91863863660535	8.42571476829343	8.66017015702141	7.87820237903359	7.97490583885263	8.00401233201877	9.16778523263609
YIL060W	8.2563747046508	9.01222426558801	7.98345825021204	7.77141448143419	8.2439257582298	7.98034410624405	8.25025737919348	7.46302977747764	8.4179827118575	8.05710369033188	8.13115065904064	6.7317351849894
YHR170W	8.25308243533161	8.23283983212787	8.80078586538559	6.98500337997439	8.56738056314754	8.13145827991283	8.09303680026841	6.80616730650513	8.17321616970498	8.32566085404787	8.11107136970713	6.48687009022055
YJL001W	8.24951116333248	8.53451442824393	8.99543788181901	9.71237627371142	8.09727789694561	8.47814080498505	9.11493036980432	9.52796952925959	7.99615960795784	8.5659108066193	8.85841055818683	9.5517080095149
YEL020W-A	8.24255677032264	7.93536393819423	7.88140704978683	6.62785522606757	7.72581088667364	7.67086104708289	7.1111736405764	6.39092897793812	7.90403399732221	7.77005985120319	7.29691227513147	6.36567013784101
YOR271C	8.24231876682642	8.06487981012882	7.89273703119105	7.19386244228069	8.11416495188053	8.00890034113559	7.88259482612045	7.47042800154367	8.29380754142599	7.96951641460991	7.93472658887064	7.04231602014992
YGR105W	8.2422665178034	8.47897966676989	8.47999220917384	7.45860100807247	8.29850406159851	8.33931477535239	7.99991643453554	7.85927309030731	8.27642532468973	8.13289209858108	8.3300298798644	7.86180039343906
YGL011C	8.24022147991974	8.20808687913284	8.63505191259416	9.39633733030415	7.87089560750244	7.82522258716581	8.78641704925733	9.19056723457046	7.8106780351172	8.13680865906568	8.31591525091609	8.90186747281144
YPL010W	8.23962834311703	8.37304083039129	8.48931325139754	8.52117970835919	7.61896059659745	7.80248258525614	7.50583453702088	8.37845858111364	7.72207969312368	7.70958539856998	7.32611506022471	8.39270003178395
YDR381W	8.23884293092179	8.22606399273445	7.67560944617737	6.67605783099592	8.51539151619607	8.14319696777938	7.68542804581027	7.16294552842616	8.35190613531951	7.96556210999196	7.95857363919892	6.70304445092647
YBR058C-A	8.23851118587846	8.454018511992	8.23214911010487	6.98567483931563	8.075263988192	8.11274791391867	7.79967624601065	7.59585266216978	8.1511078661264	8.22559329060219	8.28286490063531	7.28228599163819
YGL226C-A	8.23374191223759	8.18308440105695	8.05792258003502	5.99162572293006	7.56289515677966	7.65006541253429	7.75631236312172	5.84749228157953	7.55852457142827	7.7652398161888	7.26121344882665	5.84973333946562
YKR066C	8.23360758457566	8.10114028233729	8.20250879163937	7.31860028083535	7.17383566386391	7.92251447267248	7.51611786048594	7.1344953653533	8.01347187556805	7.44825320770627	6.77903950586809	7.49940314662412
YKL104C	8.22427925907945	8.19435468842583	8.46789871903925	8.95152476709759	8.25479226846064	8.30792677113714	8.24088855627044	8.63636965084653	8.38783011829169	8.13677277648953	8.08778571570413	9.11364325780579
YIL041W	8.22213201470424	7.87016244773822	7.80152395383621	7.92431745383159	8.04356638396511	7.80744229348572	7.76638285132353	7.86503406105451	8.05095120803547	7.8916157563884	6.67328061507594	7.88249491919929
YER133W	8.21700690838798	8.48839074835378	8.48247474116652	8.34265697742127	8.3788439908502	8.415809108621	8.1516096400303	8.29584289764416	8.25284784588125	8.22485078982111	8.35464060955252	7.96749533744775
YHL011C	8.20964426944363	8.09135080105405	8.18531170034754	6.65312938892441	8.28919531038715	8.66523490353451	8.08937824600602	7.14450845744134	8.19003841568922	8.21451746782283	8.15458726107966	5.71423601178558
YOR153W	8.20930573879437	8.62690159965841	8.24953461207576	7.40294768875845	9.75048962734878	8.10549063850219	8.04424500281746	7.6627068623803	7.88677350178946	8.19627994924935	8.50016811162988	6.63606765550748
YNL208W	8.20030264589189	8.39232515879837	8.17263407469216	9.20350938689442	8.37562034814115	8.34398738393093	8.63025911058768	8.80830083379105	8.32634811098234	8.418497731726	8.62759404233994	9.44197024762947
YNL131W	8.19975863572083	7.79685619019908	7.69900690769419	6.9889989575201	7.40725859008074	7.68702606911533	7.58632679661646	6.88014485079281	7.8379239862353	7.9316296884864	7.6013899835055	6.82258211497784
YBL047C	8.19689172615027	7.3490108675661	7.01098929559596	7.8403455139216	7.24275827256195	7.2520388448407	6.53687019228592	7.30754363172795	6.99721264235109	7.04547198458407	7.63722015289356	7.50095773786324
YGR193C	8.19684978833888	6.56765820879302	6.57708014067613	6.8824591419379	6.75358912618417	6.42694883079786	7.36217251024908	6.88283563187199	6.57597693289099	6.53752979746444	6.86773436797748	6.34189450042633
YBR039W	8.19580692238302	8.065295279429	7.85757993390666	7.42121742881281	7.58429904708855	7.66697326073362	8.05216042439478	7.49688354333801	7.86266334399732	8.2544220949626	7.85259325100921	7.00565202119867
YPL154C	8.19283000845323	8.36144937918673	8.69869038918996	9.39675363171666	8.28495637521786	8.56857736888067	8.81678057771501	9.42979496119181	8.21059435144127	8.571496725641	8.7386022206095	9.18503131470615
YNL268W	8.19132721656199	8.40780606408591	8.37136824512392	8.67832855112958	8.92950734708322	8.77861251996433	8.77252162358135	8.7977529927714	8.82931695650139	8.89602155035785	8.58505484352335	8.72544721044557
YLR179C	8.19020812231928	8.33043555231611	8.28930045577836	6.70144803829167	8.28396774255492	8.64069390272567	7.92754677113544	6.88558848227489	8.48879186879874	8.38647167913994	8.28198330016736	6.73089234709996
YGL187C	8.18770808636633	7.01593747378615	6.73890610341129	4.47079046770523	7.52828561289846	6.16596690138508	5.94066217769756	4.52318609934486	7.63115959828823	6.57010227493464	6.04382243236973	4.1351099591393
YEL049W	8.18686975630904	8.32691073759039	7.56103209895898	7.89243926284591	7.64963750990157	7.93927080695025	7.12874670866511	7.55649454682418	7.88692501317741	7.41945675883236	7.36326588417996	8.31464993954253
YMR295C	8.1805879070061	8.3149733466979	8.421210771262	7.71214429620237	8.35674564026835	8.469071603713	8.50378828700805	7.87908397746732	8.25679255707989	8.47972915017114	8.37462689183305	8.27658351073458
YDR099W	8.17907230138776	8.17815205494007	8.18610885100951	8.29555356697071	8.0809154720606	8.0962795946588	8.17188619634489	7.82641876633685	8.04650910021871	8.10231058888063	8.20451063011354	8.21875603170049
YKL096W	8.1764556539981	8.91495215930038	8.81811473168756	6.27715960002764	8.25609901600504	8.66107620048385	8.64299368496806	5.49629062745368	8.11991614014345	9.04809778294952	8.93647376494162	4.16322934335478
YNL248C	8.17190926561678	8.0384675592966	8.25524039206639	6.53369664679967	8.33365220395135	8.08671020679349	7.85040345202711	6.75700228834491	8.28323300651504	8.13845833522006	7.86697029608645	6.37772034587399
YHR092C	8.1709458076343	7.62594215276157	7.08431555093579	3.66413947677139	7.78450136177335	6.79269514332437	7.92602969788312	4.15592711381148	7.19510091673028	7.00437009389767	6.98685607616019	3.46292349938823
YAR015W	8.16740965526019	8.45062682658065	8.29571613651988	8.38023126230831	8.44928392879036	8.60028347634917	7.93102590700057	8.07186591905701	8.49216204767436	8.66007338095538	7.39296616401572	8.18859844664774
YDL051W	8.15721698832648	8.17029993258852	7.83290030596613	6.73303381634447	8.15720727495078	7.94050542244078	7.5147546166322	6.48513372871423	8.24679242939105	8.10469745599312	7.81294227419075	6.66308114779098
YGL037C	8.15512784933937	8.00434744633722	8.35829857047223	9.21413955262132	7.67103912389435	7.99543193678619	8.54974700643771	9.54477095196226	7.48464312987233	8.04258286159689	8.67015067164415	9.34028688922274
YPL078C	8.15101469296566	8.0549497260244	8.04165680158161	7.81695937291326	8.00134748087245	7.68655953709544	7.45624617424045	7.84409626566259	7.70165659486114	7.86708092004697	7.9367818705227	7.93655010530191
YGR204W	8.14533833362621	8.37765969360084	8.09178701273548	8.63718951912298	8.49637012143764	8.18691209901861	8.13367523235299	8.3482819247614	8.28980246810023	7.93225006173537	8.24180359413811	8.33784739244831
YMR012W	8.14224287981542	7.75582585028305	7.793409330717	7.41838427176287	7.81422049649617	7.74694201174294	7.56888210361544	7.70052728713799	8.09145758806458	7.23042706415726	7.87287641709947	6.87278525893848
YDR542W	8.13825500940073	8.0739289269357	7.61859209975727	8.30152126558767	7.13926726827979	7.97218123827493	8.30532213472819	7.6268407385179	7.77631421483465	7.64737171825845	7.63790938233572	8.29621036573401
YKL196C	8.13721260874136	8.31300464439469	8.53249376469658	8.90179270778697	7.70876632968261	7.90861093653151	8.25330145507561	8.36244937559625	7.83535118972534	7.93113319898503	8.23595817708421	9.11158645766619
YJL210W	8.134093395215	5.5705157719269	5.5168194878435	6.22685816977193	6.297647133472	5.98448127958131	7.23383007956613	6.68451964929219	6.69275760109256	6.35561601556661	5.10259130074743	6.04894911007821
Q0065	8.13398075308167	8.32890847959599	7.95599756748776	6.74442390772715	9.3592172018162	9.65505864216454	8.7777822023204	7.94918209114205	9.44351136527537	9.35340202231106	9.24537338005941	7.51466432510282
YJL148W	8.12255197429748	8.0310783626782	8.02651168683614	6.56232690205171	8.13781293128097	7.72669843683757	7.5030322263026	6.76314905442646	7.85812646750454	8.15499390673656	7.87976884356216	5.78136682195111
YIL142W	8.12211035088215	7.81945628306915	8.14387322215332	8.4623292330205	8.07297636788084	7.97620971971804	8.17105565911279	8.42920258386911	8.16786418248282	7.7989188368625	7.71961720217315	8.4598929499385
YKL182W	8.12064571450279	7.7109659871545	6.7084538521564	5.75085036489352	8.56955811849942	6.94760650270235	6.20852104489496	5.15225175612548	8.36162018517009	7.3592190211633	6.60310867017872	5.08227845216667
YNR043W	8.11664194975182	6.68601654259238	6.3167820738554	6.01277783345163	7.92810576151181	6.46820538552833	6.03482196994125	5.27080527237749	7.88986119759148	6.85803292365725	6.2717023635567	5.96726531987104
Q0070	8.11545069572883	8.05850495331152	7.73309556487235	6.93134598404668	8.58229901376277	9.00381760161869	8.44739879657542	7.62342583738552	8.64639131926049	8.89676337270611	8.82534982124621	7.12995869129971
YDL182W	8.10636359320761	8.55666436032502	9.20698861127238	10.0406370523834	8.53709158843635	8.68511412662599	9.1751776847833	10.0087014590275	8.38137053493449	8.65912431276322	9.28986183290531	10.097310543685
YKL106W	8.10468490660852	6.08283040569336	6.15074082128394	4.95994436245532	5.12666417687028	5.36096572135545	5.41781578755544	5.43197258833507	5.77956571733537	5.75767613141416	5.57540891547812	4.92230238647109
YMR002W	8.10310016916253	7.2208205773796	6.91988733780759	8.67220469455359	8.120446982395	7.36897242687898	7.25155107626735	8.3191253968861	8.24225189238099	7.30059058405518	7.36204281500024	8.83337779873104
YKR092C	8.10255661251283	7.53955377321532	7.15781971883025	5.20389773338119	7.47293038974482	7.62567466531537	7.49901158149723	6.21643057279375	7.58551169980891	7.50200577386179	7.50650952704194	5.75270695627424
YNL066W	8.10217919898002	7.67369046759415	7.3064952897975	5.60066696482145	8.37734894839161	7.96527435301347	7.22885022704579	5.07411912954994	8.41947078165992	8.08812856839934	7.66660868591522	5.33136816771999
YMR290C	8.10090550315607	7.79522331521863	7.8578319480228	5.45867818937704	8.12835513904299	7.54826795060322	7.75967700801151	5.8953155646694	7.89493245352595	7.84910304405456	7.45430206113995	5.74342378507931
YNL061W	8.09895116895844	7.98772533209979	7.99531829004304	6.26254485728044	7.95979867494088	8.2533600771858	8.10573294825513	6.34951042692727	8.0725326469685	7.90115350000462	7.83242233893057	6.62561142700707
YMR241W	8.09873314491016	7.97677895069896	8.01857745075078	7.07348757283694	8.20438038329379	8.05619911122886	8.09679543669992	7.61794512453951	8.35587404270464	8.08292316379274	7.92259703435556	6.05800210415038
YBR096W	8.09800829974876	7.99705569146962	8.08323507118899	7.81532083646789	7.4664881877228	7.93848733054653	7.79055746000228	7.73395800143067	7.696410237459	7.74494979541617	7.87318865025139	7.9271723980026
YPL043W	8.09580586752116	7.73824777575677	8.17474187226016	6.21535663474667	8.08073434566461	7.91720162871137	7.63983306978989	6.7715946189886	8.13769878722644	8.13116399651002	7.48384016707767	6.12662107704719
YOL061W	8.08722742639147	8.08884428928815	8.12643831465145	7.59212252050352	8.36535374559656	8.29628375820043	8.3444016303163	7.68865838443285	8.25507981080607	8.39402727963339	8.22529688407648	8.05129003627393
YFL014W	8.08117059919145	8.22922202563722	8.59461372429899	10.3637613419113	8.34332662300377	7.90265957168273	9.0641111649404	10.7537192434389	7.08234373128885	7.4718283053625	8.07369289047851	10.1188242415791
YLR304C	8.07911132357549	8.43083195306999	8.36809890199203	6.55935495985797	7.55914818437222	8.13156375006847	7.96412540746916	7.30774389005584	7.75771064510681	8.02524187344997	8.32994457891003	6.3672206804744
YDL095W	8.07148529190034	8.0473470487657	8.19265243217066	7.94072212248668	7.71314654563111	7.70336678541865	8.23560207804002	7.71324452611072	7.84633194269597	8.14710613328544	7.88054558325075	8.04423161501329
YDR510W	8.07092969107038	7.99822110248845	7.82576424318728	7.780128729135	7.2720623424186	7.60986353162445	7.33733949839738	7.61685456045533	7.55559203167433	7.3694552925137	7.46195107894996	7.46078281258222
YER156C	8.06902595038876	8.11857103779215	8.01669991738916	6.99402052042895	8.39483421704083	8.25498268879099	8.29706675383901	7.72397611201728	8.39996263625724	8.41961899316743	8.35201073571104	7.48347849596198
YJL174W	8.06855453212067	7.8346311806169	7.83488215435319	7.89084616031282	8.01949636616981	7.77766091065269	8.07042546771088	7.7509949145456	7.77722995256272	8.12806262651332	8.19430089374319	8.03387171283662
YAL036C	8.06784056651372	7.83961685074061	7.94007483360976	7.25632459083501	8.4448073707924	8.37025787671267	8.55014631312193	7.56606901760076	8.54471447387246	8.45858244958248	8.24741467575549	7.88720377607362
YER070W	8.06523060705393	9.20402766002316	9.75418224324057	7.77153046623191	7.62922349693232	9.17290774762634	9.55181554905476	8.81285830713507	7.7087021933857	9.02596859143155	9.624102423616	7.34366770338262
YDR496C	8.06473824930734	8.18128097676904	8.22242477975722	6.53480988268226	8.73761845739113	8.3743859225062	8.11241796005475	7.00771950332347	8.18065103395721	8.16488134443295	7.89133770431579	6.99415757576079
YFR047C	8.06366104583797	6.70118188163041	6.62559562354275	7.08306503291905	6.70344876172448	6.20738245693946	5.66357360545503	7.07361871940101	6.55248160230629	6.85716201913363	7.0808916870611	7.4117392344769
YJL009W	8.05997671332658	5.39213919087749	4.97712987487654	5.94863156724522	5.91256143333332	5.37493172048163	6.69958393031242	6.33886930929864	6.15939746887354	5.75767612441396	6.73916975023289	6.54474499633131
YBR079C	8.05957481603483	8.02021327358668	8.01495952539711	6.75913795755524	8.21625458122073	7.97173947973118	7.56340687233451	7.05858465353035	8.19425635855515	7.87062387600209	7.41313005894357	6.93589721412974
YFL022C	8.05822994852115	8.03924214487132	8.01378257502993	7.09651305346785	8.19766689608583	8.03207986612139	8.01132994423611	7.41527221669483	8.26301637430143	7.76931935605252	7.75977015909753	7.15126451135675
YPL211W	8.05432008704589	8.13146607092311	8.16309869263932	7.28336059281999	7.83434325644982	7.71594168037779	7.90557878139824	6.21898825996273	8.04235257081483	7.9619210315796	7.2392775260292	5.54097180416279
YDR519W	8.05054548521181	8.04574136702165	8.23956313619387	8.21106562364981	7.39040443691046	7.8711714567833	7.94149443397635	8.06124476625667	7.9117983880413	8.06930055092332	8.01420546318719	8.55156311119554
YGR162W	8.0443589855424	7.95765993458204	7.85786900510327	6.74830173771368	8.3415351516041	8.01288497674214	7.98463537299912	6.85467167898978	8.15390574158528	8.12053396352989	7.80334849541853	7.31904299101025
YOR285W	8.04271987340705	7.98260434396751	8.04605437166268	8.08671516147338	7.45423609631533	7.69336311082692	8.29156864774623	8.37397092965792	7.36487635622269	7.8576193106218	7.95618080339406	8.60185348244338
YBR111C	8.04237982429084	8.10644818054646	8.19684214471338	7.79708350760377	7.80290824734955	7.99325714928249	8.07049969809251	8.01032118822875	7.7584726619349	7.74377227500614	7.89176155137622	7.96611467005826
YER003C	8.04219976483384	8.03672158975438	7.9004355213461	7.01247643229322	7.79986193516843	7.98180736085728	7.92602969788312	7.72865787998397	7.71656626848995	7.96410678177177	7.67020682302621	7.0568015202241
YPR069C	8.04059825676337	7.93375460346845	8.15683509942386	6.76990998003479	6.58292946047286	7.82532039478876	8.17420225256912	6.33041781483966	8.07888626889287	8.12292712456118	7.93337972670817	6.70953757271858
YGR191W	8.03991039821797	8.09479876911631	8.22724637235084	7.56007933585998	7.89417041398722	8.16945112895239	8.28646497494537	7.517591606303	8.26541915616514	8.05592765186689	8.07121157905577	7.56024828734267
YKL216W	8.0386473558286	7.92632141563152	7.66488137664587	5.6470644733111	8.80432713864192	7.91729339427459	7.36265756109744	5.42718783326371	8.17592193675681	7.87562104747373	7.10966424219401	6.18879575655569
YGR284C	8.03482476796831	8.06984482165695	8.47472434762008	8.55064603110981	7.47883348602223	8.01705845983194	8.12601721970948	8.73768812056093	7.68568576621983	7.73943071420682	8.06422060810369	8.34573368445191
YMR226C	8.03371827711489	7.66600712741849	7.59720206072001	8.69104640507442	7.69807778354716	7.56292809440966	7.91519996391365	8.86883086384455	7.73600728942752	7.63421412341273	7.30659677600527	8.85991553204673
YDL053C	8.02848281198016	7.57716896164942	7.52666644370444	7.33633941245208	7.54455011512432	7.56617010661301	7.62054514696843	7.25019184942739	7.52550590476192	7.45437036690715	7.51828608181193	6.57041350387565
YPR033C	8.02608388470309	8.00155139559903	8.02167699530361	7.13866669531646	7.96709644139034	8.01660168003035	7.51954753598587	7.24052122499041	7.80350449750086	7.99055729910014	7.45503228811348	6.69763164869286
YGL191W	8.02161909031677	6.69499938802098	6.44996454994727	6.21793667910154	7.7080294144012	6.3509001016117	8.30434407874332	6.05926872949537	7.62561369207794	6.60247532697185	5.9185752048285	6.09440556623943
YBR252W	8.01703863812712	8.37272067392339	8.20057562811952	6.80707991613943	7.94770444266769	8.04179283964234	7.77269272321994	6.4450039133392	8.06086936247271	8.11241848638244	6.28443574942762	6.82608160888465
YJR064W	8.01538855536593	7.96994027762752	8.1157674858027	8.66873494647696	8.33428182147904	8.31664996185763	8.25653488052238	8.23551676404758	8.02725613122685	8.14877967058123	8.23231174576427	9.25194119431852
YOL100W	8.0131991144493	4.8660336922834	4.87014538700609	5.37046008998842	5.41784696150978	6.21785126439388	6.36450532723476	4.95566634058478	5.42577279935268	5.41286349678804	5.53473677235108	2.60374556295054
YOR206W	8.01229381135246	7.86484085884174	7.89699179174245	6.49078451687234	8.03595242684124	7.91894419770203	7.99726366689437	6.77065058847366	8.05990211152212	7.97506640864921	7.84815278244749	7.18752374697565
YGL068W	8.01101316188525	7.49878468042817	7.43737758095819	6.58341391709496	7.89042552707533	7.63325503930525	7.33239547971682	6.82671575599982	7.98428446260599	7.48446025061256	7.5588843952572	7.20531725497685
YPR004C	8.01005192871567	7.23551458799063	6.95427592653145	6.65327326703458	7.35026642048926	7.07097173406416	7.74393878253684	6.46633003937748	7.25285960181642	7.07962288872028	6.44269936204674	5.55682125431771
YOR187W	8.00150223401917	7.86991366513343	7.63258264321298	6.44310739464596	7.78957642113734	8.02485844645554	7.49901157942895	6.52762032202132	7.87673837962716	7.64434598345166	7.60904941664221	5.82692699179474
YMR072W	7.99958700783009	7.9027238266699	8.10759381840443	7.84666616856581	7.41839994187762	7.32892396747133	8.01295309951421	7.89995539775968	7.74255264703965	7.76667824479124	7.64715907412979	7.91736295158679
YPR181C	7.99821939313498	7.84331874026927	7.66382197336024	7.87010567201812	7.9202316192083	7.91417004686085	8.01472874719413	7.82638382328173	7.86770811460442	7.77112365036637	6.60028234928088	7.59109562128279
YPL012W	7.99766235473969	7.97070476593483	8.09214618365085	6.31471120678355	7.9239577241541	7.89693175840824	7.58585948297314	6.1666213971247	7.94991862470275	8.11008092461851	7.76162650038286	6.03828254833999
YMR058W	7.99752478110775	6.16978583359554	6.3940868617578	7.11439030002163	7.31633902160771	6.72273092728262	6.84977646228921	5.80613186682312	7.48027156744139	6.46689854420687	6.63051748408678	7.09987165395517
YKL029C	7.99623783426082	8.5503723893597	8.28907511440595	6.26551261544622	8.69188226739953	8.87757618011157	8.46890252909417	7.26413880638535	8.62876080080357	8.58549909546392	8.16383718363195	6.86644012412697
YGL029W	7.99610012471479	8.05175348047813	8.06574018409639	6.14667953504814	8.15357064969218	8.3359548328193	7.71383990437228	6.63366635835762	7.96592790120497	8.11551721644948	7.59193601097646	6.43147565857561
YJL055W	7.99417081114417	7.47669656200405	7.33247876420113	8.21512213282802	7.30836100425626	7.10515501228934	7.59383491580788	7.87861222811307	7.08789012722723	7.58677368268434	7.05325692747146	8.21363688192372
YOL077W-A	7.99404669662652	7.63175402164836	7.73299051014937	5.1570789662543	7.66425133560634	7.72809408045345	7.22037827925346	6.35930097590902	7.91955083822126	7.35823447890594	7.46992107587652	5.22558904520718
YJL080C	7.99087122528833	8.04292062610543	7.83529626547327	5.81774986368097	8.22006572900897	7.98758731492802	8.11921567178814	6.23991793194415	8.02942638310762	7.80331136302649	7.72503305681585	5.42277865309045
YMR049C	7.99041504118514	7.98929581632379	8.23041558278571	6.18773557645944	8.25726720959705	8.3909572195349	8.23291839289181	6.38059009586099	8.44381520939572	8.01348615554175	9.51912805075985	6.54062830059783
YDR091C	7.98670491556461	8.25749971637066	7.92461140682902	6.52727391066514	8.3494182210435	8.48149607982556	7.9668796334075	6.70306068862189	8.17480549169907	8.06236513890586	7.6483909380321	6.55552976704951
YJR025C	7.98642765662698	7.32092494600856	7.93928352156096	8.0527258964888	7.52162899920728	7.06297542908533	7.34748334791394	8.62602792146391	7.07417025023873	7.19612498830045	7.50947524508155	8.1216460645649
YMR243C	7.98631673761074	7.9973370837839	7.9807587252322	6.8131131002122	8.26735211748974	8.23845352789579	8.34163628601888	7.11442998018541	8.29921388939185	8.29351015348383	7.86159076282174	7.26317552501409
YGL012W	7.98327009018517	7.82798683992349	8.26905023786849	6.8018490586823	8.00454279081199	8.21801268496575	8.25500072388026	7.32124714447438	8.05105938075394	8.38493162861137	8.30984418889419	6.64632093769783
YGL137W	7.98281149403225	8.19119545610357	7.96369724425605	7.83106670686165	8.16068787264025	8.1751926449323	7.77560970023946	7.56229720892987	7.80176981194438	8.21587688101831	8.08829009574935	8.1611973944559
YLL014W	7.9785869600756	8.08221468844554	8.10856589463321	7.1881887030327	7.66228138471203	7.8027475347282	7.6125634809863	7.49464237788403	7.79173851281603	7.82836765339002	7.75019747832836	7.61217214254772
YBR191W-A	7.9767736481605	7.98420745135843	7.91840633364382	5.84061008583827	7.99872039396764	8.30680638446619	7.91734766062321	7.27897397822154	8.19481945288105	8.26791901609295	7.90846176843953	5.45171323516728
YDR322C-A	7.97567059932653	8.33784043776898	7.35631422674237	6.75882040461483	7.80916907086483	8.04395176637392	7.48281599901593	7.24141258600934	7.78781673384625	8.07395568196449	7.92237075137072	7.02011425621524
YJL166W	7.97544709231717	7.12048835969798	7.07927697069823	6.63966743802202	7.973326403205	6.94586824422688	7.03112699959171	6.74485150029263	7.41027682548892	7.24847310155162	6.92314374230709	6.8471244353903
YKL163W	7.97441991990096	6.84976314727993	6.44401313034141	7.75846516322195	6.42091639597022	5.92669904330774	7.04085828025659	7.65702000589532	6.80271772245931	6.52825864613002	6.41979811445222	7.50222843326157
YOR046C	7.9719223101554	7.6432052367553	7.91415733233163	7.04545066554936	7.80826293425558	7.89040223813867	8.17827225655366	7.62056717983125	8.03938406213376	7.970805271974	7.99389024778888	7.27354810289138
YLR278C	7.96767976709872	7.64620771569471	7.5397259144971	6.60213038533291	7.73336963756487	7.63994339974283	7.52924791038975	10.6677449934255	8.20669104552409	7.86989007597886	7.34024366835918	7.61367522149766
YGL022W	7.96434007973875	7.9926198680458	7.97382018515459	7.35525669903022	7.82030854760078	7.77523272669427	7.72548357513419	7.47257310724161	7.70990166996105	7.36137037269849	8.04685303212326	7.15252391673972
YPL117C	7.95948199282673	7.26977321085689	7.28374737022426	6.32024925991638	7.85932706292641	6.35397688806278	6.73279551898125	6.17805876055198	7.98578482220051	7.26452376380765	6.5923390667733	6.49866059208276
YGL215W	7.95339515658425	7.94770991677153	7.63599219711867	7.97299665120229	7.9783910844714	7.92019632590847	7.67979469513304	8.00214629510614	7.88158219843002	7.72856692513589	7.73601875356612	7.75196530839384
YDL029W	7.9512302682453	7.68764074314331	7.62314280514043	8.09587471826521	7.42154993179046	7.22268607750671	7.51470005933851	7.80267248389995	7.24479588035952	7.48225904317066	7.77922695021439	7.69049638414914
YJL008C	7.95042737054513	8.00753060972058	8.44199996083146	8.97314253642737	8.07084145187834	7.9243419607496	7.72416300997628	8.39831749119933	8.37215703706901	8.08638313344336	8.24358581662769	8.45198725232598
YOR362C	7.95006485292419	7.97492263737343	8.31977422610419	8.98339668038872	7.65611223591222	7.89441672896809	8.20708687922738	8.85149001678504	7.55833432807608	7.78456150300828	8.38626834608558	8.97306847540293
YOR204W	7.94876330972546	8.10630531616084	8.21299953789633	7.89211163898835	8.17808695633524	7.77809889794179	7.5765335903153	7.06398890250074	7.90851855092242	7.85203481733137	7.97044216045206	6.8998200250687
YNL015W	7.94686222340974	8.16980663856344	7.93067011844322	7.53397503631317	7.35929720284179	6.94160364518103	6.25550684919815	7.02907094837991	6.9599632252685	6.794035152693	6.38671947785354	7.11950865479138
YHR025W	7.94412367973267	7.69925990421654	7.63828953105085	7.33605935825354	7.83661297233184	7.49769619359304	7.46992995402656	7.32441774138022	7.79066999368223	7.86950144055398	7.73580414876195	7.62661515279884
YHR020W	7.94360248278746	8.17188565128667	8.14426219753225	7.48021397966695	8.82707304680473	8.80202709126577	8.44330583930607	8.27271715266176	8.82134812293317	8.87677096097867	8.37261307232155	7.67524313193924
YDR487C	7.93908947516921	8.26483125724023	8.39526439461099	8.4032979303306	8.1613487283972	8.50854836433373	8.49974218741695	8.79568411336665	8.20467464838753	8.29929269921616	8.58748304250654	9.012888878947
YEL051W	7.9385306256696	8.24696747108	8.46905393387757	7.32167006296338	7.74732639701084	8.01791453168076	8.18095631040469	7.43804565647968	8.01749091472945	8.02504801917878	7.74500340496658	7.03687060202086
YOR303W	7.9373118714729	8.11661724358148	8.37261373956351	9.91103043754987	7.72921557500146	8.16226776263928	8.57340714885765	9.32352052531738	7.82561471002286	8.15609193085974	8.57987533260994	9.34637255635613
YDR035W	7.93613515325349	8.10600711865881	8.44618124555432	9.04659957646415	7.84824274947357	8.22936611981963	8.31205584530858	9.34720460256187	8.0159954766729	8.10216357666258	8.57961228032059	9.07706497571596
YOL092W	7.93385073087902	7.9314213807699	8.09523011056726	7.3802339785996	7.89422931165412	8.04501602165359	7.84914919832292	7.52678187542717	8.17070445305724	7.86625874936787	7.97996865512163	7.20479703680087
YOR095C	7.93265679586289	7.39665169415265	7.37163559881083	5.40188307468699	8.07798879706147	7.90340097690183	7.58917930468691	5.79874179400193	8.25277730561323	7.62119193895231	7.29178279244067	5.22319367384691
YJR143C	7.92896805863828	8.22749824253497	8.12338345922794	6.299508920872	8.14525559541773	8.09040451678638	7.8652417012195	6.55495587325843	7.70151877652681	8.12096937909614	8.30551267862721	7.20791553580683
YGL078C	7.92795777453975	7.81808397004005	7.8426700921492	5.64138200019883	8.5618110192951	8.51011086524931	8.53814561301524	6.89754588037242	8.59655035571996	8.21390531334631	8.03932542871694	6.34457316565223
YPL226W	7.927163484959	7.98124334913622	8.04763422119207	6.86038220495844	7.93181161102608	8.12400322740873	7.81149400563354	6.88054878790319	7.9364258634877	7.69083968934632	7.67254081000631	6.20223656760971
YCL018W	7.92707680862707	8.05242424787119	8.02810648408995	7.71058962589282	7.81773357918478	7.86826301991511	7.90828084700993	8.20027405332767	8.00257819812665	7.91322862032111	7.72546544699265	7.86931530144136
YGL120C	7.92322167283511	7.98867591509536	8.03773656537063	7.2577565049216	8.53565754447577	8.54938349835851	8.37534720989395	7.77132236614469	8.52120780083117	8.03366865073203	8.04022942703598	6.6354243960647
YER007C-A	7.92212762907315	8.00183859063479	7.87473459333451	7.04494355248767	8.03520484102141	8.10967271585866	7.74188946521942	6.8845819508096	8.12621893666993	8.13371941404985	8.17204509182385	7.16968575896807
YKL192C	7.92054668555535	7.832319656033	7.70093347762969	7.68462230603393	7.85555100406543	7.93643622691261	8.14411702221616	7.80217507067426	7.97985923069853	7.79191754515471	7.66476115697057	7.45306453953544
YDR346C	7.92019109698077	8.07728579970546	8.19204114875732	7.80962773916237	8.21943123645731	8.03196686720424	7.8945099892928	7.68322747239951	8.18082405781198	8.38933602438967	8.81843501426854	7.69315692659624
YKL077W	7.91830283303581	8.23567077021198	8.18929894658256	8.17025651576989	8.19183274505832	8.57114587873105	8.20607366763483	7.94281363130086	8.2331753944172	8.26805007256488	8.28790903804533	7.58744188303198
YDL143W	7.91751047830296	7.81111129269251	8.22394943226434	8.3308094899026	8.06533338204653	7.87744254704469	8.11050595774417	8.0191533842881	8.16651683698239	7.9740223891477	7.82566242845044	8.59637716257445
YIL094C	7.91343279276233	8.32909479465699	8.47511575792474	7.79718117008594	7.86501775816026	8.47724889500486	8.49460631631902	8.65834567400309	8.03862052185691	8.13069561197047	9.04824497351326	8.18763344732883
YCL035C	7.9122656207725	8.16728404349401	8.44320572927812	8.56171144566613	7.8726004967279	8.00795272986072	8.3697781145145	8.93682969857193	7.58323208888523	7.99571056601314	8.32047330643917	8.6527718975716
YDR238C	7.91136041086329	7.6668076321399	7.69079223969285	7.93485299885896	7.90861623850674	7.56519436276935	7.63993311750579	7.63671841578897	7.7058880826358	7.7975576110778	6.69904767351353	7.95867728739372
YLR157C	7.91077610440894	8.10094077790523	8.29167813270168	8.61271914397716	7.51685540011315	8.2132119881057	7.53909808657365	8.64104604154874	7.82229118282203	8.26115341916283	8.13369397400675	8.4858177632282
YLR158C	7.90958484524972	8.1232260476194	7.99848160194131	8.60407387957713	7.77771736702885	8.176241078683	7.48877180635953	8.45144171369545	7.87859862372398	8.11362231310254	7.87131423545042	8.67375589074266
YDL004W	7.90809255820002	8.18831100873499	7.93375324529568	7.19729547667413	7.66825207114756	7.68310970371525	7.63577534829881	7.03422365339984	7.52962628203271	7.69922279987905	7.74785820171713	7.33386819688533
YLR208W	7.90521334857416	7.97285271944373	7.8784217800472	8.14392073879651	7.98871566594485	7.68163381824481	7.52454135100003	6.84000008014128	8.04612926190039	7.89016899540872	8.06620198085969	8.12989018951637
YNL336W	7.90501532930645	7.94784164956836	8.06520106853639	8.41758247238918	8.21084998489487	8.42078030820732	8.6285459205751	9.0734052576174	8.02436655821039	8.10741001259417	8.15243431982082	9.02698486166735
YMR229C	7.90347425205279	7.55117350864263	7.66614316951499	6.01356258608688	7.74043041687149	7.72050645298514	7.76899244892927	5.92825073302733	7.86862903164471	7.81484019554457	7.71112766313129	6.19282367466512
YOR261C	7.90345956701609	8.18489145638349	8.39469235094885	9.53046070430955	7.75467623419898	8.01311397332583	8.99426368116571	9.35199464521342	7.86204691998828	7.80633758704177	8.48755399838085	9.83863372744759
YBR154C	7.90338613959034	7.70662113302432	7.70054506333135	6.36290316451861	7.69915695056487	7.66715516746112	7.0151723200183	6.28780748073658	7.60954482999108	7.58340738527838	7.31719238534895	6.50134612473119
YLR449W	7.90113748056715	8.01050099255474	8.00124214386855	6.6205335619219	8.37597888701833	8.01414400998958	7.58928292739611	6.66862479825973	8.18228157487721	8.01922027613458	7.95610711381121	6.82844742621514
YLR160C	7.90057108987512	8.10574614527428	7.80758394578574	8.51152492539907	7.74043041687149	8.0672410447301	7.68596110421288	8.44999089137918	7.47536286339263	8.11460651562988	7.91275867661704	8.12247260025043
YOR341W	7.89370524348256	7.77524106990461	7.95411300895391	6.16931677329311	7.26847715887362	7.88656403610343	7.53802483104664	6.39762385164976	8.0213331643673	7.67204530042296	7.53090760039069	6.23962439553417
YOR198C	7.89111562424096	7.92814992215655	7.94156524286686	7.95299567602031	7.75217628861403	7.88202617256059	7.35402355956797	7.82924641740653	7.99818075965762	8.19276340872746	7.66236937459647	7.6603961237
YGR253C	7.89110821857255	8.05404827709809	8.18311874111745	8.77376342250251	8.13387763835516	8.13314485808396	7.97403991852533	8.42077951226383	7.78671282468022	8.09874129119707	8.47991174922184	9.21605891151249
YDL125C	7.8889441636556	8.02485441217756	7.72612111849021	8.3281140094423	7.66235055221529	7.84368798813232	7.87322113565544	8.00239376323483	7.59035790462991	7.6005772306176	7.77697602630035	8.59878798506526
YPL145C	7.88607846685378	8.09093649056072	8.11445908485878	7.49807749944645	8.24381020881891	8.14209806055982	8.47967513601636	7.60439611630319	8.10193767182298	8.14436018149826	8.12922388714535	7.34366770042911
YNL307C	7.88268573759597	7.7182434918871	7.70920579193148	7.40518136018397	7.67203564970916	7.69785732486125	7.79033213100527	7.55998735034177	7.75412709091294	7.44530077912138	7.70981713477584	7.08562593921334
YNL175C	7.87897884842526	7.62647934856138	7.76389196611423	5.66326461071393	8.14730796910682	8.09292533732128	7.76248255816973	5.65109363760369	8.23981018146769	7.69722891839703	6.87982711493096	5.40567851167033
YML074C	7.87766385955224	7.53550894337134	7.62104829344219	7.5171857292609	7.75645925970978	7.67126013375757	7.9027465780339	7.8722623132722	7.87759256019584	7.48378331300576	7.68130435924244	7.55284112187466
YJL151C	7.87596605173256	7.6909582284887	8.08383719783398	7.78839768646008	7.51983597867141	7.59747050762383	7.39360384334617	7.77422375063055	7.42249458830863	8.02787569510271	7.28117469213938	8.60303837881702
YIR024C	7.87572655254117	4.72000234215733	4.88354549074387	5.60290344171143	4.77687111641891	3.76987289789389	5.58614508097863	5.67752423909882	4.0920754027297	5.58517041322602	5.25052754154666	6.57873534623194
YKL145W	7.87511265511415	8.05878745253368	8.43154073141521	9.44049801648147	8.19976523998141	8.39064880418695	8.8059650887635	9.13584245656897	7.88628855793912	8.26988362524948	8.51897216734056	9.45640994634872
YIL011W	7.8733368688428	9.19571716424328	8.98152591770305	8.19372952569442	8.37585235424557	8.24641311076727	9.05354116919003	7.47796644988022	8.34411401133873	8.62176893235066	8.62727013524738	8.04955280858013
YDR212W	7.86741680154806	7.69258101592086	8.31022941192512	8.15250265165199	7.63660022981409	7.6497340631895	7.98069093992187	8.02747594447982	8.20202232219412	7.67772909995122	7.56686874117962	7.82667342808654
YBL042C	7.86282481922257	7.77742735649059	7.49698349208991	6.79946215633595	8.42027235621039	8.19541262836336	7.8409916161057	6.6502647604062	7.96653018330159	7.63380736394645	7.48240823824289	5.38867865076414
YMR272C	7.85711160238699	7.47202789128024	7.36202134627954	6.23519628694647	7.9704522305134	7.51925905465977	7.53501546544706	6.79206536924349	7.84321202707111	7.30071870607959	7.14480896866479	6.62301793056596
YFL005W	7.85584482369049	7.80308570523512	7.87596470311615	7.3823186336391	7.5088000234073	7.651132575908	7.83326895137495	7.58606174124426	7.77031486080147	7.63908629746008	7.70933630982326	8.05663335734824
YJR135W-A	7.8514061202493	7.78343038672551	7.7089264282693	6.23546058341681	7.61960194350763	7.86705999610169	7.76431930318747	6.45823433876982	7.64462717930039	7.53391023368761	7.90048050862128	7.09707111917129
YNL010W	7.8477170931545	8.04752822301151	7.53562682031089	6.49785218513545	7.79469679243928	7.71537886230625	7.1594997886052	5.20459570263221	7.86626416020758	7.5107268515318	6.93747253436214	6.60196872312717
YFL013C	7.84705298222932	7.42994126763932	7.14343245915615	7.25042813790242	6.60043493769839	7.10526242093108	6.95033535761185	7.03778944589466	6.70813638018833	6.85646491874874	6.05583805500879	6.79058312969573
YGL028C	7.84659479477384	6.96484815637588	6.19085605035272	6.06085971326859	8.42708662793379	6.89122783177191	5.78344261293479	5.8962480562381	7.45277808569301	6.64951111348976	5.77958094601787	5.064802547735
YLR155C	7.84159876885939	7.99136247373859	7.711717632629	8.51529466538072	7.68934737844262	8.06952740887864	8.0346888125777	8.46121929018251	7.82621529336246	6.76887950531377	7.93345458631592	7.97392103679198
YDR427W	7.84082448159049	8.11205219890646	8.44736874965645	9.43311155821549	7.79750212202633	8.14468700428343	8.58950309754447	9.09080514361116	7.84146192332736	7.96070529585413	8.34248638526757	9.35630249585611
YIL043C	7.83964308665123	7.83960937755684	7.77470412251541	7.1276413980057	7.63987061060131	7.68040876865116	7.5324310029461	7.3324615198918	7.62477814646452	7.71786059545225	7.6606068487188	7.44816462172432
YPL094C	7.83846840267988	7.76440925697688	7.70185863969819	8.05788410769606	7.58772644117809	7.50955302312598	7.53237711206179	8.10951331691128	7.36539840029583	7.71598839918186	7.44440764095331	8.10096705077484
YPR062W	7.83746955367941	7.62583815663976	7.83971607633138	7.22862741872426	8.06943380453477	7.61534174343732	8.03708380094264	6.32844523666215	7.74663264088026	7.86573924147834	6.16110678542933	7.09276637820031
YBL040C	7.83503099602155	8.03356305740598	8.3191014652176	8.06006975780715	7.81079244480186	8.2136354892427	7.85829317813124	8.18830534494989	7.7959078743279	8.20547885005237	8.22713013784867	8.30550004827607
YOR145C	7.83365990105648	7.78664352567254	7.86964927572166	6.92394108890472	8.01933436419999	8.059113085966	7.34134407942765	7.24298423499193	7.87722654489793	8.03709484229606	7.43729841973	6.81816743075313
YMR296C	7.82987107167713	7.87118639585719	7.80139293716023	7.4802950807965	7.62713422557748	7.6471174137762	7.79379830946594	7.08312619189504	7.65145681345537	7.72913824237736	7.75850309795311	6.94672307150797
YKR043C	7.82875799556787	7.96194352298363	7.87690122583091	7.22444535806139	8.17188144159615	8.10785124967783	8.29576562798072	7.74435223568027	8.11852324113021	7.80136581137007	7.83627097122491	7.93351818830429
YNL121C	7.82820113618026	7.53899241350017	7.40970712710524	7.20564629450659	7.63828909334477	7.06209035842677	7.3198358979038	6.97190066248971	7.48708383310785	7.12287277860066	7.30416726552886	6.75643905761547
YLR229C	7.82790715245853	7.86343755903563	7.9335493147232	7.31595571577227	7.6240834158388	7.56924912567249	7.98919744439881	7.14546113762152	7.56747566332557	7.47914905351829	7.7532116726935	7.33148731501666
YIL076W	7.82777561340161	7.84689962818854	7.88182988922666	7.77541883331752	7.98124950023315	7.83846392147537	8.03681788690424	8.45747867105105	7.92846942633977	7.82525374697185	7.93954254563539	8.49027151985065
YPR020W	7.826413094101	7.54672178641577	7.39119643176994	6.2035416257744	7.42342846832158	7.18821826270884	6.61345534756438	6.41789515043881	7.22138845921231	6.99117269392047	6.55788930879781	5.02645752328339
YGL040C	7.82522758476828	7.22554079389935	7.18737452985053	7.18408676197151	7.50587362376181	7.31751938612111	7.37406972527568	7.13663883313212	7.5445704223684	7.39187901515507	7.38461297734389	7.59467394947294
YDR508C	7.82437465552709	7.74895081386388	8.0884999138022	8.73570083337521	8.04178629623352	7.86804148516011	7.95727697005122	8.49339944771226	7.7109289975806	7.57659822365161	8.68960508879555	8.53634477642957
YCR098C	7.82412643572173	7.94403736274657	7.85496825705585	6.05482747328586	8.54240022272783	8.1352503099138	7.93812184631747	6.69634602985236	7.95567933888433	7.54844222993618	7.37676177910696	6.39241452394678
YER110C	7.82356778569074	7.96446098090424	7.90891605722393	5.64962692417744	8.43303803067597	8.18719118431955	8.01615540260688	6.03745741292957	8.34515098471061	7.83713934589063	7.56155075729397	4.809126199937
YJL143W	7.82174290510708	7.85958064435424	7.6955773711436	7.41497287996693	7.61206594039287	7.71657458655869	7.80450423299114	7.00475803962988	8.03744715597653	7.89016899700521	7.8212190742746	7.52844980352935
YPR063C	7.82052244487113	7.32618287112458	7.5293585434735	6.06592142676147	7.16653936023814	6.95555180057367	7.34429418853336	6.26982910461221	7.43452683024751	7.45701693245617	7.17272698295205	6.48401453612674
YER012W	7.81126156405215	7.92071598462508	8.56668624587041	9.12625729163085	7.66062038979381	7.95937441813073	8.39480487107881	9.35676883655858	7.60998545407629	8.21189698318444	8.64149953369605	8.94590616367796
YGR229C	7.80860576168377	7.44065248931801	7.59814293060335	6.7522195481216	7.38551067947181	7.10579934623702	7.45601890140463	6.39338423018383	6.91556100450005	7.47444306898279	7.81000967796461	6.9129374599078
YDR397C	7.80630639019545	6.68649859322537	6.40124447749445	5.29528564862199	6.44716782608667	6.81604815375605	6.53708507756276	5.58851570711161	6.33535833522037	6.35388831230641	6.44616637043723	5.56468115318786
YOR323C	7.80316925786649	7.76299142478227	7.99424657662653	8.16591412557686	7.88094625894964	8.12368513496021	8.26677510328218	8.56299993064051	8.07023954389129	8.12129585455372	8.18851032321161	8.50573467472032
YCL011C	7.8017675318998	7.64786452819639	7.71165201933587	8.05635490015196	7.83206996526925	7.66249114023251	7.70051954161974	7.75691062010539	7.7805283260273	7.72154986384985	8.26762580251389	8.12384910830459
YNL241C	7.80138930388133	7.95122790157875	8.20665838113541	8.90654580873469	7.72620796201845	7.72589532860477	8.26333729576735	8.33200624638144	7.51303442348824	7.36259827594906	8.00931322565987	8.14822391463657
YDR210W	7.80095579810927	7.65663776421068	7.62619186078866	7.62017018155267	7.07805360915964	6.69130751738662	6.87260398649229	7.31164340788576	7.32553230004776	7.33026536304727	6.95527785967807	7.94685269784617
YMR173W-A	7.7997255058429	7.99996745550125	8.68168290957569	10.352464639771	8.18200013814058	8.13509250754112	9.28642503174168	10.2484291810998	7.59566999376819	8.06719330073402	9.92314845428423	10.6861430950365
YOR103C	7.79467506032509	8.08314921330215	8.0795788923105	7.29984785759687	7.99710345212709	8.41693453125167	7.76372261828915	7.77103190692484	7.91622921792891	8.11969904862804	8.24530553893267	8.03567666791687
YKR026C	7.79412864791649	7.35096253305249	7.48770245474593	6.96823017418592	7.58382440382952	7.45728622616747	7.16465488788584	6.91716974267382	7.2525774258748	7.81043769182454	7.47630663012464	6.87202094883135
YHL031C	7.7909728306955	5.76509797803279	5.56322914817845	6.58516833227537	6.13181854373543	5.87308087693428	7.04894295656942	6.96772452866642	5.8136299471651	6.43491943667781	6.12551004704111	6.84579040790369
YPR191W	7.79031383752227	7.18949890338762	6.96229502867799	6.30643267790359	7.96182329335493	6.95584964347395	6.20906059875042	6.45263075280367	7.81876939466998	7.27577775002625	6.64311390956213	5.36900173401432
YGR267C	7.78723720324167	7.72942616335524	7.93746816688863	8.30193429683148	7.81773357918478	7.89885388542545	7.4754346073234	8.69782708313618	7.99509174563014	7.87234899363342	7.79978051166357	8.0060750667089
YMR276W	7.78468027656469	8.0540869221817	8.41869581612786	8.75537086874543	7.80579160084741	7.76357465886494	8.2408555754485	8.80093967678707	7.85614676113758	8.06749452458174	8.44497224325019	8.53586229767569
YHR094C	7.78077641836561	7.60149725680863	8.12678281181793	7.12932319987973	7.74983475224183	8.04616341511377	8.30944790230484	7.29865419950487	7.91385194089541	8.06104211930629	8.13620029190195	6.8024368663855
YGR135W	7.78051258588515	7.91484044201802	8.48808317602629	9.02229038349773	7.45139693220217	7.67640208063715	8.45847438543569	9.01246520251546	7.76643315260352	7.20210472380896	8.44363259588317	9.08153482229223
YKL004W	7.77848827129307	7.87574874871807	8.84057328829173	7.10501922368403	7.84742167021193	7.73838010112012	7.71436256951376	6.9146080428243	7.91640735591844	7.85286513340602	7.27793572469264	7.17376731339498
YDR492W	7.77357973682275	6.13960770366119	5.31920643776133	5.42885924011764	8.27037297029618	6.28368021444205	6.05086301131677	5.56759588890621	8.03460529394401	6.59204402292787	6.14993996200023	5.86649494160491
YDR298C	7.77213286462426	7.51764671900623	7.64678202001461	7.62354287699395	7.46196544248069	7.58331316002032	7.30180118799826	7.39849378546485	7.55620188198107	7.33064187379277	7.16414024194494	8.15577978154904
YAL044C	7.77104676043786	7.90669554898174	7.81648919175176	8.7683395635717	7.5802412932533	7.80311175926971	7.82576860455372	8.125108474688	7.6040256440797	8.60684703389616	7.30821418039756	8.63990514444858
YLR339C	7.77068454202068	6.3271372868178	5.74370299863576	5.25347428566915	6.90278792585937	6.40058404089503	7.39277291819626	6.07747033904958	6.84338379824975	7.15164154624737	7.27338891755533	5.33232107068785
YKL085W	7.77000815981247	7.87816641550984	7.7149372222236	8.39234413761745	8.03555198325861	8.19820986848471	7.96731822837308	8.69116472349648	7.89034494336415	8.08214073057559	8.0972052701146	8.46381149666676
YHR049W	7.76593511709216	7.64679721277111	7.4864662121331	6.75035445020964	7.38261681653503	7.46266182214697	7.40771560752052	6.26838933782787	7.44990945514331	7.61378596985605	7.18705119440033	6.40635737375213
YNL147W	7.76574126020866	7.75600799764981	7.95608757676735	6.23009310342519	7.28676337031103	7.1327629144129	7.42233063123139	6.33287975359898	7.05504262295287	7.14008822830262	7.07221481621448	6.04643503444259
YEL002C	7.76569279191739	7.69237412917404	8.00530282022838	7.75273580412007	7.17402972833702	7.61929578087415	7.99433215480514	7.66872225114479	7.30018124423618	7.58293336696709	5.55278172595376	7.83269052319758
YBR088C	7.7646179930525	8.23491526012131	9.02267068465823	8.99740163876594	7.57738305548652	7.86252381323273	9.51406568728457	9.23740368505111	7.59307211351041	8.38438768862128	9.05131804679712	9.38557394995341
YBR291C	7.76187484139288	7.73323644702319	7.63035429437208	6.75649512167249	7.48067816359214	7.55138537321239	7.4147492982929	6.6139625977748	7.29502973394192	6.74421984626793	6.85467002642003	6.96721419689124
YHR033W	7.76170473996119	5.97276754391903	6.21737041047941	6.24832831344536	6.35448924934483	5.49521883113668	6.51401792619595	6.63661877833315	5.86474183282267	5.75431210828025	7.01358598785798	6.0992653302517
YGR001C	7.76167233761698	6.53474754269781	6.78900449563952	6.11561126060414	6.70680597516274	6.69252335385371	7.20450178078032	6.48318456178846	6.66814395801559	6.54857710149616	7.29673770847847	6.76328572025878
YKL032C	7.76156702330112	6.74548900589179	6.60440712570845	5.92191970829594	7.1328921348742	6.80768983312214	7.14145181854182	6.38154170793609	7.17026880943732	7.48918994100548	7.03139118280601	5.38806778462838
YJR073C	7.75817669133269	8.00560690083585	8.04518894738066	8.2805312393697	7.71488157735545	7.34502242657473	7.79109810740126	8.207617193206	7.82643649696431	7.36572471131753	7.9113911390534	8.32796832667036
YNL327W	7.75664925179397	7.05143411114085	6.08992356035057	5.48676340729083	8.04191921418402	7.34756706271657	5.98701652732587	5.35867288501939	8.07994690773019	6.85437159103458	6.11393105454645	4.45039723004361
YDL097C	7.75520156781212	7.65144493704853	7.94076775055195	9.26317984766061	7.40213186990257	7.20825776364929	7.8196429706895	8.63533282346771	7.23611606351844	7.66718397754742	8.01872840913268	8.94481623059995
YCL001W	7.75364653591934	8.2656936366096	8.36941480659914	7.7412845127354	7.71177706787845	7.97291720241951	8.3019750689695	7.7427608381896	7.91548673908385	7.98323183581351	7.92410469114055	7.89205888764174
YDR321W	7.75304361211517	7.7939203112505	7.66227809063818	6.17491475167705	8.59313352639956	8.03619826792314	7.47324649511079	6.5368752653635	8.13412911436804	7.98478762489266	7.925686036421	6.55007919908947
YHR039C	7.74956781652238	6.87853380810383	6.66316475276909	6.14775221828819	7.88344060207536	6.76107150056237	6.44778459549225	6.54590145023015	7.70650628355776	6.87663129945467	6.62783692602862	5.70788643691657
YPR140W	7.74713958728817	5.92490977128087	5.73987962843133	6.01826214937154	6.17560552727169	6.49337340167656	6.57650745833269	6.20034146837581	6.62432384485349	6.04237217332173	6.1529005288857	5.92851205756602
YDL066W	7.74441215883963	7.77062337751316	8.01307061940494	8.04880066677947	7.74788056588937	7.89934950179939	8.04537843968362	8.61231178300522	7.54706530434602	7.50512252982805	8.00047946172043	7.98325348529329
YML081C-A	7.73908990263098	7.90775092978499	7.60871647927882	6.77765197095609	7.86288261519575	7.85113657579415	7.65248378439139	6.72121612363478	7.59722647914804	7.47750653637033	7.29166600176455	6.5548495730569
YJL122W	7.73834091324038	7.38269726533707	7.12915821574154	5.65150076541072	7.49259196849043	7.25499479157788	7.18186706392947	5.87288841661591	7.37086850525631	7.36896658578744	6.69110014004824	5.05982507261017
YMR123W	7.73786333085454	7.60152369867435	7.88559352602551	7.18142046846753	7.38089452036194	7.28721132408505	7.69634059670906	7.52053195381621	7.54633647769615	7.43290431559348	7.4644917666042	7.20713654278526
YLR083C	7.73724553426818	7.82855174581962	7.66353368130732	6.2018704310243	7.83000862000343	7.87233950355507	7.53016579409488	6.28047974863899	7.95697883009171	7.9240395952959	7.620021065858	5.1993669096558
YNR035C	7.73641315006021	7.44731787664932	7.11249425516065	8.49971122698295	7.77573667320635	7.16753648805225	7.5505322058874	8.45851620015387	7.64691924592673	7.66842566847213	7.71979082365808	8.52610929819323
YNL281W	7.73505228029959	7.67656329503396	9.89282836224148	7.54618098017365	7.23631434704289	6.78285763554327	7.46530782589448	7.75202547723206	7.31462552207068	7.59248888999358	7.18730233107638	7.51759954241089
YBR158W	7.73404523512378	7.01536861413538	5.86477095432474	5.93307278272918	7.63519133018771	7.11393612527905	6.234857113391	5.55077420678445	7.5248050461059	7.18839026698942	5.72820811572962	5.07242679130599
YNR017W	7.72572264153078	7.49742114155233	7.13211508720335	6.59979939714285	8.21311813232547	7.93634566983175	7.79631394598759	6.66542470613059	7.82520364035284	7.86144614837858	7.19456638734755	6.63748180883825
YGR054W	7.72243005826638	7.72572709869492	7.52963771263498	7.27405785253959	8.12792945385787	8.0633486570972	7.7113665621841	7.03971975468357	8.25216582092497	7.83788999009841	7.95492758490192	7.16014680365816
YOR286W	7.72223859018503	7.50130950377711	7.25662677842503	6.79567072705574	7.67004190797446	7.43057517993045	7.57585393821157	7.10783236468765	7.52908275563287	6.9973517777528	7.15640030745079	6.39104327983915
YHR042W	7.72069760619139	7.72371204783125	7.58150767786426	1.48018862647886	8.23171882872718	8.20263404520107	8.17223211159587	6.89674735907805	8.2616849575673	7.99989887811503	7.54552714025758	6.82934766744216
YOR184W	7.71741022855897	7.76262886650425	7.91942224624428	8.69373746277296	7.72379072208741	7.57142774742058	9.02208785775117	8.14530707082508	7.62517781608508	7.15575552805393	7.5317978628762	8.29037889680198
YDR101C	7.71542081732006	7.31973605320927	7.5335404193082	5.37557061559804	7.71394758860167	7.41994936576196	7.60448614734884	5.93046324979478	7.64573785336092	7.2412817514432	7.42877395704379	3.24545347433636
YGR061C	7.71264946206851	7.8399680422363	7.61594767426118	7.18317778580654	7.94067840963527	7.77860410097054	7.28584172876033	6.64844746634269	7.85648721610696	7.37445502328965	7.35093222095209	6.56231414202262
YDR377W	7.70971322383698	7.63537458609673	7.51600721625538	6.62286804971107	7.20702623527166	7.38838874392473	6.48289965971129	6.36537447553895	7.22704863234162	6.92272906755602	6.81499561665549	5.80718549654398
YLR172C	7.70541555549876	7.51013522659685	7.65145005295985	6.42008166288803	7.54578790050949	7.41618795428255	7.41550922754712	6.00818168338217	7.49958253255948	7.43908676294077	7.02529320605698	6.49823610884912
YKR071C	7.69962587951079	7.37052155132386	7.59312082102526	8.51380478908568	7.77905758347986	7.24610871971231	7.21609002648037	8.69813266020216	7.848356276283	7.72351043865501	7.74128797686857	7.98350624317527
YDL172C	7.69944827622149	4.041547169924	3.31508799263191	4.278337800169	5.73611595476755	5.29582502030805	6.3646264064606	5.7192226472475	5.10536644316184	5.5601292561052	5.46228837155811	5.74509440284889
YEL042W	7.6955778942328	7.82414715404287	7.65780678852208	6.15195862751329	7.58141226700928	7.57720846679611	8.00873683843579	6.25785603206742	7.90100652404917	7.7790542384463	8.99623035782944	6.55239820466405
YJR125C	7.69386381929045	7.41675754529273	7.05349314293306	8.12259393826838	7.28258476828046	7.26310458532894	7.54306219856653	7.76254651125047	7.39918741855982	7.5480105525522	7.65924959282972	8.33867748167771
YNL247W	7.69048912254864	7.46353752864001	7.52895830701181	6.54775390626731	7.74425832459235	7.73387162082835	7.27351339649752	6.69205673762823	7.68979060903508	7.44553255918409	7.49929603743835	6.374331751472
YFL062W	7.68860708674603	7.7942519565156	8.00014796226916	8.14878902604186	8.20423786791632	7.95428527901298	7.96472460117892	8.80573313034053	7.97724310238057	8.40416944779467	8.11935382966344	8.90704670504819
YKL094W	7.6881894703146	7.25784369160323	7.27964801738409	7.64353365742899	7.56825751713358	7.26199700598573	6.63870706685166	7.73905310887472	7.63000143113773	7.50995131394967	6.70546200956373	8.27852117602203
YPR133W-A	7.68652632865166	7.63383264699465	7.13501698355844	6.35695267127812	7.82704990833686	8.02794967402324	7.12288890995002	6.80991879616013	7.72902649335141	7.68868732601487	7.62034660351726	6.5988044832495
YHR136C	7.68499795824131	8.15546926759563	8.12567520689246	7.79762057113848	7.28469804868584	6.92703328839857	7.8350178058859	7.07191013349613	7.10262929518422	7.41786294663573	7.40294818633181	7.92412069000405
YIL008W	7.68423743983494	7.68526405496435	7.77816232010306	6.35040084133467	7.11400059748217	7.27159980520095	7.34999291488646	5.79303125072133	7.27372799412358	7.52395736820021	7.18692560731186	6.57498304045428
YNL007C	7.68265530385653	7.43599402966531	7.45273971552696	8.99426013671453	7.77413735857895	7.93616453861559	7.57789193668438	8.82749287918451	7.49716290054107	7.75573810354958	7.86732299493584	9.03285848719435
YGR145W	7.68050595013852	7.53149900330325	7.60499452000692	5.74052716176238	7.67392372510525	7.2514566336548	7.69446334078497	6.29398670767828	7.69951893690041	7.40867905947389	7.53727570860374	5.32691295021427
YBR218C	7.67929713828953	8.37824115775628	8.36343416437517	8.1838657965656	8.33343503008594	8.35728389310187	8.49347175255767	8.38961701424632	8.11697399666241	8.26841041833022	8.52514472040317	8.26959457658569
YJR065C	7.66851891860727	7.87349492447459	7.89911807700627	8.51304688636474	7.79932738160487	7.80125656528191	8.29268267304957	8.37428169679912	7.87043845842631	7.56571090891579	7.92978193486776	8.43641402453054
YLL043W	7.66653010937058	7.61070503556559	7.29126383111446	6.82789540028199	7.98041753717236	8.07934776278075	8.03023040121691	7.17127876898692	8.5622577825722	7.98458825898748	8.64305669113264	5.7553145198168
YGR082W	7.66628780473786	7.18791482639673	7.08473358388633	5.89756108077762	7.5049868306926	7.50691303028208	7.16451580364832	6.17641473002369	7.63963651610298	7.07228681634702	7.13025290900817	5.72830054480308
YER136W	7.66500638382458	7.52847958178634	7.77078895517239	8.53227211268089	7.78545429621196	7.8328966011255	8.24855251096934	8.30800668857563	7.64473470000749	7.71541184966131	7.93199414112567	8.41081859301232
YHR214W-A	7.66484179338155	7.83340833501346	7.59424231148147	6.9801080071687	7.45734875122999	7.42327026944755	6.42265049951438	6.54666523315765	7.46492682555657	7.32416476618827	7.36576439661773	7.19513900968567
YAR068W	7.66407923967883	7.36574482291392	7.57559826579802	6.81377296047443	7.12989406634386	7.28952909753514	7.24742028521182	7.01436065327366	7.69055463054982	7.25265156354071	7.36076304139354	6.86819329630936
YEL058W	7.66245747497028	7.83075652827387	7.78481228048393	7.63628223114113	7.73178854759846	7.99081749115033	7.41831165500518	7.44938973270738	7.60483644623238	7.64732134256973	7.77785180391773	7.46237955825865
YIL169C	7.6591301888296	7.00007109983534	6.46627354370116	5.76406777203715	6.4670228382557	6.50294396009373	6.40156237761711	1.88642669642384	7.18837974285696	6.3206625797058	6.60818213652598	6.63606765550748
YMR131C	7.65542902616466	7.39755554961251	7.37739629519123	8.58342099563548	7.56241341801097	7.24717988997261	7.15285463431354	6.11067590465522	9.22028862599776	7.31467976302531	7.11581238139491	5.77857293089951
YLR402W	7.65498424657213	7.07442769242338	6.75998299890467	6.06643472634008	6.95538811888656	6.90967219978249	6.29352557938181	6.03649106782814	6.93057290030765	6.60600485528906	6.85102875319726	4.08322218257166
YML132W	7.65148228339233	7.74748583772259	7.80659363182679	8.17397177110615	8.017821468277	8.14364152537246	8.28579377559216	8.8154661873435	7.85217917989232	7.96850869212301	9.17105339925122	8.50861784976132
YKL016C	7.64935600162838	7.52794172075386	7.54962477020064	7.49499013671977	7.15370595805202	7.04785485783844	7.38407890728447	7.33019603425184	7.10179408631108	7.40248403080982	7.26639315572318	7.53736090009359
YNL322C	7.64825225018846	7.8027100851511	7.8159704631721	8.10513427319927	8.14967816351666	8.02885593364998	7.84025168210735	8.65270068924623	8.06191648638287	7.94505269495691	8.24095702042799	8.44403799554101
YBR247C	7.64608609357356	7.67022374049179	7.67739112744291	5.70032573474152	7.87776268300617	7.8224159445066	7.66261372213672	6.18407091088939	8.00182290432963	7.50044486932275	7.69514560724137	6.36876954683414
YDR190C	7.64177040743757	7.55142904280537	7.61677129300185	6.79563813963107	7.65204281688935	7.53022086081138	7.83116752438824	6.86389392188827	7.76452135890061	7.27551702315456	7.49858787998029	6.7675190869082
YIL040W	7.64136542423242	7.44224790628763	7.51187775603141	6.67006207782296	6.80235912997102	6.83773685841576	7.14138114927529	6.87569406208248	7.28894278970841	6.80987518284224	0.626957874640585	7.08364667478622
YDR120C	7.6392506231059	7.38438877636113	7.23115101302245	6.08431278156569	8.15912019133348	7.20068756977572	7.47610720550212	6.59308256864961	7.7509009240223	7.50673392031071	7.31592960666023	5.71642744771209
YJL130C	7.63587815786866	7.86899133112606	7.9220333376102	6.6179925840704	7.90695340896166	7.70659159742126	7.80070578275658	6.63757502053975	8.03074342428853	7.70997134524556	7.22399691684488	6.34315567041262
YGR271C-A	7.63548919932201	7.66971099882226	7.71177504200494	5.75289945626498	7.08488160274212	7.52990081654274	7.54504017643853	5.63888882363614	7.57914969177925	7.45437036690715	7.39655461933657	6.01809232651206
YJL069C	7.63367562361077	7.10443123973419	7.03782488793054	6.48885094575545	7.12030851833746	7.01289928975809	7.0350121770973	6.62437076663261	7.33959337509421	7.14815677303714	6.98519597881729	6.83630556467175
YGR026W	7.63280783953561	7.56402173922416	7.90663938920521	7.45115173509518	7.58144884510053	7.52143394186093	7.89064729397853	7.68565657706073	7.54648994472902	7.66095944552117	7.68428789588795	7.59738491469357
YAR069C	7.63008599030189	5.45382080166503	5.55059258999981	4.12203201918629	5.58333133882802	6.05957045972275	5.71652248786442	4.6337063041983	6.1955658240829	5.44660406600656	5.45604877338124	5.44556163276354
YDR129C	7.62960669699141	7.62426863348013	7.57977424155873	8.52941881749699	7.92873844087828	7.78589300013405	7.49768727186439	8.13490456389929	7.74750065916765	7.63314613845636	7.53421857621517	8.54876457672278
YLR206W	7.62599801406492	7.04953579441911	7.38944400894368	7.67227790999771	6.30758730435145	6.46937413324498	4.95416241435579	7.18169637326739	6.85736893142388	6.05503550231178	6.59120073351303	6.52751405230967
YHR086W	7.62509020113219	4.94778965047128	4.8772997937615	4.7233444170307	5.21720831244489	4.23871057123926	4.96984750800288	4.19715604890379	4.7265735161748	5.208162242317	9.34809201430258	5.55736469006224
YDL078C	7.62351291178886	8.6364697394313	7.63656255357812	7.78883158453072	7.64131004159123	7.60876538888671	7.46626728910391	8.11054677748376	7.46143130326117	7.62380579618391	7.58103458042904	7.76895678095143
YEL031W	7.62328110611024	7.62560413722153	7.76165164524244	7.9548937619608	7.61621382871129	7.7409401875189	7.61133945521698	7.90429897132129	7.62699309745757	10.8681755201592	7.74406477319163	7.88200691771503
YOL064C	7.62320977417805	7.60263383384282	7.76686313368347	8.15071391564274	7.29887116099042	7.46872726640842	7.87713070583621	8.31285361143957	7.4478980143544	7.42745818805108	7.57826039539227	8.05345863329648
YDL046W	7.62244273165658	7.90891950513658	8.03565451306426	8.45299958327145	7.54049173999471	7.48648348138928	7.6489587179462	7.89836058148379	7.28130934430565	7.08498898262181	7.7260705765811	7.74804308190944
YOR136W	7.6205769390033	7.93830507828715	8.01482658484461	8.12743750798472	7.17659861257421	7.58122964906562	7.91499328488998	8.31544527303606	7.20247283115813	7.84115295938127	8.08829009574935	8.33946759856395
YDR261W-A	7.62050547424386	9.13913264445332	8.41403584585144	8.23716832866525	8.87811262397556	9.07600181476088	7.71127134952423	7.98095478633235	8.81390887111614	8.81294382462441	8.89617562781526	6.9966641712952
YDR339C	7.62002298562047	7.72659214002788	7.88175699491396	7.01328937240926	7.66842426701727	7.3033580784951	7.40241774353084	6.47357753031564	7.57332448553718	7.44958272009762	7.35238872419408	7.08279758311416
YML125C	7.61805562737469	7.8910455400745	8.49459970802856	8.49932610404919	7.43323058290616	7.90808770834686	8.21610680187731	8.25628754219274	7.72807963307562	7.85831585520223	8.3327852300292	8.46406510865173
YBR069C	7.61265846280876	7.8595585330688	7.86605011757416	7.01348553050503	7.48967145336036	7.75716335155426	7.70917506714235	7.00296587241973	7.67372226906576	7.2846145170664	7.61442894667696	7.18022094888851
YCL004W	7.61002428227618	4.88724374974416	4.26190701265149	5.59625841992741	5.87652603897209	5.06217335907534	6.07755273984396	6.15063384762921	5.11346915058452	6.05609842512786	6.41926366551814	5.49858985443415
YGL207W	7.60788102564062	7.51021973750138	7.76016145020235	8.00826072729441	7.51137496033508	7.31106155712957	7.56324862424936	7.58960730878862	7.55051265316478	7.42563823321085	7.75151430879991	7.46346723551228
YDL236W	7.60649251422486	7.38350738770282	8.03123165136804	7.2784835513681	7.81645990974414	7.46169737020253	9.6101463028581	7.28116830869227	7.84064865197099	7.6312625242801	7.81192468753397	7.08722621326828
YER052C	7.60387415100641	7.71192973567956	8.04334575088163	8.93167408729497	8.04120130893303	8.02749633010672	8.52379609009556	9.0112667906627	7.99624387916876	8.10697048479737	8.52908827356391	8.77596332668329
YIL075C	7.60299729230742	7.81913038208017	8.12635833028761	9.49203064778625	7.44497825554064	7.58312036786502	8.24796189593826	9.16019632925855	7.64473470000749	7.81003270584615	8.11833346708783	9.3052270803605
YER073W	7.60033633588542	7.75173335410011	8.34619815533122	8.83570762659126	7.91414520651304	8.23359765794429	8.14792095905004	9.5926460506285	7.84520955030958	8.18344806943199	8.67582219578727	8.96469427258257
YDR504C	7.59274287559751	6.55755286413438	6.38923377964499	8.09069808473632	6.84582378932186	6.57668566495305	6.80586476944657	7.78749547823452	6.51595670787997	6.62331925870694	7.26347813782415	8.11538577544573
YBR089C-A	7.58953363373481	7.80361447374107	7.78330680778733	6.97900353803434	7.47162846074777	7.6667913324315	7.61210459420865	7.13330944929351	7.33857455445827	7.89967398502014	7.74372330239018	7.17810239208516
YGR202C	7.58378110050241	6.25666320733793	6.19447592393485	6.59927673879622	6.44250345955903	6.78862105073434	6.88902776622201	6.71322562891751	6.72090730082403	6.85611624383741	6.42545115091073	5.17159488439164
YFR004W	7.58360697772684	7.37632349645853	8.01823264540766	8.98564448814278	7.37533556460401	7.55142479012423	7.9156958703216	8.62881568170547	7.37756927744271	7.66981509466066	8.12165522529251	8.93489118216378
YMR266W	7.58346033233441	7.49541136125654	7.43843854682979	7.22611480158815	8.00917297137531	7.56726215676374	7.52182946508669	7.01999391492508	7.97450816166243	7.63278996707407	7.60106013965186	6.10057093904515
YKL065C	7.58310282117109	7.91514542613865	8.12406150570688	8.54286253529359	5.76164989067957	7.70155631650222	8.01472874864078	8.64839805111587	7.50294739640534	7.91816413223787	8.46022448895956	8.8296991707963
YHR148W	7.57769268569456	7.21993668572146	7.10863752826186	6.11615937621218	7.12247208205052	7.21757804724379	6.73392075646903	7.80699984468631	6.93245312820625	7.36069458052108	6.82745608503018	6.08369383052103
YGL106W	7.57667084263956	7.45478225127186	7.21003276776234	6.8012324144354	7.430512191537	7.01163917038006	7.2782131508423	7.22554820865849	7.18202229387711	7.36719363055739	7.27663809755125	6.87790661242226
YKR074W	7.57398851550209	7.52012944991282	7.59942897626079	6.51894848877607	7.26561168967674	7.6394613885958	7.81362426235759	7.05632192744794	5.99527446081294	7.77933010154593	8.10586642945151	7.58936955278708
YER011W	7.57243768095495	9.11446161220926	8.46383356024006	6.46329119971903	6.8577725231947	8.51248181966582	8.26813499098243	6.17312102551426	7.26713131989241	8.99205562560463	8.7856373912928	5.80123292011857
YGR008C	7.57202199693203	7.78561982338597	8.06720889256076	8.07142648118727	7.56652155422599	8.09646871586581	8.35190276818185	9.13434718020496	7.77615062953945	7.99365146730299	8.64972427135279	8.77321742258375
YML048W	7.57202199693203	7.60053619472582	7.55362028223885	8.29197145811927	7.838940319387	7.85886545988799	7.74807511165826	8.13258895293234	7.58345647139214	7.83563688310392	8.03322603929822	7.70681524303117
YMR308C	7.57157846782436	7.33615434296135	7.2831955755759	6.5323087823222	6.87153891717402	6.71817320005806	7.54680203500971	6.76679544757135	7.48700387600341	6.51771555317736	6.45213528490041	6.32539822193024
YOR108W	7.57136589473157	7.42598484925298	7.41549936863983	6.69179734273831	7.533324178457	7.36897242520156	7.36168729626614	7.2378438308574	7.73684809964459	7.07528563883272	7.2788198012626	5.62710057880324
YPL262W	7.57072798919361	8.24338496299021	8.10176008365984	8.02258800195854	8.22875598431442	8.11044881846247	8.31763293873177	7.80125084629823	7.87206194195454	8.31078871973201	8.00956178163429	8.27493238053736
YNL313C	7.56942356216853	6.46224218092317	6.46200878418376	5.8932732241856	6.51905321733954	6.60210183255771	6.35563876440416	5.88260039221098	6.59271918377982	6.13754407813129	6.21111768083789	5.59066429834576
YLR244C	7.56872923774088	7.55461940526502	7.30701653152148	6.01345050454868	7.59502802164238	7.61997252883699	7.53005783891581	6.44281739017233	7.3299076912717	7.62661936509442	7.48858604659573	6.15112950971525
YDL086W	7.56514120438696	6.53635293621697	6.2273180857848	6.89018629868846	8.02888831378038	7.04757541810839	6.71410126061217	7.65324254259838	8.11552653197693	6.9277152020887	6.6896826485357	7.57058175884744
YDR165W	7.56475126694231	7.33441589387518	7.19662825983376	6.12196704186765	7.41954618937833	7.66675494347207	7.38801556596268	6.20980214743292	7.72418420802195	7.69722891839703	7.06676514902481	6.33351131499337
YJL079C	7.5644355271632	7.67861181819616	7.6983448303417	7.55076429887002	7.53691241114117	7.9796998048046	7.87929341301466	7.95912866435184	7.43128924968693	6.79121098468861	7.48338005880397	7.50455513116758
YJR151C	7.56443552577007	6.96040138378913	6.51609644750198	6.51819822164008	5.81077684218522	5.25167498492584	5.43198274225822	5.8737002446457	6.15104478996795	5.98723758081832	6.22022804683844	4.91341510403538
YKL051W	7.56273491473425	5.76330267878478	5.45325486651344	4.90729060144144	5.6481889077548	5.78798552518664	6.09458888287344	6.25287244522652	6.08728370093347	6.0750983940589	6.03617439604088	5.90030203517701
YBL001C	7.56240013234841	7.84128238362346	7.94491130036224	7.13840975386313	6.83500306957523	7.27049872929159	7.53888349893001	7.14859493991877	7.0494223914618	7.13879879378052	7.48516854443772	7.46585724290373
YJL204C	7.56208387718895	7.3673526466746	7.16243575066264	6.68144689585962	7.18985478429679	7.01547338650536	6.73607501396085	6.45751251528402	7.05185690948954	7.26018195679734	5.42358703420468	5.36404028071631
YBR287W	7.56178616215699	7.30152366765297	7.67219963438535	7.67153227806098	7.29271826854386	7.26618208006045	7.53485407210973	7.62832470446998	7.54905811018272	7.57813176745569	7.48189648936146	7.5073703536472
YDL147W	7.5592997032633	7.6712990650909	8.2460277958231	9.19084717481362	7.32195441989492	7.58446936645383	7.6927283202027	8.72447309949409	7.25563139736912	7.55253674287428	7.82888538504972	8.72873786595925
YIL074C	7.5581248286905	7.82035023753703	7.8146193677176	8.0685703852692	7.4920861702257	7.59872986867767	7.49010431933622	7.36784955871343	7.41086699794101	7.41986968287829	7.49494042128698	7.445818478493
YLR271W	7.55802221458726	3.44879326840355	3.58296556072895	4.63954943114942	4.84719351342306	4.0277938581994	6.04498183806366	5.43289091518676	4.86689414721882	5.69179255013868	5.19640789196052	5.7125292542212
YDR139C	7.5576770051531	7.76562905212974	7.96140889804269	6.43178724921192	7.25253132301019	6.8561076148583	7.34189768459211	6.44290856263659	7.15056530776792	7.38706008667143	7.42680777991769	6.97160394728939
YMR314W	7.55537038124095	7.76331449785079	8.07997923847115	9.08529787463122	7.4107623803835	7.2406431286365	8.15178505604073	8.58257985011511	7.07709466967155	7.18672741743756	8.02478387684075	8.99745284735797
YBR302C	7.55363097281043	7.61065248618619	7.67990862024952	8.113197723699	7.97827996438094	8.1064031509626	7.8127370374845	8.67710769245286	7.93531284158476	8.11329409633237	8.03849046526427	8.45494329789199
YOR117W	7.55217049304605	7.66102560083884	8.15120959703247	8.98162885398572	7.12478300758887	7.54113970268837	8.31177328403994	8.41584131171723	7.18508130819056	7.83784584478234	8.24575775550166	9.00404580997034
YBR177C	7.54658646582219	7.02427262023975	7.25261864863796	7.3936661142852	7.55702925097461	6.49090915128515	7.00417794401664	7.32772950943169	7.50259148786309	6.94609740472798	6.85007734269974	7.40910726562355
YCL030C	7.54629493996726	7.99041365983471	8.43323284172247	8.99019369565388	7.9183215120536	8.03049708060845	8.95600181572281	9.34007525500318	7.83623022064371	8.27973174591384	8.26426696381264	9.10498027419651
YNL287W	7.54382872182494	7.57857563008017	7.72205538843089	7.40802988046865	7.50050598832077	7.36328034182291	7.63482187934653	6.79091977556229	7.39642298284454	7.31943005830508	7.30312479300258	6.92982424145476
YER049W	7.54165080524132	7.15617452813086	7.33134758623441	6.19768395682854	7.46164752430921	8.11199977327325	6.72111638203594	6.3264699540048	7.97948984873983	7.10199816759634	6.68275236803803	6.37464013881302
YGL231C	7.53894032059485	7.71103134629744	7.59643826253922	7.461397437899	7.68635744103834	7.83994922378572	7.67940537478224	7.68557952737924	7.42115610704287	7.76124182109372	7.61199894658266	7.63049397584671
YLR295C	7.53763520625842	7.59730445052406	7.49535503896183	7.16618827154128	7.0693164375918	7.28322931543109	7.20402819096089	6.75435991902801	7.05945857135038	6.72200438150739	7.16273606509334	7.48054458628028
YDR260C	7.53662245665903	6.03601413171381	5.93285643891836	6.46720427578916	6.45277722415297	6.35533221011376	6.98240809203701	6.97095260210226	6.15648455706213	5.91793446451997	6.15829114871107	6.69021767131614
YOR027W	7.53378866133365	7.47829103477967	7.77866350176762	9.10770078153851	7.3452774424634	7.56331908506032	7.51010992295747	8.83955865544326	7.47934743155452	7.43319653804812	7.91226499407845	8.85484032579962
YCL025C	7.53217498807422	7.63533153764316	7.67091781943779	8.95142238814437	7.92329408478434	7.76951713419883	8.21069488277478	9.03141467821677	7.53408323514799	7.80998770151083	7.75159922388255	8.44583682208073
YLR074C	7.5304834418795	7.54165003918977	7.64012649146071	6.57572977064457	7.83179323822783	7.93244632828124	7.35755636732637	6.80928243782007	7.85363729344817	7.70484914487901	7.52540547554243	6.97068626718519
YMR093W	7.52922775246044	7.36200359390172	7.33535606682195	6.78374350316878	7.20222927993289	7.49138179263517	7.14962594873747	6.72519483460997	7.52916041438348	7.35860376157024	7.37808244978173	6.74276694098392
YGR136W	7.52668449242579	7.23443504973977	7.15814476719067	8.54333325420805	7.52543653950996	7.81894906673695	7.77100365127568	8.82843534440817	7.70069159380803	7.32988875401534	7.92899372047454	8.86587811148693
YER001W	7.52281815907225	7.17904714755478	7.22273847191931	6.16048667288663	8.01140105162426	7.35028848779308	7.40571647735586	6.79328156209348	7.9254633500942	7.43757276279655	7.50464655485756	5.85703533086564
YOR334W	7.52190973930598	6.90502890024094	6.78928432119174	6.48675331624184	6.61344393165377	7.19731584605348	7.21293270314588	6.03878508201218	7.51660312196712	6.80175060436815	6.63227101704316	4.85050954556475
YER090W	7.51577490545841	7.89542340167044	8.12131035965583	8.80157930902689	7.98484914460176	7.99936720690415	7.99264872933988	8.74339945819478	7.88759147636282	7.8485773204647	7.97895355301326	8.25404841233562
YML057W	7.51336175948919	5.99529574518693	6.20881878202325	7.50862280444809	6.54141339252457	5.66731886581734	6.5116142560703	7.23189380323716	6.18958400368333	5.34490802461366	6.24384239561181	7.15333295504232
YPL246C	7.51324629028819	7.33538077978579	7.54084350964358	7.07054129194695	7.4261602288528	7.39310329490536	7.25410232209008	7.04849416726439	7.31988722739556	7.01698004843307	7.11409618450059	6.95158900385594
YNL098C	7.51200439681747	7.35687484007557	7.34660754375185	6.98374533803194	6.88024766368472	7.1278545290428	7.4010016879203	6.86613930659065	7.45306463574128	7.19708892117044	7.28070402181339	7.0738993364818
YKL150W	7.5065814683963	6.75292026291589	6.75798283821044	7.14977409982254	7.11248258351584	6.40233345044004	6.57169061554747	6.94903766517637	6.99429033038077	6.40388619365555	6.25754068606168	6.79979834608836
YFL010C	7.50561439563485	7.35646751152774	7.33501535251445	7.4441628192774	7.26360702756482	6.89029316359659	7.15285463431354	7.32476410174882	7.34842249168657	6.81472805639282	7.50776693173958	7.78743070883675
YBR005W	7.50551765138922	6.53605782522955	6.70065663956516	7.11160499639476	6.47846033932441	6.71571306263453	7.15628595692218	7.44948049078397	6.66404769892516	6.92721736339279	6.80365566748537	7.64360450945006
YKL137W	7.50390108327228	6.87011489000548	6.7264905320238	5.37351984393153	6.36769927271359	6.16287419583915	6.30555866149991	4.88709696149991	6.76516439972483	6.12385069280628	6.98490707325674	5.53104591281651
YBR130C	7.50264142167577	5.96749734505727	6.28121289192132	6.33948907932003	6.35303301767134	6.25559976884599	8.23560207679872	6.77883580778337	6.16360577075787	6.72439421375177	6.5938554498118	6.04042217761574
YIR012W	7.50246692029138	7.20339913383196	7.37514034526537	7.0588992854143	7.15905891982257	6.6061302253144	6.96670016866851	6.40147579966732	7.19607949732045	7.2364005499979	3.07476229050259	7.0121085976364
YOR298C-A	7.50230209416677	7.41473243568926	7.44384033019576	9.75125264493059	7.36266390529084	7.5171212507305	7.59862998254305	9.78865724322017	7.30072722845799	7.13564198998548	8.03469224613724	9.3670753849676
YHR133C	7.50181720204071	7.47560054116837	7.65549771241389	6.80840486106146	7.45543406616458	7.33836701379499	7.29247584680023	6.90226144160226	7.38415320407482	7.41945675883236	7.60506030846212	6.8183941523225
YPL126W	7.50000225897969	7.62999217794053	7.7064097189254	6.47650379470285	7.5238385965547	7.81616299074915	7.22871719622207	6.75942021081355	7.69117943553116	7.44466318861634	7.694880677856	6.13356195180917
YDL157C	7.49982743806347	7.71447485572649	7.79926417496891	6.67731413377076	6.80830981619892	7.55555768737524	7.3205226569358	6.95831568291514	7.15992417841527	7.38065011539034	7.81216897404193	7.30786361884385
YGR295C	7.49798081182419	7.51400824821432	7.65891315285444	7.88244763512813	7.66235055221529	8.02619217292504	8.03814696439407	8.18261116915171	7.75621858037568	8.0860486600939	7.86233802917657	8.49520800337655
YOR157C	7.49373433770907	7.77392770593564	8.16104588402847	8.51501264741853	7.19970566883143	7.59460422514378	8.33033562396255	8.73588472875049	7.45996554119896	7.90225158559779	7.97394009051349	9.15856948242862
YHL039W	7.49274885037135	7.59062379754644	7.65534421108384	6.77954804096011	7.77944027390046	7.80284687668482	7.60094446706226	6.81492913820624	7.67298442545457	7.7634281453932	7.27545742425349	6.82664524830276
YDR060W	7.49230955382789	7.59162698253082	7.56845132114776	5.80896194324439	7.89502418497499	7.59380064452121	7.73178674851129	5.96895964744103	7.89309316522338	7.75307198888545	7.69452736353236	6.26563018323719
YAL007C	7.49029684860801	7.75885600852588	7.71944729474856	7.48679872994777	7.21071993058949	7.3547224727494	7.24958550920939	7.77059610773749	7.10591324311432	7.30934079693476	7.46899178511302	7.51934386694833
YML001W	7.48887845229591	7.59183108505557	7.96051186927946	7.65489540116748	6.95018523679164	7.34488598000713	7.85174300237723	7.49411453848049	7.34180572584018	7.74004498951969	7.6365305940233	8.14076425457888
YMR024W	7.4837213598519	6.82167878223253	6.78394273027789	6.74200764409989	7.52269612414655	7.0710267280824	7.00192227512182	6.8126025513584	7.12623177108617	7.25932521201568	7.1812629142549	6.79300782781419
YLR314C	7.48319087960677	7.30925075723675	7.31474785521923	7.07855882174581	7.53302160423692	7.32942977233449	7.36483827746699	7.21725698775071	7.50120656432267	7.32699814888091	7.62257689308102	6.86644012823846
YEL003W	7.48095876206472	7.59293983377803	7.72970570810619	6.06180844528892	7.95588198162382	8.49713353024352	7.87975945558664	7.20773792138576	7.9808532533866	8.16540912108005	8.20612263122754	7.42229394356935
YLR435W	7.47985617916242	7.77649858962407	7.55890920171487	6.01907183727507	7.22333950251237	7.16722785167073	6.90726297062486	5.62609818349529	7.54472407737085	7.33983582570452	6.8626328960284	5.82670160309359
YOR085W	7.47910751767645	7.3983776674901	7.50715060490016	7.55380214149787	7.31422759926383	7.0499768395101	7.27441590608008	7.4920893626066	7.33813136365698	7.33164542075841	7.44902301093899	7.35480856195127
YDR003W	7.47843733305315	7.24795603046958	6.50933683265495	7.84645382826665	6.82249211607918	6.85028770862411	6.61752544369011	7.44961661379154	6.41526459476107	6.64941050588327	7.18642315667242	7.81513157989635
YOR004W	7.47732295581043	7.45144126495761	7.82674906176165	6.10636637291589	7.46601277641039	7.57802134143742	7.79132331680445	6.34970494420614	7.5541807667446	7.58609053800888	7.43903946716563	6.42240581363747
YMR298W	7.47729335845808	7.74510207362316	7.69997464872507	7.31315832833579	7.44232221164858	7.69225524175645	7.8136686098639	7.59802397648414	7.38114467774803	6.8391034415301	7.24145595571213	7.84459429182397
YEL037C	7.47570409586128	7.55992709581391	7.83222148115022	8.10396362560297	7.61274615341372	7.39565241976384	7.96986740551233	7.82025556390561	7.5382178092058	7.66832637318681	7.97713909354147	8.12783356893323
YKL103C	7.47346035535793	7.94602406320589	7.90678984606882	9.66608035786934	7.4937585211527	8.30407179424104	8.11486738677313	9.76445825772207	7.16977077148173	7.81183177454555	7.9155277663111	9.53650843741764
YKR072C	7.4718569593039	6.49643082162569	6.39357570253951	6.40627555794211	6.61158243649261	6.4260891904118	6.56169159215899	6.65680385365021	6.29683257467639	7.91310292082286	6.54049840067293	6.39454497236151
YBR159W	7.47155983882555	7.43364924530671	7.39886764310514	6.61620385198198	5.93208414503287	7.68576967917801	7.53979527455615	7.07120253981343	7.60029746077487	7.59070859413768	7.80088876157877	6.69108459805
YAL059W	7.4688036043506	7.49587613457375	7.32614985463953	5.28050504331434	7.37765439941025	7.24630353760496	7.52892381243255	5.67131206805251	7.3620889154017	7.2380071520692	7.21700291047593	6.31129097226914
YKL001C	7.46840658964424	7.9230806773001	7.68464636046903	6.10241994421414	6.52073276820645	6.48497772006395	6.60517806899318	5.21595050123226	6.6330938323662	7.25397553099817	6.50063553110749	5.37610406469376
YNL154C	7.46748310908558	7.24067383896513	7.44546876610431	7.33525249748041	7.1083759495137	7.49851422286963	7.75377216189247	7.29537591759346	7.35189515857239	7.06642112433773	7.348070954328	6.68674473156941
YGR260W	7.46679756427302	7.56907868366496	7.77101723802987	6.25358105135399	7.8371951605967	7.98537148382245	7.94995209600591	6.70595056278177	7.73748678667934	7.79851060396762	7.70644798669322	6.84378705092133
YOL143C	7.46631052982745	7.61819995783116	7.30239480595037	7.11337095329724	7.27097411308786	7.33401988842719	7.4623124523409	7.1807673285073	6.99305218214737	6.47111695091439	7.41757885189742	6.99345495074038
YPR060C	7.46581338623994	7.46056669200497	7.55358367664282	7.16544449050682	7.37512457535945	7.70637919430837	7.39846110634771	6.96512416401733	7.39309865194898	7.5176328832585	7.63914916617675	7.01329742795298
YOR128C	7.46522653679727	7.84721931685308	7.86774409166313	8.84920200452218	7.89855166627853	8.17902467615833	7.80410251727269	8.26930221541682	7.94130714481202	7.77287951060134	7.51953326678432	8.37646980551573
YMR046C	7.46509720022848	8.55111646367	8.30554190671775	7.23647526978436	8.61112564508428	8.35617863943718	8.17233587155622	7.42960519553853	8.57453844436784	8.51828035406696	8.75925290954237	6.83608164072216
YER002W	7.46333505869414	7.15434914505728	7.36392219193459	6.04677243200991	7.46474424696856	7.65388882867978	7.02378521884419	6.4281552656698	7.64949347663695	7.71396946701589	7.14357998859922	6.42835968535375
YNR046W	7.46315573697187	7.43330264607797	7.12396598214619	6.09059515932441	7.01472318807728	6.70150303433891	7.1134810896453	6.1354828853158	7.03855232967528	7.13269419005726	6.21777145582568	6.41687652569607
YOR302W	7.46211922191657	7.86423121567544	8.08899882350177	9.7795264150779	7.94002241804562	7.77141356779516	8.34246644601183	9.19048578658005	7.61946293906863	7.94107176798712	8.27803889451063	9.50716819250654
YLL009C	7.45827562675196	7.21308829106909	7.00469712442318	5.17928013222024	6.5656527888262	7.11297494952987	6.89390188044336	4.8991083679756	6.98401536553217	7.14073250962444	7.10149238106678	5.81311360492327
YMR255W	7.45820564820989	6.42513349794503	6.50637069435161	7.65147825728027	6.66081080959622	6.52479052101233	7.08591236537377	7.60842542490306	6.38228435667959	6.84174743574744	6.55526481231395	7.48219117081378
YDR092W	7.45806568131682	7.32128891570242	7.65375707358561	8.22648049004628	7.05653175445963	7.45614974861479	7.70640712231543	8.41358684488659	6.8639107984424	7.39139784464242	7.70679839405104	8.61796345127542
YGR132C	7.45544379034593	7.4627905411163	7.77481403366995	7.94156177869157	7.21774965584218	7.29974899427973	7.43437849939805	7.3330519313758	7.50780270059647	6.85306171711049	7.53865422933542	7.48326402197163
YLR291C	7.45484268618803	7.42475993953054	7.52050885721671	6.80324364838873	7.44115361228148	7.46638777066977	7.47498603707193	6.82118523067605	7.51272026813502	7.47971500564445	7.0364880644557	6.91548311620174
YEL077C	7.45376006716067	7.82964327104241	7.87937131300749	7.48409159560043	7.39349108543078	7.76965267562756	7.52686950022144	7.48657176739622	7.55093343077384	7.0391888925517	7.25900493865299	7.14964365728769
YDR119W	7.45205429679653	7.50732476838105	7.76955244896309	6.00010684808004	7.81253865240582	7.75446071454082	7.92848901242009	6.63302720030189	7.51366252609798	7.78730727162677	7.94612443390749	5.84884572916434
YNL003C	7.45187356770893	6.09096474278337	5.72080490676109	6.50727526900406	5.89924145300132	6.29587207253734	6.35588240535446	6.36892957121825	5.97340988003	5.21225459972948	6.0900876169617	6.5992003929778
YDR328C	7.45128101927082	7.65239821365311	7.36474650577898	7.69068940854318	7.39386603866192	7.61311518751601	7.72915593456951	7.88328920654843	7.52168599979269	7.82092762041583	7.93842399085744	8.26519364385526
YCR046C	7.45065808001345	7.03998054290006	6.81154224281207	6.50211217358745	6.81099523772701	6.66269185703139	6.02550930676619	6.18057598331225	6.89545968477548	7.19619386274908	6.88161291613285	5.49774071077168
YPL178W	7.4497030508711	7.26057021784099	7.41133412804511	7.13866669531646	7.26397171976674	6.98661101765962	6.40533397596232	7.16034188363129	7.33649037603976	7.25642167219667	6.99770777939064	7.09520107238997
YNL189W	7.44950191231492	7.35331989553481	7.70673072052813	7.80762539165241	6.89921210990209	7.33859544507894	7.75737330516961	7.68800467692996	7.78401443701195	7.58029710368343	7.50711321965255	8.22894015661057
YGR151C	7.44856624713959	7.28446262071354	7.00392039144792	6.25225184904743	7.12979402397263	7.55756083073999	7.5644087079735	6.97625373610434	7.00113720208085	7.14922443432224	7.53865422933542	6.16188991791191
YGR283C	7.44722708986187	6.32265298433029	6.39782304057705	5.88315705049474	6.39142709893653	6.23316768997948	6.80586477279058	6.52607204280182	6.63287704058958	6.61602720004756	6.2373080558785	5.98756957000616
YFR022W	7.44567493217128	7.46068331072477	6.96551774467343	7.36872517094158	7.19918134770279	7.10965933044235	6.87209303855771	6.20131189108564	6.9026109757908	6.31242582358378	6.9088235069477	6.45280898619234
YOR342C	7.4449184061755	7.28411120563352	7.1117113029543	4.55636726787346	7.69608595027887	7.45197498804209	7.06169531792363	5.36580732733856	7.50957495816073	7.17677967694786	6.0797084728727	5.02763457828864
YLR028C	7.44450467060608	7.90508246253258	8.01382248737871	8.52098261241598	7.9650511774968	8.1628096926315	7.9419408118887	8.46732760818483	7.90034623072836	7.85648670935862	8.02225212282737	8.09522446061717
YPL266W	7.44445420708769	7.28954853950363	7.06796831453568	6.27398183121212	7.3854687803322	7.34602264118706	6.74018725136201	6.31555730533216	7.42883547443102	6.86896149818428	7.49133457120565	6.14445369307742
YLR017W	7.44281822956026	7.35707324027357	7.40388138474477	6.65084339607916	6.97216905184235	7.53943161992408	7.26963908724497	6.7478803548346	7.54372501999668	7.45373677079695	7.40500111587072	6.81100735289882
YLR420W	7.44225227432066	7.21379189298852	7.34524422743199	6.98744485129308	7.80838795172977	7.44914277447491	7.41936116125073	6.94241063871476	7.46488622806454	6.70361419729037	7.31167395153187	7.45437810399147
YPL063W	7.4418478850384	7.47211466412998	7.32069674379925	6.49233353047839	7.75723661749586	7.49638638335787	7.55499571212014	7.00568415022844	7.50041458234219	7.45764908779723	7.39535945970852	6.16724017451991
YLR186W	7.43690518371889	7.63115834468986	7.45328920361831	6.49410179738774	7.81801301480248	7.71231469269196	6.76222982374968	6.78085684521912	7.43887367371564	7.44761691879314	7.56831570488437	5.94604883140537
YJL145W	7.43500666029566	7.24143199690184	7.31034586275163	7.17022823813583	7.5129484058863	7.41873986588765	7.57297493267617	6.98692298054184	7.57219430576849	7.59337821672322	6.98613452929741	7.33656178924447
YMR300C	7.43485426362427	7.44042583616175	7.43719902406685	7.41066002987126	7.54098085340563	7.87847984661547	7.14293505552144	7.08230702806049	7.48964013994554	7.19901485175646	7.2272980700981	6.73905913225441
YLR438W	7.43414286825984	7.04133275096971	6.67805029576509	5.94078474455794	6.26303701543952	6.71592409608949	6.84709245717504	4.85072571575675	6.01515014651623	7.02824327546073	6.40075697843863	4.86243271294057
YDL213C	7.43344129195883	6.43498040256475	6.83130456069932	5.667865092052	7.29222668840351	6.69202283923716	6.9026006496664	5.9825706687216	7.15736407172101	7.09174269970959	6.56128434219246	6.23708264885682
YKL172W	7.43315649685935	7.48142680841164	7.41495544346268	6.21912778405622	7.41540722232424	7.37651227228193	7.11153442437723	6.0039858248624	7.38127374332701	6.99758890711574	7.21484880793061	6.07423164221739
YOR151C	7.43107986339684	7.44631708501926	7.61289443384254	8.00285816002501	7.45679056286503	7.14634514674033	6.95283416058028	7.43346457707162	7.42741953425747	7.51288508387119	7.19774852890083	7.71712678956675
YJR117W	7.42551728959072	7.45608918635998	7.65813878698107	7.65574842389629	7.49395285443715	7.41458529598111	7.40994665460403	7.4587980081717	7.23287742278012	7.17440435138866	7.58041324354478	7.06140632926062
YLL030C	7.41813553042207	5.17236340081906	5.06814129148697	4.52753882755823	5.64259028171361	5.30912788466453	6.11301269161322	3.34126796688956	5.63882704503636	6.22682432220499	5.92732203308432	6.68089629774934
YMR099C	7.41804301900176	7.43671549592147	7.48622650788075	7.21271705374581	7.32374849148627	7.06700669509754	7.71739977221276	7.32911128378306	7.54268680699286	7.42992027563254	7.02156567152679	7.20410312172427
YNL052W	7.41502801401829	6.06706128591024	5.67132694411171	4.87119233069845	7.71897730761468	5.32894696707409	4.47085823601568	4.08479233013321	6.82648389230824	5.63926362336887	4.27873141135177	5.85593134287307
YJR063W	7.41459531213296	7.36740448239921	7.3076027043088	5.81941770006372	6.8166619088038	6.89973658271472	6.98051318515473	5.95253192469794	7.12263357667957	7.03372646442643	6.90958476144923	6.11909458932677
YJL014W	7.41277035550447	7.51527199657901	7.6763660890003	7.88747885481928	8.81707358599535	7.32625405792449	7.55122388945054	7.87625116342583	9.26378079968062	7.72899543427611	8.12670540832183	7.71316952609368
YPR070W	7.41249176924743	5.26096647698173	4.933798951109	5.37722655625947	6.31921525589843	5.55384692182408	5.62264758700841	5.80641534927681	6.48858221975804	5.38413075638698	4.79573022242828	5.50339224729459
YPL232W	7.41054015733462	7.32931568002013	7.24115218791489	7.69305314102121	7.85805940959146	7.48590611519727	7.25004438004291	7.5324051689409	7.51538840327361	7.58981762169479	7.51478821484202	7.3566830543247
YIL027C	7.40737479723533	7.62820222276287	7.59237267609504	6.91881873564272	7.2744173573069	7.46404447657763	7.52155799672925	7.26269334872408	7.47878462520675	7.54752475826924	7.18239723238397	7.13032398949439
YDR324C	7.40567546700684	7.22923058212193	7.29245976834556	5.50915450992729	7.27717507817017	7.22703594055427	7.24485718748214	6.06650594544007	7.45727443965607	7.40009422512187	7.02445007941108	6.09683749102362
YNL130C	7.4051258650686	7.67224770941716	7.82769536951708	7.49878826089414	7.29481676634128	7.28151936999997	7.46044426276998	7.53809198204721	6.96266835048877	6.9882323116969	7.57024273569723	7.82509470866496
YKL024C	7.4044515385635	7.21348050502223	7.29738665506382	7.29311166051694	6.81759384224139	7.10429544911167	7.25762738129339	7.06422598654212	7.14109451651634	7.36725480394084	7.30016702355183	7.36446732994351
YGL077C	7.40260330733042	7.0861287024383	7.02343904266706	6.02533849957598	7.53056082863885	7.1520232106668	6.50305972774985	5.92955262494668	7.78466511259203	6.80608940416837	8.46375335365478	6.04952866809717
YJR010W	7.39727380749589	8.03866938201284	7.74572704647293	6.40354117850079	6.81871136831005	7.01284203469518	7.7347875278492	4.75615872405966	6.87776028770351	7.59070859413768	7.67648205040951	6.05953739425909
YBR171W	7.39719037738499	7.26489525763679	7.18307437466345	7.27776048626199	7.0521041233037	7.32606974331705	7.09899862355842	7.52415589787446	7.37502232754483	7.25377701319581	7.26061688858704	7.8327466402412
YDR297W	7.39557297112914	8.23390350656779	8.19688901934575	6.21282077798745	7.81512290012669	8.5207798072175	7.8846649332137	6.63214790210784	7.62430566883163	8.2496515913806	7.97397648314459	6.67414741966269
YLR196W	7.39495683616878	7.56762662690681	7.5389125738712	6.15009912276262	7.88370759751863	7.8825902700739	7.28142335167962	6.32834653562392	7.73631003740867	7.87140043470646	7.58160788241168	5.89687088014658
YPL091W	7.39120213093966	7.34822315813369	7.97117106560641	8.555932046228	7.21948999690413	7.28858351632234	8.0303067301938	8.21460278004179	7.10450675207959	7.52384761441833	7.82049067543288	8.46630944975636
YOR209C	7.3897352476592	7.33788011839347	7.0201578581708	7.047627853809	7.59241677672435	7.32712922699761	7.21259640891257	7.08558090073748	9.79263238481512	7.44663301384547	8.20590573547057	7.33695748080857
YJL002C	7.38870754152628	7.75227334006425	7.6335959660964	7.37927750434332	7.45479527220681	7.67028036109594	7.35998775763893	7.18191488547728	7.41351978566848	7.31302933701582	7.67960945887497	7.27767634493402
YCL059C	7.38587231305779	7.2467054318007	7.3639013172494	5.60342478876441	7.21869064228925	7.27465924889995	7.62994433878482	6.02982985340515	7.45490538216518	6.99268029629071	5.63829980187257	6.04178211352689
YHR051W	7.38502065686111	6.93307884766197	6.59563406159697	5.51165636272766	7.06309543683204	6.12999410554526	5.33570366862222	4.81369581649493	6.99934444324247	6.92746630421474	5.80974463340102	5.94604883140537
YPL135W	7.38459990183549	7.03384068467084	7.19508030992437	8.97856402515617	6.69156882638204	6.81388095850254	6.53558019998727	8.46855960908687	6.59968748609375	6.10504597469088	11.596255668261	8.92552896081786
YGR189C	7.38202008592841	7.79114848022145	8.03724578599425	7.5953741568403	7.84669143048589	7.752678995533	8.14203470198369	7.46325452546147	7.37856093845724	7.90381280596732	7.71047254776226	7.12300041404623
YML124C	7.38135595914496	7.58663969043073	7.68690928764623	6.93497505380767	7.12146617886755	7.19585399434723	7.64457763268941	7.042971306894	7.52896625894023	7.36523473672564	7.37742226762879	7.15996790468735
YGR231C	7.37848510156262	7.44921942954	7.48933956382508	8.31461171355859	7.27432684975059	7.16016262730301	7.08024636297976	7.58948377274969	7.16478089977052	7.33733986609816	7.7857514193754	7.57246486654986
YPR098C	7.3783583144205	6.68621603144125	7.08268025890489	6.47073944388976	6.46274007585665	7.46722374110922	7.24886412970427	6.92867397458164	7.03237434079414	7.27094667240038	7.05875776035275	6.99996622131138
YDR516C	7.37685715311828	6.95322199939185	7.09843606240981	7.13398318020092	6.96523340729286	6.51147919905772	7.11095713076994	7.49850730941699	6.78292389603853	6.57815819292709	7.79154463634949	7.15351268198198
YGR187C	7.37335189185718	7.00183525156768	7.21880807957192	4.9508427075026	7.10349364208286	7.15363400011096	7.33295252641229	5.70910001279031	7.31597650780172	7.3025112327325	6.90859505167551	5.69238402144185
YGR211W	7.37233366484075	7.52060497487488	7.52269832468276	7.91071359127951	7.91521944001621	7.83998149514786	7.40548110269635	7.73048899510725	7.64834994157671	7.36688772931488	7.58413725366051	7.54011288669471
YLR065C	7.37119791818898	7.3079873853282	7.42482492069648	6.88827748704931	7.27337618932965	7.31969644628473	7.30293893761713	6.96671031106334	7.44118664474433	7.15355813342114	7.11956768615858	7.49309697083885
YHR107C	7.37019942165364	6.57939480814384	6.42236637995159	5.9832661361393	6.32140700365041	6.11107742370005	6.65651957403586	6.00435653879397	6.59591098919636	5.08264377206871	6.46937906153888	6.47699446060463
YHR197W	7.36978494878068	7.21819026883878	7.36238708804878	5.78955582216182	7.56156071798327	7.33630948240994	7.16187063402737	6.08520127726664	7.51323073474645	7.40701378359873	7.00185438302738	6.46762908670296
YIL070C	7.36342541798692	6.91037533677609	6.86161797338985	5.68179075824538	6.96315742667387	6.77889030657592	6.55130367791064	5.55415426840759	6.87531871323303	7.17181498690358	6.64704495886343	6.32428108876304
YPL195W	7.36186588005384	7.07858767553823	7.04504248963501	7.15497839449231	6.78505731589294	7.07174144931435	6.13674481674763	7.14562919249182	7.30504232722614	6.67829625099328	6.98764935923047	7.74810258772419
YNL239W	7.36051862109701	7.4486021897812	7.75316552990668	8.30617821102773	7.40345663930471	7.43634990156282	7.76124143124682	7.78260492048947	7.14677432639568	7.21928676723134	7.65920433010036	8.11746020310502
YCL054W	7.35739155736835	7.50282039206089	7.37221685552676	5.82185184556799	7.83808331181582	7.58839355170563	6.48768823260021	6.04408358284419	7.46126851246569	7.49932890025142	7.28921119566711	5.92219690175724
YBR042C	7.3562010644225	6.84821881541332	6.95481654211288	6.44067125332434	4.59606033297454	6.39110039102814	6.44446621378405	5.70149926456804	6.12548716688406	5.73813042503021	6.85467002642003	6.66118635497739
YLL067C	7.35270972704989	7.80787585635665	7.7705763828224	7.43883101087941	7.09080400320706	7.55618642446261	7.41696950298475	7.61826809588016	7.50112738613164	6.5238750531321	7.14021109557676	6.06145421756034
YGR137W	7.35234399227809	7.54575100526724	7.78405584026663	8.92661264526032	7.77003501098699	8.07811702862561	7.66576172634071	9.16649027739407	7.8474534625588	7.58950302918236	8.1027410857604	9.21151291722481
YNL169C	7.35046005637363	6.77575280153125	6.84210449913042	5.5358929981067	6.65498299222979	7.1317614833589	6.98862797322657	5.90090148967988	7.29123412745243	6.801931650715	6.32642863548186	6.10113012317652
YBL041W	7.35024459301918	7.45668374250395	7.84754521597723	8.94932932100591	7.46399052874294	7.63808862947106	7.77406079030921	9.19265616110815	7.45363756361513	7.62155098482886	8.31269587813351	8.87075074522379
YIL088C	7.34841185310331	7.3709042483899	7.45096225979293	7.88607157512439	7.2701120181534	7.05660186819737	7.52394517429802	7.49920891392596	6.93919005309954	7.38802516138576	7.31363081040101	7.05862601259382
YCR084C	7.34800186295254	7.43978510287327	7.1405718276543	6.90907654024373	7.4901781002284	7.36941966905389	7.09550109100279	6.88256678125309	7.39655068887639	7.34220299511194	7.36919971555173	6.18334896355572
YCR082W	7.34709515587766	7.59353377268333	7.74895962844641	8.03722925841083	6.79480721825134	6.9333994672151	7.28833309966793	7.73853326606123	6.68747872435043	7.17258528502437	7.16299147469804	8.21454158202115
YBL045C	7.34552866494654	7.14053612378615	7.02675233729402	6.25289286747442	7.10588600225684	6.62025441489825	6.39990919859375	6.32508565189127	7.14869633651735	6.83769132967667	6.95829774256669	5.83389654098895
YAL025C	7.34515029114048	7.14666204695801	7.03418282465968	5.60595436307702	7.29209259232198	7.65524664121937	7.09695942590622	6.03830243255288	7.4027944768418	7.28707396870642	7.1770328761419	5.69633695457911
YCL045C	7.34260721014224	7.23594617712451	7.23210050811555	6.67497759868952	7.26715883913638	7.7553849705006	7.72406863635937	6.92156001656602	7.60044529539216	7.48800897338029	7.32228964514027	6.1604598276784
YOR383C	7.33913706837792	7.21748880969141	6.81877928463511	7.06373786507926	6.21555948983504	6.64669314278302	6.89775588488048	6.67181780786015	6.82724202744847	5.60315075687366	7.09795685087295	7.1346093179903
YBR092C	7.33661598362252	7.50579033702308	6.68575321620924	4.07769475148469	7.95418803122416	8.11477662632572	7.25253286015973	5.21103392099959	8.03304535720104	7.98737688515342	6.80741833382181	2.5545093787299
YAL033W	7.3363875645212	6.1452539354518	6.07495415709404	4.87471351388899	5.88544186118644	6.21616145768543	2.75997622082137	5.10924047852233	6.21442675649718	5.9652590391695	5.97246543401643	3.9521573590556
YDL130W-A	7.33441730906495	7.26323588614264	7.34635400103309	7.16575969880404	6.63341062853181	6.96576246206694	7.08561857669534	7.08686503307465	6.42581451410198	7.1190997935241	7.00662963616702	7.21258068147539
YHR181W	7.33422122444357	7.45142170400629	7.62334336949165	7.43145696449166	7.39069669914503	7.46039643450703	7.52394517226518	7.67715613405255	7.34855451630451	7.37555020967471	7.54337060900795	7.50046327627746
YLR414C	7.33331671355269	7.14070596638407	7.1912855038387	8.10732832184455	7.36789014326237	7.2646441541935	6.93915884219783	7.86370664673965	7.49127539608249	7.33977348089152	7.00833633659928	9.12122113221743
YBR146W	7.33053424131436	7.22646698377123	6.91594884806808	6.39102094888355	7.27024817283837	6.90091267682167	6.56854050655201	6.07417798836451	7.16267999459778	6.75323583915158	7.0880379290297	6.6227583262601
YDR234W	7.32769167479587	7.48229824373128	7.38746356721664	5.98766595051264	7.65958129602728	7.36941966905389	7.29762175706823	6.8696704165967	7.51530999815016	7.36315049428037	6.95276875910052	5.69164163975937
YMR235C	7.32735237924456	7.32008960989392	7.35967839967801	6.70322106381314	7.21227980546275	7.07415788787264	6.90609880060553	6.81858767861445	7.49370491424335	7.08766456340424	6.83260297310466	6.2752421113273
YKL008C	7.32290132187301	7.78042810100148	7.81006059042027	6.16182728020019	7.35386838789277	7.91683450234093	7.62262227900037	6.77442300709578	7.26256102788952	8.08515635187208	7.2517588100155	6.06087943865198
YEL021W	7.32249500032445	7.28076848867874	6.96983096374829	6.24265004875129	8.06276796224884	7.36628605159989	6.95725689662914	6.23645067105529	7.63859311757744	7.37366353721476	6.9925436391045	5.47462284750988
YLR335W	7.32049466835422	6.9836766614156	6.65781104528966	6.75079153607473	7.25455142179533	7.06087249641535	6.54768215809049	7.05769189666962	7.01495606494648	6.72056857820328	6.75670619038863	5.68021035269487
YOR065W	7.3204396739235	6.24716185651383	5.60896749902129	5.76569898851471	7.34863399821433	6.23679995472641	4.98094766440161	5.79460390785226	7.36012576956654	5.42748752921105	4.97574040629075	4.54385404876172
YGL171W	7.31910819682348	7.18961617340881	7.17815603777827	5.49401142793672	7.4849080824485	7.42335642600388	7.55053220389167	5.69783663745065	7.18517987941441	7.33170812015328	7.23260075746023	3.64472364497157
YJL192C	7.31902012202105	7.23966611701555	7.09797178179602	7.06604976903181	6.87082078626708	6.99097735738713	6.9758442690466	6.75134465164609	6.51963545601145	6.55460651124655	6.59053628956918	6.51259910288745
YOR327C	7.31821618957155	7.22315970261676	7.25925528348367	6.51448062167144	9.64321682922738	7.22713465003374	7.39538278893439	6.33464975080399	6.91817270066419	7.08126464525864	7.29720317771243	5.95267383024919
YLL008W	7.31792974942605	7.11389169109719	7.2873949384041	5.52406162239957	7.3936160806692	7.14608414894061	6.99176708397569	5.76428042166133	7.34215938660866	7.58792903483267	7.11244406604672	5.25369217990744
YOL129W	7.31705906241513	7.91374054568269	8.00429876620879	8.11932979606518	7.31620714820351	7.50866002713629	7.84737408019926	8.1149021294674	7.32517453924598	7.57998042804348	8.11302252162325	8.38820143584683
YPR076W	7.31618784837384	7.44420529668061	6.97922311553357	6.21279637187774	7.39947867449856	8.30467992896078	6.67967304175589	6.81126129913611	8.27378593001769	7.96430899799686	7.81420308742856	7.86586440042388
YPR088C	7.31200090272487	7.13910380113317	7.40392199314045	7.35627341681225	7.55542869737225	7.65212543313671	7.31552056792342	7.52652379590642	7.5288497528398	7.11808229938218	6.95947452317334	7.14657706556429
YLR421C	7.31087199433732	7.28845395078918	7.6256870338252	8.52165262864379	7.20636226272447	6.71346011449712	7.49365168269362	8.31514647179249	6.97183945050926	7.12135025994794	7.61162473754122	8.61509517294986
YFL032W	7.30985300511822	6.94628435437592	6.71437656392328	6.20810296739835	7.02933083665679	7.57430160370852	6.86183595799495	6.56428911502376	7.42821096559897	8.16259207901501	7.80629465096111	6.93600169406713
YMR149W	7.30747995925496	6.93995466006206	6.89441804146624	7.16510398834517	7.02535669023406	7.29141840094102	7.145615139772	7.27437036305888	7.0191645175141	7.05674339251101	6.84928402006297	6.13992546086587
YOL111C	7.30742446770801	6.76713466675563	6.74749226203228	7.18789077255576	6.92325079224441	7.07947077857317	7.07048114120312	7.34977788552735	7.12062497102503	7.01354478075318	7.0039232227327	7.68466316753218
YGR172C	7.30710257355585	7.1722743911733	7.12299189616193	6.96961736022174	6.36055530884623	6.8205690692989	7.19384226194261	7.00469627932452	7.09603889050299	7.12106007594814	6.5449148175123	6.89327011686316
YJL173C	7.29934433488421	7.69468130416604	7.94155125565951	7.35507980521939	6.84289736966187	7.50487897425413	7.45260551830517	7.31687616705651	6.81582799049413	7.43873751962176	7.33815296869306	7.42728236706995
YCL017C	7.29821664461607	7.29295832798125	7.16041805382229	7.45552072470488	7.64785709557806	7.26069571752629	7.15894137379336	7.41754724934929	7.32177137361383	7.25648772746316	7.72347537276069	7.02434619217956
YDR388W	7.2974680867101	7.4823939739082	7.42440461186556	8.24945593655893	7.22661755689147	7.42851636190518	7.25410231963913	7.86431945126872	7.1998408423132	7.49059459875099	7.03425602990717	8.21247286345286
YLR113W	7.29696510520659	7.32156718328809	7.69422485502321	7.80679295431162	7.24335947315923	7.40314183706881	7.40912509170506	8.24905825440366	7.37726733151929	7.21711623045349	7.81887069447556	7.71237677100297
YOL030W	7.28844371621051	8.01679364829099	8.34031657588879	7.82155180292379	7.79832062737881	7.94170890985047	7.9256194037191	7.74005513510485	7.58920374807045	7.98880893935348	8.21267606126563	7.67041575475639
YOR091W	7.28842122342307	6.89182776108616	6.92538605162745	6.22334949249354	7.23501280119147	7.42976058187596	7.54081363361678	6.37992359087845	7.59035790323431	7.61223826274963	7.55631032040276	6.41657703675949
YHR206W	7.2878925796981	6.77082326134653	6.70273781995763	6.37005528067733	7.03553863252387	6.40460451639336	6.44847020559944	5.96528286031312	6.77508686968646	7.12185794290236	7.10860385035624	6.17398881088411
YJR015W	7.28655322985341	6.51403166079068	6.59996522927044	6.688922836485	7.01076286889545	6.78480368626693	6.0571698849276	6.59914931826397	7.18133065059584	6.01405278373381	6.69605041629541	6.53870315018809
YGR157W	7.28593378058012	7.74405644004767	7.46501392822436	7.98584265573417	7.21887876454012	7.26757441063412	7.06765764515589	7.05465238436735	7.36726751489302	7.01221532501786	7.51148243900653	7.53832469239058
YDR178W	7.2838595085094	7.16160099217952	6.97813255562724	6.63615939616671	6.96197783636349	7.03618418525792	6.13319557859555	6.82048365192604	6.84082072977828	6.97400230493594	6.8657743991968	5.49149834588382
YOR061W	7.28180484549061	7.26438317202732	7.44058783177885	6.72153593109591	7.32654453889184	7.51853336305327	7.70893666091616	6.96886467364488	7.57866202960268	7.55457964882602	7.34807095643396	6.12863371928762
YKR013W	7.28164667334882	6.69645259374515	6.46745920360212	6.3109541278815	7.33055438965767	6.52254026709266	6.58910158374193	7.51533905095759	7.15595658814437	7.08914885772311	6.10252472019992	7.00296154064934
YPR073C	7.27979250561132	7.45765789448822	7.51784708354875	7.34028798973319	7.16229053456274	7.26541332295844	7.06587153257785	7.40243718272862	7.26190694628584	7.1465181571634	7.52292016996041	7.59659198662283
YFL034C-B	7.27946438608694	6.948378855885	7.09107786025926	6.68086478634222	6.56528294380915	6.43500453214817	6.76094248075188	6.15219598959308	6.84094586246467	6.20877683287028	6.5793850601114	6.40212814188976
YDL052C	7.27904564267697	7.13232348562542	7.18274306230262	7.02863496429315	6.92082439713443	6.86672740336135	6.76544315423021	6.94363539057305	7.22848412610841	7.25846795568002	7.04980822580822	7.08213683792941
YDR513W	7.27149878429309	6.67950139235732	7.04774792944727	7.92048960550627	7.7228624851177	6.39541088331954	7.25723613067069	7.80873423668715	6.9460701773965	5.83632202264161	6.75797482838885	7.7541594752266
YDR055W	7.27099804820382	6.67988545180436	6.08638552857662	6.51107100083333	7.41150326885319	7.2321106540448	6.2945427690672	5.86215645318548	7.34043446820843	7.07700714471833	6.51731252754147	5.70886510974239
YAL023C	7.26979101479461	7.52788606890662	7.66911967388941	7.11924191304516	7.69929179017471	8.32188177804161	8.00404192643703	7.82512527782223	7.87875099716934	8.01301705487254	7.58799434736347	7.29097127655552
YIL109C	7.26922130890916	7.51563687344194	7.2112863415553	7.57633216363177	7.26897689522511	7.14268686396947	7.13138209228999	7.59269227683497	7.40871592310389	7.2823455149586	7.38510568236753	6.91580100714087
YFR050C	7.26678042176837	7.38953311903453	7.71972462875418	8.83022183896786	6.87410928664163	7.13434270948056	7.41381345327112	8.78572636313338	6.72464204099466	7.34263862746851	8.0051880355547	8.66328626848058
YLR429W	7.26529562093606	6.95248965301255	6.91305567502649	7.08918001953073	7.08121298825852	7.15347819395426	6.84994945141075	7.10921175172174	7.07091985693669	6.45059348675614	6.93806960099566	6.99214916122304
YFL002W-B	7.26355760627569	8.3639195877884	8.15651578166097	7.72524901531789	8.25265766327147	7.71171518650739	7.83340018898451	7.89573193261211	8.19207535799292	8.0532305282764	8.53482311997238	7.74375209053924
YLL023C	7.26109564935051	7.15383233467244	7.36760187388508	7.63994426443278	6.67753849460821	6.89371733087695	7.12403376499807	7.4501156290007	6.93074927387731	7.17712865891203	7.42829594447224	7.04474039351746
YPR108W	7.25889350759623	7.32835737931396	7.60518879301087	8.83104484528791	7.10588600225684	7.14514416335999	7.25521299136215	8.33517787056162	6.92727658690007	7.4769397191801	7.88794244627822	8.82155040131808
YDR530C	7.2569293923795	7.20902144574707	7.19364815023445	7.03191699687276	6.45437591023362	5.99854342714008	6.94799384499824	6.43962275628829	6.39256519267001	6.02835933325035	6.25202894446163	7.01448527943904
YPL146C	7.25491655780634	7.39952379045248	7.0149562021136	6.44146292960471	7.5727907049219	7.41912874412454	7.23508891885695	6.77558176746034	7.0993378550799	7.25780818074127	6.86906563071986	7.05189275259398
YJL097W	7.25478994315295	7.31216201536552	7.40967679289496	7.1246481187893	7.07467943140097	7.29075742517452	7.56772561285679	6.9319905163661	7.26959698812946	7.17167488969548	7.21429437539631	7.09023368794416
YDR398W	7.25445608737535	7.38487023838135	7.50973783211442	6.77497674940844	7.3884405618718	7.2017427591468	7.04607694691438	6.7478803548346	7.17031860452496	7.27114284178506	7.16535184137162	5.66768143534774
YPR159W	7.25415670272002	7.43141965227967	7.67538237624189	7.49431765910411	7.6495328416785	7.7285822367956	7.86720865390574	7.94969548902531	7.5183646067986	7.766910114196	8.95063443657685	7.93769847842695
YER145C	7.25196700222254	5.88207199159301	5.97427490567256	6.50950225002986	7.49895763852382	6.755196743728	6.48713223511539	6.36103887210575	7.0295224566372	7.08870372752425	6.64914322456275	7.07996367831403
YOL041C	7.2480055827573	7.20370109243988	7.50633759838568	6.22322835157435	7.1159211244165	7.48173396525309	7.39164446406472	6.16827662337429	7.55551578279283	7.58050818282555	7.11052523471207	6.43813016779491
YDL201W	7.24505343847686	6.74853296924887	6.69890347795964	5.25683953405654	7.01385610172271	7.03860462479018	6.59189690331784	5.24238196927655	6.93392035614507	6.97400230192321	6.48396794953302	5.52132982674586
YJL125C	7.2433256594882	6.61976303863662	6.6269531191318	5.97738834313595	7.02336550316368	6.69880075640178	6.76663485931688	6.30586536243539	7.07289228212327	6.12963217824059	6.7279923425972	6.20743953666326
YJR072C	7.24231586504757	7.23669547324886	7.71279162758875	7.42704593324279	7.73238165941231	7.78696475274281	7.72458760956609	7.64042008528106	7.72482852483471	7.63065109597852	7.85045401722026	7.71639703464649
YGR245C	7.24139831203342	7.26154113599377	7.18296788960687	5.20119403062498	7.71090794466614	7.53998796177643	7.1512411960477	5.37844666198308	7.59841124621402	7.15886867596395	7.01818146433623	5.0837881444399
YIL118W	7.24103810001064	7.12077127951663	7.24702697510674	6.44869288467564	6.86632434885919	5.44450200429673	7.19826499613294	6.2563005096588	7.15207891546159	7.17426450279293	6.90958476430319	6.23623440598602
YBR142W	7.2403987932937	7.24460740027635	7.07290601097863	6.08798969555833	7.54233445523169	7.4649655110959	7.29362097153591	6.13807542979993	7.32257811219015	7.18151862237961	7.1755146135172	6.64542667721356
YDR367W	7.23619556754422	7.12995443809606	7.19833845342602	5.91389581601063	6.58073541390766	6.61588842422832	7.02921867158375	5.77387951677445	6.87385178086814	6.72008965698804	6.52835742247826	5.95184737206745
YMR221C	7.2349473798818	6.7612921300761	6.69160333928425	6.50574222469854	6.74577685533557	6.53606913250045	6.73363952936466	6.56562947946631	7.10163743055876	6.61633606218552	6.59044134656332	5.41799903618791
YNL259C	7.23424698995052	7.50185738370317	7.76520445933761	6.44647373655177	7.4531970495223	8.15304964657298	7.80624370969339	7.01650633685754	7.33489194480901	7.9738215299274	8.4811157229913	8.51786132544839
YGL206C	7.23090377568619	7.45053141104516	7.38361806416932	7.24324158246651	7.23221981161484	7.04662491418832	7.10538882811753	6.67577976722975	7.04823068512409	7.18207512550382	8.42272072744393	6.5899340702604
YIL156W	7.2273299042868	4.7080012850655	4.47419505335531	5.14648789955519	5.09626706159944	3.94091170027809	5.43613670988597	5.27879522555946	4.87693671386585	5.78705579133152	4.962889108938	4.58067467914396
YNL005C	7.22721257799791	6.7974141790459	6.89681506129768	6.97590076606176	7.17611426669332	6.83818929707915	7.16569759900444	6.718206038845	7.33649037437565	7.08640171116469	6.82560192921403	6.56987495707265
YBL028C	7.22479353439823	7.59084580128962	7.34525480086397	4.66388956802392	6.32289549062294	6.84894131283376	6.20959994583799	4.90202934845385	6.79123673036616	6.50108616076654	6.53616701577171	1.61527455536366
YER006W	7.21884613767959	3.39203727840644	7.73931248911662	6.30574637200475	8.00019871849138	7.75866642675957	7.05848035469789	5.46269258815459	7.77631421483465	7.79132496841411	7.50121642982391	6.1362926125231
YML009C	7.21868090972869	7.06681232456608	6.68056663959262	5.25081445827587	7.42750382217271	6.50245470361057	5.1551314229804	4.96914956678321	6.37478467029686	6.6518231277811	4.39375530740445	4.52286097391581
YER122C	7.21864550080291	6.95331869627636	6.92843813455602	7.4299251347862	6.61330082578638	7.03719788517778	6.78140334295082	7.30574004350669	7.00867598000822	9.41804750669046	7.07438893060371	7.37698939396321
YPL129W	7.21761827657561	6.91639660401283	7.0666094042402	6.35489736089982	7.42770728905242	7.48541104547478	6.99458645471103	6.85000398157795	7.19093453267785	6.93169173921325	7.69205173424233	6.65421741545647
YCR043C	7.21417706474709	7.05072414914243	6.66301206508382	5.58525316924231	7.23366353018713	7.05593517557041	6.78430278040818	5.74385280378091	6.86261712245826	6.97681144676256	6.23488040120619	3.72914490229067
YNL280C	7.21205622081331	6.87713648941874	7.15962461450768	5.41343936489648	7.4766324883819	7.01118067017205	6.82385438396379	5.92224683511439	7.66724448501331	6.82545413068385	7.06887933888575	4.19081111803958
YML025C	7.21154627893322	6.23312146931889	5.83995247022445	5.82242775258108	6.53409923705006	6.44632618917371	6.69390932369736	5.59378072718896	6.462875248147	6.25023218322711	6.60179041061302	5.76640315150379
YML129C	7.21114294219584	6.78577885491273	6.77753167957831	6.45751490303671	7.09003289338173	6.87374306380131	6.99849313142266	6.38135143644323	6.88700076460925	6.47691137523783	6.93321128330047	6.51483920607922
YKR001C	7.20917208742478	7.12734888109729	7.3277989001606	7.63757363611302	7.28415878054405	6.82540189648376	7.39556056290653	7.3432475258892	7.26908559255158	7.4256969779918	7.35540908260929	7.78528659956786
YCL028W	7.20659166223404	7.39690564376927	7.41392747048108	7.3855590631806	7.58408000058353	7.30513586205234	7.55308447073238	7.48599672358785	7.67161314250191	7.72618399715043	7.54444927849783	7.50377998205398
YNL191W	7.2062702728712	6.8664518679517	6.7542768074136	6.91330273339917	6.48081543989895	6.73777400866658	6.42265049951438	8.55692634588036	6.46450049870862	6.38721092279343	6.6896826485357	6.44944606100045
YDR395W	7.20357730951452	7.43943011265257	7.48292412304435	7.06012062611075	7.77640785769032	7.54672648291884	7.72406863812891	7.06878230689609	7.51071592426921	7.8067436114784	7.82719422964018	7.30471133418359
YDR232W	7.20296890963214	7.37551963742754	7.4963361403283	6.79229399695851	7.42293865121688	7.50609975228151	7.53119097267808	6.933808126864	7.21188907983205	7.24461553862799	7.41108867238429	6.97160394728939
YHR200W	7.19955233697458	7.35977503490069	7.43867641296352	8.35358363353161	7.10944175536831	7.18125533590228	8.28681643177292	8.14886044011759	7.12571829187685	7.19495363482753	7.50076183086441	8.38609983066655
YLR003C	7.19883454504928	7.35556889337176	7.26279730547841	5.83811248759515	7.06089336885433	6.9126211782164	6.4256712461117	5.80613186682312	6.97189658551815	7.01978465128419	7.0131610512922	5.68245404683433
YAL016W	7.19865504136518	6.85830131793571	6.95883016318838	8.06227241859863	6.87941485415604	6.72866939070595	6.39434533653079	7.54447889433035	6.85928519051229	6.82170906564345	6.85767111651284	7.23737941575784
YDL153C	7.19340366182576	7.16868569929717	7.20903377213488	5.88257420498804	7.5096075880901	7.60371834132684	8.12476671049551	6.15431334080149	7.31201002302224	7.35669478210812	7.09575110163701	6.5381526328245
YGL143C	7.19085501688704	6.80265258366479	6.70919346820915	5.9657631814515	6.49230018433902	6.76352361869279	6.79341608740457	6.8783931494059	7.04513849911629	6.62475279206879	6.87951631389594	5.39386052779697
YLL001W	7.19013288403205	5.33314783833371	4.62115745758024	6.52346159532552	4.26872704442825	5.32931483499744	6.2953051921479	5.78456672867357	5.1452298094015	5.38992326621481	6.14115129026986	6.36504946086409
YER042W	7.18738547793451	7.14481248417269	7.13447867607266	6.67254854950173	6.90325623027606	6.34972194968685	5.93740975195398	5.91042732031932	6.23142242876769	6.55073335768989	6.40917897287882	6.05550376871413
YPL239W	7.18681847581258	7.17468165072687	7.10447064518445	7.02814964223425	7.13558507996007	6.9948668087088	7.17615245664218	7.00005658654135	7.4145711277526	7.42505066261844	7.058551857159	7.2448210184756
YKR035W-A	7.18623917956666	6.38986487703527	6.42408929986436	6.56242266904416	6.50893464843612	6.42514299270258	6.83552020655751	7.14898618543561	6.41232031604033	6.94789826790513	6.79766426303546	7.20001960782731
YOR197W	7.18553888596236	7.25337401856364	7.46093086322104	7.62501996714834	7.18316961439166	7.0254970854835	6.95194798524408	7.43034111249458	6.95204900655404	7.1205521093763	6.99045840458513	7.55637956008634
YOR232W	7.18499532055822	7.32875142417225	7.16936805632992	6.25263174649604	7.09485839477264	6.92356556229433	7.21138510876783	6.70845550871604	7.16632960516892	6.99379015224191	7.22399691684488	5.59543485669943
YOR123C	7.18390757496512	6.52303143819508	6.29353964855418	6.9608092376392	6.81074564112602	6.53271875684319	7.11182298593008	6.90139918239525	6.81053427676237	7.05089020464398	6.50708806965778	6.91346817734157
YPR118W	7.18384712029851	6.83670314917848	7.30995585041615	7.10440108517246	6.77293670443921	6.61188722473872	6.82833890315253	6.43504669167227	6.85897628715072	6.53568032902074	6.85585541055331	7.09042144952888
YCR077C	7.18135419585174	7.10906382494519	6.97269473246617	7.09928801421524	7.28069368326904	7.23270072342991	7.17089988013869	7.22305522488055	7.16947186354563	7.18297898092979	7.15029426560246	6.36458377492044
YOR015W	7.18095444369759	7.33084763796775	6.91920562545592	7.85665793147131	7.23496629506439	7.45513879422426	7.14871218502967	7.72025733970797	7.06171517541612	7.6127543483352	7.44330406038522	7.68863727840376
YDR170W-A	7.1787477549447	8.53130700517667	8.15331267342423	7.22300421319102	8.72538887239886	8.33485601068075	7.22652040102328	7.30984494092408	8.39989893548714	8.60777933369385	8.95974100492101	7.04483728492617
YNL157W	7.17860214032544	6.96907632786319	6.95474724339659	7.84237397754078	7.297045865038	7.04640117479846	6.8290410929451	8.39426851090144	7.34599986585342	7.47046219762865	6.85696089576947	8.36211701519519
YPL184C	7.17820162432333	7.34856980366585	6.99696475125065	6.58152506546929	7.44264441659656	6.96836292420285	7.22084653805207	6.5755595751183	7.36731095440508	7.03757539737054	6.58597184836138	6.8039260676821
YFR001W	7.17792241118974	7.61957590663012	7.91331601292315	6.08695151829565	7.46486321755667	7.75243898024293	7.05600818998878	6.17937264479894	7.37614526702795	6.65983617196447	7.05697228981329	6.25862963370617
YER053C	7.17179039292998	6.12017462222377	6.20168853571284	6.53705327294788	7.00023976250005	7.2872586616285	6.93696196815782	7.85221958896204	7.0263348483865	6.52935247252486	6.4537019559871	7.45350252725555
YLR064W	7.17015565891737	7.03021753012319	7.17772859499989	7.54455301111995	6.54359291670126	6.91280528937552	7.16235826721998	7.48807464282734	6.58966924282841	7.15455092102648	6.926382029971	7.11923262895407
YML085C	7.16956963222805	7.82105440490246	7.45873350834138	7.06974651527944	7.17101879974764	7.60379436720258	7.76206896781977	7.2949214141112	7.0498554943525	7.05157557047201	7.30225549010758	6.12735327248163
YPL098C	7.16930095672368	7.12153365695556	6.90864061411244	6.84001769306296	6.68388947706952	6.345545352803	7.08370747682956	6.82328792744358	6.92332286282061	6.69798302648314	7.37251644795317	7.53963166924944
YIR035C	7.16912995559715	6.23202875130153	6.34765821443607	5.89248116265413	6.68844765240448	6.99851451035314	7.09104403931905	6.20141967689622	6.65816550428912	6.96538027271399	6.68941671396519	7.04667696462506
YPL086C	7.16821353202061	7.0255082373824	6.93627888812608	5.78654191446871	7.59365045332076	7.3409234055031	7.4281933648591	6.41073466776485	7.54037698535165	7.07198659294506	6.85869637208963	5.79640708864729
YJL062W	7.16368396947947	5.70030146493209	5.38433344611915	5.39027662634669	5.46412939908942	4.41334959324354	6.42078843459166	5.49558760689948	5.23404512361645	5.57015542433958	4.97108043682915	5.51154786204533
YBR029C	7.16223641012	7.03793682530476	7.06283363803957	6.05871599560818	7.06633997920115	6.50522496370879	6.69333099262214	5.4791449486704	6.70923351109511	6.7122126219131	6.68586622645067	5.90244237656149
YJL050W	7.15996400420356	7.01773518383488	6.83486332877079	5.39871132489706	7.11157100785675	7.28384629680347	6.88160096450481	5.70317487256098	7.21980154740505	7.39500270659081	8.85014673734489	4.76369783726202
YBR234C	7.15729396359624	7.52056768437426	7.63292049670408	7.71639380739545	7.01038253961547	7.10987347216486	7.67760340531603	7.60464063743337	7.02038046659253	7.13994501320647	7.40807503910484	8.06119080505398
YML004C	7.1571954341085	7.61826094547721	7.90114773598734	8.47785244180494	6.77811637191722	7.31835354334306	7.83493041242656	8.52110419372302	6.99513391305063	7.28616834318478	7.68018951806571	8.14366227977246
YFR030W	7.15527276890206	6.96910365469161	6.47263745801764	6.84613525920722	6.43012633186619	5.86789905106212	5.75083381166677	5.37328939895525	6.23228129302605	6.34646033842092	6.10850439872825	6.27458127603513
YBL108C-A	7.15424876591099	6.81196091755785	6.31524993125428	7.23973664202608	7.12583676562229	6.65184970937278	6.47831896364036	6.83500673095177	7.00984514596691	7.05871444492504	6.61286393417941	7.56903308102311
YHR142W	7.15291524217757	7.21065187155981	7.54165576236426	6.90782586209632	7.01969884204147	7.49462444997398	7.48660384438278	7.25055649392197	7.08022519842622	7.16359628127111	7.60942429418508	7.32216414974659
YMR225C	7.15211206319551	6.70374601601901	6.46740091524847	5.06685333489887	6.39342858375024	6.47860728305436	7.18097349805351	4.80350705002393	6.58018074491551	6.25671889584325	6.44585153191713	5.07546523978318
YKL170W	7.15113528910996	7.06880282105739	7.04272322162655	6.27208585789938	7.06052603183725	6.87701798216406	6.58162081058409	5.87977447488714	6.60183050437126	6.85402240977297	6.42959682916828	6.26496492942447
YLL048C	7.15031874324887	7.40393748552559	7.45717869024044	6.64108277899255	7.50413808536875	7.559639585393	7.57218874942198	6.82629645932002	7.45817203188363	6.9190615863831	7.42946414081909	6.09627664027965
YHR066W	7.14898157838803	7.24380573420916	6.98209551966089	6.20724575137426	7.39478218148384	7.53879553678571	7.20821745810026	6.49175890127229	7.21271129124457	6.71250156544318	6.74873055611856	5.57679341292677
YCL020W	7.14632834569106	8.34850415743948	7.84971577033088	7.38832770623513	8.16406239922069	8.13892747339316	7.63105203280075	7.58064413171446	7.87591422663178	7.9500849290233	8.61933486820237	7.21576848095008
YLR409C	7.14606771860226	7.13966233360699	7.29449825526818	5.87472893720835	7.42391811918229	7.57441799221056	6.95934293280954	6.13039699858848	7.47274073327101	6.96949626605948	7.30919529083041	5.71447966302354
YIL116W	7.14523587904454	7.46352782985899	7.98257483081729	9.2530219276826	7.20863747098807	7.56971625033382	7.95382039957685	9.05467475710872	6.42121887455561	7.43652367834816	7.97956994945564	9.10200341471352
YKR046C	7.14398100516496	4.70537909555863	4.67404024989049	6.64483215804529	7.18903883338835	3.49612016629796	2.47781531726035	5.61384112679185	7.17265700724657	5.55820137825811	4.53661059958684	6.61115830940179
YFL021W	7.14358319319803	6.70684647048114	6.4511636836249	7.49481953752672	6.78594639995937	6.54947230877837	6.82517480785323	7.63268753443573	7.03522059443565	6.78197111917717	6.56409132987231	7.52331305650338
YNL308C	7.14153023402578	5.80508098293663	7.12530889531214	6.13742652873589	7.5132168718284	7.46220064323459	7.71341212934285	6.12506585775869	7.38728399700114	6.91488264257774	6.74216431354139	5.40869323817195
YBR240C	7.14128119201492	6.51689452315125	6.16086867683559	6.21808258149676	6.39442828585409	7.0068751428005	6.83333457167202	5.46538787848036	6.52836420848535	6.10577942230966	6.07292856153833	4.86331199745768
YER021W	7.14079543610431	6.90929339178595	7.38003066624673	8.86111228276468	8.53219865835193	7.00526444548259	7.65094572921127	8.67157468848715	6.82667346522362	7.07820350326549	7.53184730641693	8.46609240793942
YHR013C	7.14019735806451	7.07390685028366	6.80239067682531	5.70844921501644	6.95736255840586	7.11201313699249	6.73279551898125	6.17729178026363	7.13590230533939	6.83477446859041	7.01923988293012	5.51546860841927
YJL109C	7.14017243292059	7.25684789624023	7.47675031209281	5.85284571866573	7.01824037381323	7.01450149038557	6.50052752151309	6.03661189806878	7.36182731833406	7.30844904598275	7.55041639418396	5.9809007058506
YML052W	7.13870107734089	6.72383756478392	5.99159082510238	5.00573805714277	7.2698396702285	6.96753601326564	6.2175320358485	6.45715146806473	7.33048710533496	6.74006861142915	6.18179867640991	5.90969587049221
YDR245W	7.13825189034426	7.18245699441473	7.2190850564032	6.88133871567752	7.05553145628808	7.18125533590228	7.01138794552427	6.44035358400084	7.04644127888207	7.27401693405394	6.76909099962692	6.38707459523008
YBL005W-A	7.13750293441985	8.54563419294144	8.36706822379271	7.37480191739211	8.6628605533606	8.31664996185763	8.02134883482147	7.33034389361329	8.46136008416685	8.53691810500707	8.85872593823476	6.99104334084912
YJL117W	7.13664115416515	7.16812639077781	7.30872011403217	6.93999623650441	7.26360702927452	7.49482943596962	7.26996234322539	7.08049150600907	7.28999725676671	7.27048884171268	7.52038073922656	6.14608039200433
YBL091C	7.1341152975934	7.33527477980452	7.42001407859191	7.70821985128222	7.18442243613823	7.08639738677771	7.31821134513765	7.76112132035941	7.18300978298539	7.45592437511951	7.3696423887315	7.46614667009831
YER063W	7.13376482995871	6.69872854226902	6.64044104103572	6.39970860551715	6.44169773121675	6.39488375910099	6.25420035924469	6.20346605049125	6.67531963772716	6.82812323181881	6.56563767995822	6.55430517870127
YNL153C	7.13352696376985	7.29158226799013	7.3174774741826	6.75185008040295	7.13503692522931	7.26079215073147	6.80942731221659	6.62420996938821	6.83184543881699	6.83963262816268	6.67094782392732	6.95169235746818
YGR055W	7.13085767265806	7.11464535959744	7.16183554068984	8.51534908367798	7.45191719627776	7.56878184971367	7.45829001384686	7.82418064770573	7.92242143274892	7.26294643722902	6.9306634730798	7.27222456937997
YDL145C	7.12856038707568	7.42470016083342	7.48686882604286	7.30151266017595	7.58367832938163	7.39775864037191	7.47313419542209	7.03228596964539	7.50480460572753	7.64565791565932	7.69598423003363	7.39959221764027
YKL191W	7.12711486355902	6.96982761788629	6.85693858195123	6.1190531095563	7.17800229443227	6.77828416047857	6.85762659005006	5.96794629331056	7.191817832246	7.60478606840592	7.09354196982228	5.2917471266103
YPL127C	7.12696394285353	7.16309477501082	7.02010487497636	5.64543802703329	6.72393984603069	7.06341776088153	7.23250379955306	6.14145002502059	6.71032981086567	7.23123392431795	6.88780724124121	5.53684432252115
YLR268W	7.12680042744722	6.74556877193778	6.57255317221316	6.43455237802121	7.23803245000295	6.24012966800309	6.80381232190515	6.19818263494985	6.68483202229636	6.41588298889613	6.50839522430233	6.71527127287344
YOR142W	7.12511388225997	7.48096693795656	7.16122306900711	8.04929959261134	7.27929629011776	7.48169259750135	7.3294209112764	7.96625050656721	7.28517710002007	7.14837036584328	7.26864973250735	7.84180878967494
YBL071W-A	7.11219825421969	6.88563047193626	6.91845252718185	6.54533330916971	2.9672784245917	6.81886719967753	6.08300855995774	6.16695259433481	6.88518166796375	6.72162163912746	7.37152222862417	6.91569504995267
YGL255W	7.10841939896881	7.67237358878491	7.30487606641231	8.13251645811454	7.61414137524927	8.11450985399272	7.29520991129452	8.18179197579144	7.708153530161	8.0468666386163	7.70833042982956	7.57836724942914
YNL263C	7.10836843751845	6.95302858514108	6.97251676934465	7.63081279159256	6.44604332570785	6.71824342899611	6.67167025057488	7.30584030140028	7.1171160793746	6.81472805302843	6.51561347658993	7.63384720592078
YDL022W	7.10820280120755	7.49960786109361	7.65071444860285	8.30039056474175	7.15935300228618	7.25605938500902	8.01973510185941	8.03647596163724	6.89888951694357	7.3305791280408	7.91169514786	8.04243733799091
YIL021W	7.10705556422797	6.82316106785518	7.00596845710481	7.27342617154067	7.13443869994073	7.16073118661915	7.14688291687998	7.22077062895472	7.29813196116307	6.97440394509267	6.70467273779982	7.42065218703099
YDR034C-C	7.10510316473893	8.09908156613678	7.60480022050748	6.9530139385631	7.50537245993857	7.81888357419788	7.162149302121	6.61768265868545	7.74312186276558	7.58939815042085	7.97880847971475	6.91463506177455
YPL059W	7.10427291398444	7.05596961555743	6.9669614991033	6.99626248259545	6.60310378903924	6.99567820406765	5.37806374142571	6.90510987013095	6.68092275107413	6.36275169126144	6.69719716374546	6.53208305713419
YPL243W	7.10353167142545	7.29264173174651	7.3252281384181	7.8721004755598	7.30628212941695	7.19676152415218	7.48877180635953	7.96751857467505	7.26810878538396	6.66502088746045	6.99117778999147	8.39782958720639
YGL220W	7.1027900473479	7.11258109969136	6.94144984362924	6.23858041850725	9.43108571183261	6.70490921687686	6.70514068788826	6.28435179910346	6.66121590148861	6.37898248826732	6.45943190222389	6.00341030265437
YDR372C	7.10215040993613	7.42553683204643	7.50378215300585	7.0191067270231	7.24590024202539	7.35300478897844	6.85874455944233	7.43038709538144	7.16162839455522	7.16232769904746	7.69527805534793	7.20860762002828
YDL128W	7.10157449398246	6.95353969435426	7.10054226929067	6.81884860737766	7.48533821340471	7.2373146015744	7.01154260326028	7.17594857665707	7.15831836864358	7.03665258928542	7.25289904401069	6.49667857788052
YDL135C	7.10119042225007	7.06723361974142	7.50524972096483	6.91836985029835	6.45421612222033	6.86982861425311	7.46902923857103	6.98636011182649	6.70820497628354	6.72008966058052	7.04434241617096	7.12666684886292
YDL121C	7.099499290877	7.0369464692803	7.05289763775004	5.69729376346934	6.68000025709543	6.93527364550226	6.64270664482098	6.47678698761898	6.88966463006107	7.21949009035013	7.25577562551754	9.97653284977592
YLR069C	7.09881971801135	6.39384003150368	6.124465100829	5.17267063896769	6.79946890014595	5.64591806580162	5.3034758938372	5.22827494915892	6.79382469974348	6.13222630077672	6.21900027651404	5.48665611987669
YHR108W	7.09842208379831	7.12538855612487	7.05397195746922	6.85932244845507	7.18999872752955	7.18222300719978	7.28609745047679	6.2916599403247	7.31061013840688	6.72391656819916	6.96994958452184	6.91770688321799
YHR081W	7.09559700799937	7.2170401568272	7.4337127402838	6.13629467154223	6.90126489350206	6.77841888077969	6.83813860779002	5.87640306374781	6.71538938663473	7.23485920983467	6.33393410520179	6.96711194933094
YJR101W	7.09559700799937	6.79993590319228	6.7236301848761	6.01856932629849	6.82255401152165	6.55969837452274	6.50426921089427	5.58323140849593	6.7054586187783	6.62598040004751	6.54108803797179	5.42932486519112
YHR098C	7.09456833431631	7.04160563870232	7.5822883910094	7.93469764126103	7.97357727275708	7.04444198044024	7.03577275219714	7.85599031308639	7.09373036676875	7.33777697150848	4.20027052849039	7.86487691067107
YNL062C	7.09357754315963	7.12117711128715	6.92794402293486	5.98718091438106	7.40800128117356	6.89961273072198	6.97521002826779	6.40213242408151	7.37112847145102	7.33890034710808	7.12940361072031	5.88349752068685
YML075C	7.09239284735069	4.84783990583082	4.40121396406027	4.16857460382383	7.44216108143031	4.84550552427906	4.09173908336932	3.86997558741559	7.34114237709892	5.65698662524288	4.00210422191775	4.92483156642054
YIR037W	7.09040759069649	7.45373780335211	7.76379704077766	7.51640488454927	6.90542015700464	7.27270003960841	7.86481374730034	7.71905325990066	7.00839746605877	7.45460069455721	7.31161635589634	7.44706534169484
YKL190W	7.08977534452954	6.85772580412879	7.04400058300251	7.01804569065111	6.56661394570956	6.46812186932051	6.95548943129266	6.46057776557974	6.61951764568167	7.09174269970959	6.74975118050915	6.39226222656739
YDL235C	7.08838084358698	7.0537938378684	6.9454868222977	6.76587365307965	6.3136772410768	6.62722758915463	6.64569906108426	6.51908415027712	6.61630460005606	6.41161833731413	6.40745538972751	6.47670720170117
YGL148W	7.08703671728452	7.96631026089653	8.05889645896339	7.96685974116463	8.07651025370303	7.9235807883098	7.68639709546458	8.19635860096716	8.17926609836137	7.86127242072897	7.84306117168958	8.02702164526865
YKL148C	7.08588545744725	7.14569525078556	6.77822106077179	6.10321009404954	7.08910701722026	7.21573869843549	7.12781961750266	6.99962278570784	7.0720396720306	6.9467525258628	7.04024680694618	6.17203849947823
YGR161W-A	7.08359314189179	8.35855776726578	8.09178701273548	7.57171530756812	8.04173312482669	8.33808141953366	7.7763835311931	7.91057566225558	8.12880923799233	8.07773629180584	8.33573358515983	7.67160842635151
YNL315C	7.08033619981465	6.55458753630937	6.38596874022558	5.51617252580919	6.8673447712764	6.98736879761964	6.81758792789656	3.9644574622206	7.12710426672864	6.50019384975626	6.59641073558032	5.32020421452587
YER082C	7.07982947994154	7.15753006159583	7.30347271936806	6.1575228025562	7.8956126985391	7.52195703701835	7.63768039222029	6.78330715903302	7.87453959120854	7.35860376157024	7.20564231828873	7.03277300389079
YBR086C	7.07963454095762	7.39063528162365	7.22596927159048	6.91421853029499	7.2051283590317	7.11756145727025	11.0519137231791	6.88713046959617	7.19176877372197	7.51144662180273	7.37764236122724	7.13588334037194
YBL083C	7.07911457339231	6.73488873563524	6.84369209231987	6.70892513616772	7.13767612309185	6.94418793459204	7.03600084627523	6.70207071193135	6.52805337688272	7.00208697537663	7.06060956788663	7.18945324718248
YLR331C	7.07780082076398	7.08172508400717	6.65207844077399	6.47122918824883	6.32761346801566	5.17842500201728	6.7876480022144	5.85710250610119	6.61154491582485	6.85105093215922	6.57190273253923	5.22832174220286
YML086C	7.07704584796051	7.29434398191393	7.64428334806792	7.07360852475612	7.79305519648804	7.57813742734851	7.31451806462879	7.06226886479275	7.44711731399303	7.22429366493322	7.38789450357672	7.19601175490163
YBR126C	7.07360441738362	7.17764074669371	7.28534638280127	8.88219637975598	6.15962252400166	7.16753648805225	7.51284390729166	8.83786094937756	6.81506383190124	6.78463021095166	7.58685257945235	7.85722844793804
YDL226C	7.07329115313939	6.73667156597844	6.74763626592928	6.74688669422142	6.3549172714905	6.09440054565968	6.52120500924008	6.32498672073354	6.56647332360305	6.16088156667271	6.2619588057528	6.4606738819624
YGR244C	7.07152777044922	6.67717815739703	6.92558406797712	7.00351783572132	6.78372266399708	6.55977675728246	7.29686055518687	6.98917226193307	6.62316017485464	6.86645351336107	6.98143566461077	7.11203735413698
YML032C	7.07097872213436	5.1665603638026	5.12388586174823	6.35060049077403	5.70596740204238	4.85907248356512	6.3179925165644	5.96388575821436	5.42460435902283	5.40143897747111	5.63406848440081	6.39834153665801
YNL193W	7.06874115390683	5.6118125055265	4.90206446361756	5.94493389084678	5.83270008996117	5.62404510444236	6.37560257067988	6.22186024838476	5.92689348950164	6.33361912393442	5.86949607084133	6.13538296416252
YDR063W	7.06872805833393	6.98058947956997	6.89694490590732	6.46164905614751	6.64962006725145	6.43688343186291	6.8077362006748	6.80290336590156	6.13174015489993	7.06777686386009	6.94052988459116	6.32108451261409
YJL217W	7.06774556371622	6.71791423056962	6.45673344923263	6.98375964030386	6.9529021241119	6.49853466712317	5.68390046973546	6.72376976437184	6.72545561250928	5.89842578457502	6.22035076826365	7.20340886946903
YEL071W	7.0673523784468	7.092251201981	7.42459476686756	8.43699625298915	6.52697573724991	6.8378661424694	7.13989631303876	8.21243845651363	6.59353636616557	6.88494434592328	7.07784716910325	7.74840008891171
YMR092C	7.0673523784468	7.04242399428215	7.33377958928871	7.85536095469117	6.74303253548879	7.14723218780654	7.28992787317865	7.86765127228308	7.03193595520957	7.10082138974889	7.33990484184853	7.92095693966234
YPL235W	7.0656473361032	7.01520982247191	7.09178386203286	6.92711289580011	6.8801287209616	6.78352898521165	6.76580993836821	6.88632616097441	7.0060558354279	6.59758200851897	10.3746303376595	6.73846020238203
YHR001W-A	7.06506978832918	6.17813137041733	5.91219230025214	5.27116037490657	6.71356381059391	4.73100314119582	6.85487097257538	5.23502984089525	6.39699757098657	5.6412885958841	5.73372083641076	5.14219135358399
YOR101W	7.06279673068308	7.01587133896536	7.11013167822092	5.81231603778077	7.4082900006329	7.32085311814308	7.26562467474177	5.55381662028079	7.28839232657744	7.36192305884018	6.76430133844326	6.46096435078568
YBL017C	7.06069128796123	7.0909082377848	6.71599655852471	6.89641433882064	7.15380435783889	7.20710724980934	6.54030454193052	7.14338685108849	7.23863526794094	7.45091101057245	6.83988973259878	5.83075317151596
YKL054C	7.05969012517403	7.1527740979616	6.93939208997644	7.55717964812162	7.39424089446887	7.17947108449434	6.95154499578465	7.30599067611804	7.49501754009484	7.12988458902391	7.33021467987718	7.34712900789982
YHR135C	7.05895198174042	6.84497628538149	6.69499254300174	6.98403135331685	6.65087552483366	6.20257129354823	6.72677938381336	6.38306298785412	6.69164786403215	6.39202934831694	5.86385104202055	7.27040272205685
YDR208W	7.05789683499072	6.89031340114683	6.56312914866161	6.66646688524269	7.21704351389663	7.20725736895626	7.33196206984653	6.77536457314955	7.58106124284217	6.77036056698216	7.16713550094752	6.39955433517525
YBR068C	7.05739537013992	7.47078357324141	7.55059717481681	8.46955776154731	7.36653229309769	7.57123336176803	7.58585948297314	8.25626160301994	7.37769866164723	7.53374673283667	8.18127867557037	8.1239866869029
YAR066W	7.05417127717189	6.79641349377432	6.68063368163195	5.79122386694217	5.84042357317855	6.24442732594332	5.66317988613069	5.96096017372666	6.1877157394001	6.08122735144352	6.2826739343814	5.33105038950801
YHR005C	7.05353618090699	7.12347467092406	7.35678631282017	7.66989764182646	7.03889894857929	7.17696941796571	7.1238907087969	7.31069449575294	7.05682139703351	7.20525643545751	7.35518556853189	7.52775671574827
YDR525W-A	7.05093996345087	7.21465650708661	7.36646665601071	6.94875612615121	6.70472542445911	6.8972574599653	7.17387408057494	6.91730098841737	6.57545059300312	6.92829579789445	9.02127515390736	6.87398550310267
YMR038C	7.04654489989092	7.07875230571927	7.08713808640717	7.81236838387331	6.82243021565984	6.92830877350783	7.53323914493502	7.72303793192881	6.72985448567627	7.10420204567618	9.7110130394141	7.58364549021835
YIR034C	7.0446819240914	7.28302347370899	8.01739017845934	9.55457865766747	7.29931600364204	6.98480239924809	8.5252320656337	10.1855053384139	7.13681993871478	7.37858803834307	7.97909861172508	10.0090887795711
YJL178C	7.04416252350612	6.76105541114155	7.06435026864975	6.64570018930789	6.86229564904944	6.56884026894637	6.95773855761046	6.52719041218068	6.78083818227483	6.84315558498868	6.94246533819881	6.91006822560756
YJL124C	7.04202969023833	7.0955968956448	6.97090040373406	6.9045206655093	7.32698093292548	7.14550978478112	6.61233405679861	7.05840614634862	6.94164267321819	7.509175359244	7.07167077338852	6.88181709748398
YEL063C	7.04122906352414	6.69851429429271	6.70735194280198	7.76601087451207	6.8661442018861	6.91249842515652	6.41775744054636	7.82687296084253	6.91133668071965	6.60133156608188	6.53014054563147	6.74276693650443
YML110C	7.04060159600525	7.18321102766666	7.2980532289483	7.43073322020865	7.19124563191793	7.4585479298999	7.13394164132343	7.8577694111013	6.79259599269811	7.02250613330995	7.99097999516599	7.16568173043947
YOL123W	7.04025436911203	7.17632765704996	7.36952657755707	8.38807107312875	7.12488339803652	7.50886303021183	7.43748993029221	8.66332322668812	7.33746632290699	6.86922069600045	7.51908440581103	8.43142007517167
YMR200W	7.03926564948737	7.13226247665038	7.03804730581509	7.26306936987403	7.16160564393601	7.50288281210631	7.55648048534541	7.39260561122254	6.91746088844658	7.76393935975969	7.35875763243362	7.12767348559485
YBR164C	7.03886462422911	7.09177440466301	7.27710077782745	6.82582252765862	6.58898232637016	6.82004563146932	6.53116400431736	6.76482753951115	6.79440635344342	7.01174581234887	6.92427420392338	6.63052625479047
YHR196W	7.03867744112042	6.86298542077011	6.99112463697327	6.11548072530302	6.69752102224953	8.92175995834973	6.20609055990475	5.72147920928805	6.61944470306995	6.81194414241045	6.5680505380294	6.08520203612103
YGL198W	7.03819600114902	6.87270269760677	6.65915558833624	7.57506067761576	6.44218122463594	6.85323257396882	7.02876030010344	7.48736760292998	6.3511705431377	6.62822830268241	7.18119987199945	7.94524451680226
YJR120W	7.03455325282762	4.48467525542083	3.55251712592962	3.96641470062089	4.69349921339405	4.12380441691272	4.63163070535067	3.87268539709204	4.80409831376206	3.15515337816738	0.662075697495558	4.95649007416084
YPL080C	7.03331906381931	5.44040119844615	8.34630909833111	5.11538934532668	5.11741030203952	3.90828778835211	6.79476465269335	4.69837135470882	5.4477953156482	6.4308278442447	5.41546337143192	4.31362497697794
YLR257W	7.03248672885293	7.13853290307739	7.22867710426982	8.40288083894179	7.40866112781062	7.20895762722764	7.14540373259021	8.37193734764177	7.34943438389384	6.5824855411616	7.50912369833571	8.16173357113439
YLR204W	7.03165391542524	6.28152237593728	6.20101096208294	6.14961474849701	6.22392541728535	6.14334081262099	6.13546809538918	6.12142484290423	6.19830329511706	6.47259617287334	6.17611578418432	6.37710483265428
YER062C	7.03137172437113	6.90538594605684	7.390141133819	7.40307603146723	7.07051573005724	6.44097437313387	7.19343332511501	7.34334521093532	6.33420318280666	6.70448603344057	7.09099392735119	7.3283862828155
YKL053C-A	7.02969087231195	7.36372992177265	7.26024254343118	6.44229580452843	6.8166619088038	7.05937644196996	6.65948350942019	6.06045764664426	6.5023343886833	6.97592916055459	5.85928754148047	6.48644211779354
YHR041C	7.02948903844247	6.50457952616964	6.24365586701052	5.20276771125947	6.3667657651863	6.40835268506934	6.15674052151482	5.67053367124182	6.36211071424248	5.91341714432301	6.5868287818197	5.65301026894185
YIL015W	7.02169012103665	6.89971992267502	6.90070534071808	6.52493662310092	6.9707734167815	6.84044935968492	6.55767249982361	6.4356882164779	6.89961054902749	6.45957258721002	6.64494363698643	6.40605569859329
YPL085W	7.02158188085545	6.72354602452977	6.0661026898769	5.71566633065743	6.35602953898471	6.34590901314435	6.58609315968972	5.93915031117067	6.46002664582359	6.37058479645145	6.31083859940873	5.20006311576152
YIL039W	7.02044487244783	6.58949104765733	6.53442634931772	6.3325428524444	7.003901564355	6.48034746682864	6.61386287542237	6.67787287700463	7.12227326451759	7.06453603861621	6.7580593656603	6.31916316051937
YBR149W	7.01826309764038	7.13839925623143	7.39818491540644	7.94930185732606	6.67115943040444	6.68707988997452	7.19642950601145	7.73678670574207	6.25687462368524	7.0612122911061	7.13637914854373	7.30374001311195
YOR226C	7.0137807990701	7.00248957760338	7.12903539278719	9.0914366088478	2.52891164078026	6.80014562040467	7.34245107740322	8.57036314391787	6.05862488719792	6.93152626674573	7.76629896236848	9.15244523715792
YMR310C	7.0130596129511	6.52373858213442	6.38828993619896	5.9904019177479	6.9336036625329	6.77071962627958	6.65908866844754	5.73687966156478	6.88202312260427	7.03972632448365	6.11155113275249	5.88263044858788
YER017C	7.01300516965779	6.15417489222436	6.24875197391758	7.41394364106135	6.35157531783437	6.22132405206634	6.71694934176789	6.96930782092655	6.28381995976929	6.51119750935407	7.41597243817905	6.96721419689124
YIR011C	7.01195672872446	6.77368913935025	6.95412340875238	8.81807676699091	6.83923097252659	6.57047500693047	6.96430518976659	8.57494614132553	6.52921865461123	6.73883981927221	6.87523600838759	8.97660268750674
YDR070C	7.0115207885945	5.72433142889555	4.50094219572363	5.41619745866714	5.83196235403153	5.54373767297654	6.21940783945867	5.94095892680981	5.89579098765109	6.32545621796298	6.44112069063202	6.4973867568917
YDR214W	7.00974842770772	7.19496526033277	7.52697410030861	8.27987326689376	6.76632324529793	6.71873492796513	7.15082000195935	8.3402037482857	6.94135091390751	7.01627804791795	7.37780741042556	8.14216871280725
YLR130C	7.00861570347792	7.16407385706448	7.30919719021603	7.78455239945093	7.616178121527	7.65109578983301	7.36380890624558	7.82893250750098	7.54476248784435	7.63726115985009	7.4200385544988	7.4985544816563
YMR043W	7.00838358957036	7.08465391535885	6.86965295143518	6.68808043291913	7.38961085176536	7.44460812673209	7.00906607322639	7.06149714714362	7.37151832887013	7.36223001446571	7.07994519284815	6.79000522092602
YER048W-A	7.00771434766745	6.93320491940974	7.02768818494979	7.44732965372579	6.52355306183169	6.6607930462057	6.17466847209643	6.80141084909787	6.7243707485038	6.58543336421784	6.18028542593328	6.74336408148641
YDR378C	7.00668939566869	7.07484677041961	7.20873161407071	6.1440199296501	5.82703448402804	6.75895661342901	6.15029333636708	5.53015418669502	6.51603507492722	5.65998599231259	6.41401554724856	6.17911791816855
YDR148C	7.00653900829672	7.11175209243182	7.02017110391373	6.87101450036951	7.23221981161484	7.25654303269251	6.89967903156139	7.11380020806493	6.82129262982956	7.054237793111	7.1035563211576	7.06236381489999
YGR138C	7.00334983799379	7.24837265562035	7.55555906291818	6.53326674743612	7.46375243078623	7.45036934131083	8.10156173358919	7.92340714042926	7.08873342394255	7.11713684118576	7.74734730974919	7.64424412792794
YOR175C	7.00240405110721	6.930162115577	6.9865900274418	6.60075089530332	6.75092469188893	6.91758395111933	6.91149594150679	7.05709641985448	7.00544192333306	7.24268288229148	7.07798261668223	6.20275770971245
YDL088C	7.00192406718268	6.66907612402749	6.51996097112181	7.12786143728138	6.85589881602375	6.67909248119648	6.81785325925578	7.03603786993977	6.62795427199324	6.41706538198245	6.67085802814911	6.97902585949448
YGL080W	7.00169087407587	6.81936155212156	6.82133562241934	7.07796943371255	6.97300578486713	6.83676687310328	6.52857262683293	7.04020192803406	6.64525427743162	6.67957768408909	2.69282578907669	7.08430673253025
YAL022C	6.99820220372224	7.1722743911733	7.31320273952579	6.70153500189747	7.07618580937768	7.27351271724202	7.04176723440407	6.47000306822075	7.42950131664601	6.96368203283853	7.17734897856072	7.22366451065051
YBR205W	6.99802342240972	6.54259144814297	6.73898658469718	5.80158133659358	6.49261142119762	5.55116855503121	6.71514620879919	5.9731322126894	6.44446388238646	6.94904310075795	6.18167263596147	6.14626101789304
YHR214W	6.99719799198296	6.41345274510824	6.28180964054869	5.65660542805245	6.11301406821426	5.95974572992245	5.44486711210996	5.52378960256497	6.23390219053654	5.78192523088823	5.9006145269065	5.58187709208276
YNL160W	6.99476021501798	6.75501382591964	7.44283274083097	8.04596787402625	7.06052602986912	6.77443930981677	7.40653998528354	8.89365724497461	6.52275893240503	6.36495905373345	7.29900545520745	7.68603050225304
YNL149C	6.9947464303888	7.23159029350991	7.46530582895699	7.49161455217731	6.41805179171968	6.61566223739118	7.12503476945539	7.39071630958672	6.76490062442545	6.85698777642988	7.04655891214662	7.63172009730669
YDR184C	6.99459479284226	7.00506393739504	7.05448941661648	5.42646203599167	6.74884170475379	2.85690520881716	6.65424309387824	5.2986793875691	6.34235828300946	6.60921544988914	5.84646419881658	5.51770425870828
YGL019W	6.99322933567469	6.81754150826161	6.83278342038998	6.67061302281594	6.71603155353585	6.91231427252789	6.85081409249911	6.73408839218637	6.95453770820584	6.85000071278696	6.70905211086862	0.808441641545594
YLR438C-A	6.99282910859098	6.7193770393549	6.66912389772492	6.33752064380276	6.77869074161739	5.77102432444838	5.9751703771011	6.37944732934186	8.50743813384994	6.52310655122482	6.36368260317525	6.70672338965573
YJR161C	6.9921664194053	6.94118103244657	7.15787991826253	7.46034941191374	6.71949261058562	6.8466302807977	6.93997164902186	7.39303036360133	6.78364016376494	6.65963638854391	6.96746589321202	6.81430767715061
YPR130C	6.98944343934754	6.12807719829055	5.57261639480577	5.66119138702136	6.20039653155743	6.74544389356581	6.59602818864395	6.58128620656631	6.85947049986006	6.28120967915292	6.93889016086322	5.4980238177335
YOL012C	6.98589725212066	7.15146225042144	6.75442013572853	6.05376514587195	6.99211790974696	7.04343335745046	6.96925044014646	6.10630776144974	7.2820929394417	7.33796426153093	6.50114067517156	6.41852258203124
YFR052W	6.9848427973227	7.07638234922744	7.25670547816414	8.65501440640712	7.11055747065065	6.93919548973281	7.29996626217029	8.50364085766735	6.98191751747011	7.08379824284814	7.42302732438603	7.92801311474857
YDL225W	6.98394034945635	5.93823179756001	6.19264361677098	6.3820853459614	6.21866712396015	5.33884668594467	6.55385458150972	6.06674262067713	5.70439300198567	5.63825006266129	6.13413370833808	6.54131523111029
YGR203W	6.98145222427641	7.14902796248842	7.1772297521627	6.25151551411426	6.44266455305495	6.46377224085497	6.17715242284161	5.53495203888325	6.85117004900817	6.64719539187306	6.91709960866245	6.04662857602806
YER030W	6.98006034021189	6.86881191972384	7.08014125176683	6.38533712536814	7.00690059201677	7.0795254495753	6.56369694940799	6.35833457507216	6.45798847900386	6.68969053392646	6.74079614317718	7.0418306576652
YDR157W	6.97834647866312	6.01194410431049	6.01703513273943	6.1052361673401	5.24573869048317	5.99715494081115	6.46945151750854	6.0797001632791	6.29098225772951	6.31534574907963	5.85186072300952	6.872894414804
YHR163W	6.97766315313014	7.11133122029234	7.08979104061415	7.37349255325986	7.0589506624945	7.43186045080524	7.51043827460405	7.38617186260667	7.08271415381311	7.45603941955837	7.28956213589493	7.73441093160581
YKL198C	6.97711905103886	5.4715601930134	5.31472085677707	5.68605138122895	5.47645547366811	5.79878478994644	6.01258611896521	5.93163321827451	5.85374581824148	5.62008860069019	5.94718142950701	5.65250169891016
YFR035C	6.9736962684768	4.62058961188569	4.73735193135796	4.32667980579549	5.4206301956603	4.0938052320123	6.22861741442994	5.76311253934012	5.32595702590755	6.37606709292966	5.63222489991787	5.76240220315058
YDR373W	6.97009709165228	7.20524474041722	7.6216420471069	7.29844563733353	6.88048552194612	7.00169149134961	11.9302578935412	6.89634793262876	6.72484547625352	7.05370574087854	7.19275380223558	7.36547620569612
YHR027C	6.96634833449825	7.66887004433716	7.7529503450311	9.10725775687408	7.27509597287675	7.52187657225585	7.74626402401313	8.52162225196083	7.13529022661224	7.44025029639403	8.10759243962296	9.06946526441009
YBR268W	6.96630615771593	6.88463121459942	6.63904443391708	5.97661240813591	7.06696711295187	6.7237107117749	6.36982335477022	6.08169234925475	7.11126618899891	6.93697679400889	6.92766028365229	6.50303967743148
YMR238W	6.96588432786348	6.74013455518744	6.93641926720445	7.06360255165474	7.41228490575405	7.60406042835995	7.28437044020566	7.80830968048298	7.38303648280765	7.3834353010151	7.34486633832773	7.08656749019089
YJR044C	6.96579994698482	7.00152801681249	7.27103578129159	7.507568751443	6.20344189851532	6.64824204865054	7.04358342079928	7.51356051688556	6.36950292382457	7.13118200914681	6.77478425744521	7.25096517080983
YCL040W	6.96537796854615	7.80898313100224	7.81583312141503	9.40241949168512	7.01510237492726	6.97607757367688	7.56651556165819	9.19820288802132	6.55721137808539	6.96965744054082	7.37190894951274	8.84547061250631
YLR410W-A	6.96382965708383	7.94982312146897	7.38433859094774	7.16232652683702	7.63923821304497	7.92528525594478	10.181407462803	7.45165694635305	7.79735947262673	7.7197782768738	8.47796276717002	7.29350145994902
YER019W	6.9632662229777	6.08656328803111	6.04177750607885	6.23035833544536	6.26020640919707	8.06478537090094	5.21625777922094	6.59898568505728	6.06345893659846	8.48813555210166	6.87702749808655	6.11282319986917
YFR024C-A	6.96263209607787	7.20882474568773	7.3511110586599	7.91308871405655	7.38017979507657	7.57476709557217	7.91300766825598	7.84620032478911	7.74134650627265	7.805073668086	7.76877637852855	8.07302073634981
YPR144C	6.96192718322555	6.81904321024935	6.83866872323532	6.02664410673172	7.19225196458233	7.12075273223381	6.87702460843627	6.66049361476442	6.98305186709673	7.0661950466616	6.96819683526378	6.29068532637029
YDR084C	6.95931600826511	6.94534014147554	7.10731640724227	6.85243065471351	6.77229594964422	6.96670862809524	7.48063905978413	7.17243389318428	6.76001203239524	6.53785593258915	6.90317768842201	6.71709639124037
YCL049C	6.95917472876126	6.45244339649689	6.69268409737622	6.64794018861883	5.89548030187556	6.86488884896577	7.26717996414068	6.9025266498199	6.27920997124603	6.35820370416125	7.20316074122002	7.36392379477436
YOR311C	6.95910408408574	6.70014507258341	6.30073280518965	7.03152963473571	6.70667183480557	6.35506124754367	6.35868139586066	6.78553764724491	6.47453639809826	6.38358651430285	6.42566403850837	6.98216611942839
YLR375W	6.95637454537385	6.87905745443755	6.31762298116637	7.21426603085061	6.50970369711969	6.44029335572696	6.22954844454561	7.35569783654938	6.6967732644137	6.09355561802202	6.46565690936717	7.45174977799749
YMR208W	6.95416450594341	5.46854785759239	4.95756500093795	6.00490675451811	7.03623267092948	5.64872113691484	6.37680366706945	5.51999189663799	6.6585205322055	6.01327117018537	5.93092595699656	4.64549056005316
YNL036W	6.95396600360119	6.21009125949704	7.16263976553423	9.25704220440971	7.68819290953812	6.45385301875676	6.520444436596	8.13009976769884	5.51411381161109	4.96824656957293	5.96340242487556	8.77090564491927
YPL227C	6.95302983795419	6.47415232474215	6.46220379724097	5.53331560565542	6.49882207922021	6.95227145498146	6.64878472283186	6.2637517723824	6.58929685847975	7.12887467540284	6.72271755755786	6.22806577123283
YLR133W	6.9523769997922	5.71148469455238	5.69059667487097	6.91875889214554	5.79610013792331	4.40325105236042	6.24291540385231	5.98269610021854	6.10802041396159	5.7561819767883	6.16875799022327	6.95602647879151
YLR168C	6.94833987580405	5.79207172824498	5.70414834182439	6.47758078213611	6.54020948400396	5.3408549914295	5.40468643649214	6.11960088591625	6.2388489600878	5.61906147388163	5.59352387863062	6.79496769687648
YNR054C	6.94748551495836	6.53758805750077	6.53552025575303	5.56007453890646	7.19646135161496	7.12996770903655	6.4131989695478	6.7334176831827	7.15333904390619	7.19633159920043	4.5616234018067	6.14427283397252
YGL195W	6.94487658511497	7.16962532530455	6.79465266778698	6.41211147931818	7.07467943140097	7.12684968191131	7.00821378096058	5.99729663310012	6.97583354710495	6.48392437069071	6.89074025713098	5.84172514353178
YIL030C	6.9407897690943	6.93110228340862	7.07977272472172	7.73654772066665	7.17233078252988	7.25397785242617	7.55340318684587	7.55189473237245	7.28999725676671	7.3119491908518	7.39465276186969	7.85363786470969
YGR195W	6.93957292079905	6.59119649763588	6.89038032144706	6.5873536495922	6.37716986104434	6.61551142457781	6.96542334337275	6.21664388533244	6.3969124633839	6.83610104415314	6.69931184216817	6.87605630679911
YDR320C-A	6.93855570760581	6.90734099153644	6.65330877507549	5.76009854909075	6.89545087997065	7.42258084140442	6.3337876991781	6.99253962237631	7.09928555071569	7.09824383376213	7.03551197585882	7.14946344767865
YGR005C	6.93849837882146	6.33873165727949	6.67462100942508	7.06234352543366	6.54764258965055	6.48983999985257	6.97513072781842	6.97908563567314	6.5004343867086	6.5966430934996	5.80974463340102	6.71527127287344
YJR075W	6.93844104722144	6.67620764318651	6.27236537531715	6.32031721860691	6.94359822569317	7.07536458901066	7.11980760690165	6.58971024483438	7.1262831095345	7.07760544660035	7.05697228981329	6.29476488956061
YBR151W	6.93682049275	6.44860708905923	6.73798829698587	6.84519093767342	6.58650591049906	6.86082303916769	7.52708588216371	6.69504527147004	6.62345118104284	6.58511781412015	6.71672766039829	6.42538582367044
YLL026W	6.93578697616142	7.69037821913769	7.99500157739184	10.0759625371076	7.72458587834935	7.14268686396947	7.76858072088969	9.61557613735068	6.83517846061552	7.17657024410018	8.06062670400807	9.77246430673487
YHR088W	6.934479666936	6.85672179433662	7.21968498928583	6.56221197226312	7.01239171189313	6.46209580706635	7.65970555929482	6.5151005954253	6.81296031532387	7.09329676992086	7.08823966693999	6.59589781905354
YCL063W	6.93312801404727	5.6528108204563	5.4277586650955	4.54019789550664	5.67091880992937	5.56778838111411	6.22914950592036	4.82744923208681	5.67549506045563	6.28315628604757	6.11788889208908	4.21787545505723
YHL003C	6.93236535350229	6.88190508492629	7.06288507505159	6.69892380419438	7.08353924728068	7.08813744025686	6.80791430790328	7.01754737190252	7.19108178652686	7.12779184194561	6.81808029322809	6.3915005041335
YOR385W	6.93200546770972	6.43833994428326	6.10013505774084	6.89973813773864	6.58869120546635	6.58825907546846	6.52727519050504	6.70191834905063	7.27646002053367	6.71288673107878	6.41551696099927	7.46585724290373
YDR156W	6.93200546770972	6.79941346854806	6.81874882435537	6.62931876732263	6.73798768720497	6.67207610050587	6.88219313228761	6.56512699107757	6.87922324871917	6.84447448316211	6.94995929843009	5.99861629603037
YGR178C	6.93163109159508	7.15930352603177	7.29224040473494	7.09698914025681	7.30787472794036	7.18695015932756	7.51295315823532	6.8837090543117	7.40029171263392	7.1068422630465	5.40362380940421	6.59218993879433
YPR052C	6.93108375106718	7.44219869115454	7.01281436211637	5.941108866971	6.82946972433301	6.63535778219117	5.65805169600287	5.76632193537456	7.00839746605877	6.9105236630444	7.76470108425442	5.43820393832663
YFR006W	6.92754985340888	7.02521914548437	7.12479159015376	5.44132754230549	6.76051956985787	6.87689216195043	6.88869101144587	5.75035044142311	6.54166709123287	6.83131965258121	6.98671179673675	5.80992456649209
YOR052C	6.9263362358255	7.08639324838933	7.72706273294793	8.79219396058527	5.92414522208299	6.41200431240203	7.38712181358563	8.31265406024336	6.48586399837776	6.54782164940424	5.89216601561526	8.02127189075425
YDR299W	6.9263217822075	6.60387071522931	6.76224966793677	6.29939400932942	6.41181186012319	6.37773545070633	6.50305972362488	6.48867093760944	6.41786737520777	6.41351529157606	6.42662165012108	6.3190029362887
YIL063C	6.92581580131652	6.39251619740656	6.26245581217183	6.57434378667172	6.0937561113135	6.56016860427639	6.79665052883233	6.9634091650876	6.60020505627247	6.84754722261726	6.95062519183907	6.42091349713817
YLR221C	6.92396384573809	6.86734650364325	6.97622208924805	5.75812655848296	6.94376895883431	6.35469988380497	6.64669515795463	6.30446113814838	6.93942381642003	6.87731872889646	6.25993053899061	5.95205402712776
YPL204W	6.92152954043782	6.84245755524467	6.89711801459822	7.56874359389888	6.89061742929006	7.1966103107141	6.69072562998934	7.39402096820321	7.10674607335386	7.06121228827009	6.83115726605336	7.12867942386644
YHR169W	6.91990438566788	6.74835783679355	6.58288485814367	5.41598548519711	7.04373896295195	6.78305907299695	6.66931954697922	5.12637211235871	6.55979855931831	6.54976344241052	6.38124165072273	5.81811074585611
YIL127C	6.91926543029511	6.77879600272731	6.57060093297063	5.51901757248461	6.96186544270683	6.91678860511852	6.15520141929173	6.05067945394936	6.67798382963984	6.81831228018745	6.53527944616569	5.3677629664798
YGR182C	6.91800120841613	6.06764841207757	5.71387710811988	4.96099086800146	6.4713718821222	5.64414489607047	5.26870122952144	4.64167172634441	6.28529205190283	6.04191237462335	4.7189442129445	5.28520057363154
YGL020C	6.91682317756062	6.94998581388968	7.06591663609812	6.66229092451274	6.47089807767669	6.56618961572583	6.9143110358235	6.77094112582891	6.68176134445145	7.10794093191757	6.61762376817389	6.73498151621855
YFR055W	6.91586258884424	7.28185792186763	7.559848034778	8.5272518316321	7.37634787861797	7.55967878037196	7.40935987264888	8.67396521981046	7.36387523921178	7.55431101121281	7.74282655540645	8.41235893009394
YCL037C	6.91414357687332	5.9860619912683	6.33855166453606	4.59732442866377	6.47578656845704	6.1610153851806	6.67577478791867	5.45294766672436	6.19468482247719	6.19381582186662	6.47391535840287	4.48337126831417
YDR083W	6.91271436462008	6.70756731465457	6.83097236322827	4.82013876438151	7.48545549786146	7.07042168680605	6.79674027211888	6.00014952905239	7.06985255633187	7.05507347651512	6.8663234604392	5.05905780282822
YER141W	6.91246629602571	5.87800269552576	5.38177909192995	6.03867216518677	7.05231526997533	5.46490273199879	6.10709052343848	6.33573034648455	6.68078293898209	5.24883837105794	5.47365799495896	6.30272752242174
YBL054W	6.91113767250426	6.60306091995325	6.39425039489428	5.49445318351898	6.75637826287219	6.54646941044795	6.64500138346563	6.32092474314516	6.62672095211256	6.70690504461475	8.63688690697116	5.50649119039537
YNR039C	6.90849138315957	5.26937936400303	5.20959724375722	6.0261442268292	5.08227319325708	5.46155055125586	3.80599854370419	5.9200216670431	4.97688728411933	5.50181075364808	5.76619389419268	6.42136135363327
YDR302W	6.90649981283875	6.72268725836929	6.68043254553832	5.65986725623949	6.38238589579398	6.63988779134365	5.04702034305279	5.99866176244428	6.59561437393508	6.26554153484601	6.7211573717135	5.08152302027525
YGL115W	6.9052536834171	7.21233817378829	7.20851076597565	7.11978865224968	6.9215180700106	7.13728704106091	6.94500086749627	6.9207746805004	7.0136800316403	7.47835634906797	7.05724711987006	7.13178425459953
YFL018C	6.90375690616278	7.13166445093365	7.12433571592652	6.6357043624151	6.83733301306834	7.2678143331808	7.00829128367755	6.68598400241761	8.91432027662136	6.88639635313509	7.00242539584347	6.47728166770711
YIR026C	6.90284634115155	6.79465676850283	7.00252658037136	5.60394594469473	6.99645890986913	6.8327506556811	6.96422529062088	5.169985033848	7.13951846658934	7.27636421143306	7.01337353787623	5.89901631416563
YGL043W	6.90269942177607	6.25116768900077	6.09855524576547	6.65846127358119	7.00940409114166	6.65544836838267	4.85766960700549	6.65648939738653	6.15919676828219	6.21572401341755	6.28924044339847	6.54227638878607
YJR137C	6.90100877518468	7.3395087108353	7.21804612060905	5.75698893102441	6.42988257847939	6.43961201669717	6.55364217972445	4.64642995968436	6.3074667386048	6.95564901124653	6.92615633851054	4.60821088170362
YLR434C	6.90046440618704	5.6935033688746	5.40764800887249	5.12688394740444	5.89500946613475	6.82155000517939	6.53385841268719	5.51826236165395	6.31027124881481	5.01803241937443	6.29740677505999	7.63481303768163
YPR024W	6.89969899976941	6.90956395424537	6.90613416949808	8.04395279794472	7.33854080689541	5.93578710697198	6.90335097094733	7.29325367523595	6.5938334061405	5.89808710600663	6.97657614637664	7.64922345600858
YDR100W	6.89943395681806	6.73389196027434	6.96156409644605	6.72667261194782	6.72460243903137	6.58325532681392	6.74911893939276	7.07314758796315	6.11610827882708	6.39491269248344	7.29166599957462	6.53249769892897
YKL068W	6.89756254689636	6.59960538287246	6.50100863632	6.23673333045951	6.71022230433893	6.7354858896579	6.77795267924178	6.34024045855023	6.81970620609657	6.24863914506289	6.21604935027896	6.08407102799366
YJL198W	6.89678084579332	7.1249348512896	7.12332488555556	6.02875280263599	7.12699000038317	7.19887687623022	7.097542346811	6.45886563397343	6.84407067852192	6.87534148975918	6.99017054563426	6.34173677515259
YGR167W	6.89672183213412	6.98095541242368	6.94045632871138	7.12460920415953	6.86746477260937	7.07174145137554	7.27325543184701	7.1092691982884	6.54689272055279	6.93796559037527	6.72028987110357	7.01379248369732
YDR211W	6.89660379812666	6.86640785516787	6.99393300015799	7.10634666760142	6.92146027378515	6.9559687652059	6.32659559778531	6.81281421436361	7.0646649253383	6.52156832233317	6.96870827197626	7.18330495192799
YBR052C	6.89471393670941	6.84269620355761	6.79426545065062	7.14960837375278	6.83751679587635	6.7998138274189	6.8845593852987	7.65870879317318	6.60382287163098	6.74647913229824	9.71734190144416	7.42400833395602
YLR008C	6.89125262072284	6.85014897180517	6.59148597847298	5.45995363535158	6.43814717934137	6.51358490875551	6.02887491020869	4.98300962890719	6.81671899400893	5.88447426865781	6.833325283721	1.26754109497568
YGL221C	6.89070455727956	6.92750669272916	6.79381614769538	7.78043339376588	6.77139841311948	6.60772327110501	6.68045142938617	7.7594019102538	6.83524127466435	6.52409455228785	6.77603710761985	8.05273612975529
YGR081C	6.88914810788283	6.58075460022951	6.66957997638761	5.90567608123339	6.54546917946607	6.46578139085801	6.89129879700914	6.16529584743605	6.91276600350119	6.17618621406419	7.06088370855865	5.72516005469769
YOL142W	6.88756028211606	6.98641978847716	6.81673704778272	6.63147478483231	6.77703082334916	6.64573346411834	6.85418124582858	6.4963345606311	6.63843114474504	6.81553528061418	6.72894148626214	6.84801310084961
YCL031C	6.8874860420974	6.74743405812947	6.82337136461106	6.74112799817972	6.86788470206148	6.72168042376505	6.76039041146709	6.51067115078721	6.64482429604378	6.65993605517373	6.7087022489011	6.72267906367983
YOR220W	6.88701081448834	6.51118187359904	6.35746270025204	8.67755509417664	6.98555417514868	6.9606067996256	6.66076599402032	8.50976839623913	6.77685391609245	6.85393509633941	7.17899159891464	8.92776357763178
YGR103W	6.88683256369927	7.49694738908764	7.62472040686319	5.77812209897664	7.93805265491817	7.77833468238151	7.30502248004917	5.78542980505815	7.73031052555965	7.79510416339538	7.38936875872301	4.76886880451737
YHR121W	6.88558419113362	7.06753993932628	6.97285898695041	6.95578718826279	6.70774459603581	7.05187281007071	6.97267027916421	7.06996341516226	6.86944201992365	7.15433823871062	5.59522829670057	6.81828079386599
YPR169W	6.88500422218736	6.52291975216074	6.45267592262037	7.03534338435296	7.07530294931548	7.09874972079712	7.1360001999358	6.97574970324168	6.98520468003164	6.85026333602938	6.51321140305632	7.18365698756192
YDR410C	6.8848852255609	6.79333010282452	6.74648383148325	6.90064743277921	6.5133894303917	6.51407040887751	8.18955972000826	6.72751692806041	6.43686747165083	6.94724367002705	6.71114949627938	5.18818182071825
YDR041W	6.88445377944692	6.83157212111524	6.82365978237091	6.66271978483293	6.56476500200379	6.35605452713538	6.29187111082056	6.03504032864353	6.5051797081183	6.52123848807456	6.32791007744402	6.34410082197053
YML053C	6.88418592118498	6.4231400674975	6.36401090705345	6.61790043582022	6.27782982640428	6.32272496088762	6.57629836190517	6.761395506265	6.1865345336922	6.43491943667781	3.5037141573497	6.8152167821627
YGL186C	6.88351605591776	6.9058571117432	7.12899854390785	8.09451773187808	7.24714589354084	7.51704051731094	7.5235114346007	8.26685801493703	7.3538256856876	7.68785487070509	7.36615266379497	8.23247492252733
YOR315W	6.88226480956973	5.71923894900587	5.21812117978781	4.8593926017177	9.56208444678801	5.92109657203859	4.68961449967383	4.55963004631214	6.8280628894082	5.74153234063494	4.85320670140718	3.86791948186118
YHR188C	6.87950525395472	6.59757403877393	6.54204787945676	6.5594893089025	6.52073276534524	6.59186638962459	6.24475851827161	6.4379770476498	6.5578966715683	6.20316748691921	5.05163706057396	6.21417546491932
YBR112C	6.87886308690345	6.19456213618273	5.80667426388419	5.51320295734015	6.28008530770102	6.18601104389832	6.3640208950623	5.73285852072429	5.67577570298461	5.27437579639286	5.48657223117412	6.12790217358093
YOR212W	6.87845971971147	7.06199058918516	7.07471822589023	6.66810541075626	7.21539450459172	7.01083670044023	6.98130303316424	7.34046070052316	7.22009020488483	6.84789797771365	6.74139487616801	7.32997738737965
YNL045W	6.87686008066599	6.5283822253402	6.62224864554997	6.21516172637957	6.56002087438585	6.82976364032653	6.99442996550888	6.53490927252413	6.46758344365355	7.17824483529743	6.77118672306592	5.83859880340577
YGR083C	6.87566292904707	6.93943871442981	6.85405825394172	6.7119673212566	7.24871296394502	7.12621468124147	6.76342418154885	6.97820519421564	6.86280200435174	6.63444287450978	7.21595703419751	6.7912763165155
YER004W	6.87540840588574	7.32727053471145	7.81378670712328	8.71672298802242	6.74401325154761	7.13207780026435	7.86459972352919	8.22805011984125	6.88887808973669	6.91964567136572	7.89676123166983	8.83006464421776
YDR292C	6.87356551966514	7.12481220421256	6.82890195724797	6.85362070672808	6.68620438114625	6.68808417674381	7.07010994492832	6.70199453393078	6.87152608756297	7.02102939739333	6.77101917830802	6.95396423473547
YBL068W	6.87355052757371	7.07694033631955	7.21205187855622	6.51489636111299	7.46240246579301	7.24552410996557	6.7269677705958	6.37725449109205	7.31449035220098	7.34624311491859	7.10986297876886	6.75596567274546
YIL010W	6.87304069081025	6.77329796193353	7.07295709061199	7.56358573335044	6.52301991700359	6.68103943836226	6.94265067384115	7.2123983468145	7.40761806248467	6.92172976626074	6.85893286655104	7.30947750623725
YOL020W	6.87072917252016	6.98207973452164	7.19175599085459	6.97367011994459	7.0286334672091	7.03578977254618	7.24676351382413	6.65845363578926	7.14251656718989	7.13449234534487	7.12429729963227	7.1352464681086
YDR045C	6.86836880482829	6.99748780684153	7.1454983218056	5.59872587599551	6.42279575554265	6.75936618878203	6.48122548146104	5.76194371631651	6.43097755892287	6.88579864459738	6.35062392513001	5.7073968422484
YCR016W	6.86815813934573	6.70132993640161	6.70994912806101	5.69208622994326	6.69907266925047	6.52117232389544	6.50953512769183	5.44568652278694	6.58594105851316	6.46094904054366	6.59773391773147	5.35281423863879
YJR024C	6.86751090045645	6.85111308277113	5.3028358672279	6.55173421000363	6.62598206006714	6.51762573643217	6.18100787531519	6.39931621788475	6.37841007632487	6.56467099213754	6.457871444498	6.78977398911488
YCR035C	6.86674286863168	6.81559759536969	7.07275276218446	6.98946913620081	6.82650990614589	7.02146181142602	7.18783287254265	7.01907694999987	7.0604798519341	6.54100473628462	7.10082596220658	6.84890121924933
YJL200C	6.86641143432664	7.40612918712417	7.64746818231948	6.87783368687841	7.28204471117214	7.32182400732796	6.66578629432523	7.82200915248246	7.18552482012784	7.2337188967872	7.37885228238259	6.45776595083074
YGR220C	6.86285125275642	6.66897519034106	6.13274616447126	6.19844827930423	9.95107374140579	6.73888209689017	6.18649785194473	6.04011153492384	6.5317789666823	6.37009646996536	6.36034548020192	4.28372348305389
YLR350W	6.86041743330949	6.54372950237117	6.52875814713525	7.96458607559731	7.08250581721946	6.77646419012945	6.6906290434541	7.92627937833033	6.72138316942361	7.26334092811181	6.98620670103705	8.08267961762291
YDL134C	6.85810073824849	7.06520260808588	6.9466998976054	7.50887128938456	6.76908789273136	6.86887997203002	6.75974606236405	7.49380654240387	6.76159933522896	6.40615064879645	7.14745742166866	7.53018106375406
YJR032W	6.85676657328605	6.55121457966737	6.66739963153399	5.81231603778077	6.45541410565496	6.58649049929517	6.45803469218601	5.80613186682312	6.69088442140515	6.54338891026486	6.07943788891326	5.20839138443996
YGR095C	6.85667556195356	6.53631605021241	6.38141823284159	6.01398281195756	6.77977504476653	6.84392938425447	6.98831368822158	6.48495664140637	6.86968736134387	7.06234624481777	6.60226135513426	6.40560306471413
YGL167C	6.85663005498749	6.93759653933733	7.06283363755734	7.32837589966966	6.96932052412309	6.62010408139213	6.92362782302066	6.91651332987552	6.9164518869792	6.92247930477478	7.02437979836793	7.2260590946264
YOR343W-A	6.85354737229373	7.990117448357	7.85574780328828	7.10699023553599	7.38425319137817	7.30896468576945	7.38914685879008	7.43410680390729	7.77713186564774	7.98223365145292	7.93431518291267	7.0512176935365
YGR207C	6.85246763551763	6.69948639397756	6.89009044483765	7.35691402282499	6.48167801343322	6.1307329761574	6.51685347967561	5.1807400014762	6.38383116033942	6.61252213595762	6.50849572678044	6.81066551330922
YKL033W-A	6.85231549483484	7.3444045546843	7.39548140470986	6.86434937378986	6.77683916859873	6.83644339726032	6.72564856037751	7.15411845022301	6.86150733327461	7.03772914326903	7.1231163490799	7.10033788050872
YPR148C	6.85172199356487	6.70221794609798	6.90776743313275	7.54404874376299	6.62832087647678	6.5672816496528	6.70054352118624	7.51316981483207	6.69594335425009	5.92227114077255	7.15421795438141	7.37251866796154
YLR162W	6.85004669912231	5.88096860226857	5.3257372976693	5.72253902087887	6.40604057964786	6.63736462260256	7.07159416011412	5.50993158820661	6.2779165311459	6.49314756955301	6.63254769575776	6.52862302151232
YER107C	6.84980285756878	6.84902088673305	7.04824164523706	6.67826889941682	6.69974677941608	6.99150042878915	6.80059391155087	6.40896231374512	6.9869020017908	6.67335703332489	6.60113082707885	7.28712670303869
YDL012C	6.84839996955745	6.46882811643096	6.1402732654655	6.03704663901411	6.71955908893214	6.40477906804968	6.54490661592346	6.37285879729151	6.45839634156303	6.72210005213567	3.33716305689843	6.06985810943281
YDL181W	6.84685826996847	6.51702536821004	6.30206255877099	3.20382406506202	6.2737610547872	6.32696805361822	5.85500026307248	3.12830091099688	6.00122118514771	4.10585273391942	5.66523453357074	2.87010841248106
YMR291W	6.84534549832321	5.67318315072969	5.85702015660186	5.5987632297245	5.70341515093824	6.07050420334554	6.30820511540926	5.35654501825446	5.66011708153021	5.61473955967758	6.34972669322027	5.46132735323224
YDR266C	6.84341785557976	6.37286268695932	6.08795344155059	6.10549908436371	6.32035538079499	5.97122392226817	6.46358483022414	5.5393929477507	6.03716048916128	6.38853759748151	5.83496920204747	6.92193317205016
YOL002C	6.84300445339908	6.75604363250774	6.28947905519812	5.92379946095169	6.77306482317698	6.71176809285022	6.42311564700548	6.19277137367096	6.88257028887159	7.03849761556632	6.7279923425972	4.91765396958578
YMR189W	6.84154894999541	7.5002982138059	7.43677238189329	9.39156411533124	6.97428783510187	6.77017778254701	6.54405152849053	8.00369227697272	6.54957502477823	6.37082889543655	6.75467404632042	8.79619126709483
YHR124W	6.8391249611392	3.83166981247249	3.37630497996738	4.38476317509164	4.99555332764485	2.92469194036027	6.01459371931745	5.39286519757007	5.51975271150267	4.76707240043506	5.92732203308432	5.1188184842488
YMR128W	6.83840311464643	6.35268640561259	6.09958357422187	5.19280495467508	6.71483155759152	5.97487304010174	6.46843783526052	5.91792424823303	6.34412504910376	6.0825692603329	6.2895913787057	4.28765900279127
YDR210W-A	6.83801900625053	8.00981708394948	7.62402333707511	7.24933399341757	8.00563358211148	8.01919768774598	7.5838847192863	7.3818508487216	7.95492798715643	7.8137632727695	7.75875659890549	6.96045035053284
YML130C	6.83643540074965	6.7561228183257	7.0038400158531	9.56520552056329	6.58395220718228	6.32401765940644	6.57807469280768	9.42024130398746	6.57002564638658	6.28315628604757	7.31305554016823	9.34757090626483
YDR531W	6.83589688669352	6.64579321518047	7.0416274394218	7.69892816034258	6.30377908207494	6.53670642007254	6.78918240249433	7.80199738180894	6.63576495675631	6.33098692548115	6.78784379885494	7.94238687027192
YER050C	6.83535817155145	6.61442678994873	6.73765001053786	6.48115143516457	6.47594398530158	6.17356734718034	6.35258969334303	6.14077573715992	6.48610404746998	6.78902072706571	6.30413832102271	5.8397161295381
YPL013C	6.83515802584629	6.635602722136	6.54929896043922	7.35030655229635	6.47429024375875	6.68987581147147	6.6032295920347	6.7042781830675	6.45341251276331	6.87534148975918	6.75738293508999	5.84729109795947
YBR243C	6.83437257136107	6.36918131216844	6.52886986776493	6.44560173520531	6.34659087348728	6.62864808073539	6.79763738799057	6.34454132313265	6.29737982742487	6.63637310673902	7.0039232227327	6.32874443459215
YKR065C	6.83389492900132	6.82916535976079	6.65385525349723	6.8012324144354	7.22633687412511	6.55420104244208	4.09115380422501	6.82489792382648	6.61227819843679	6.73656852876528	6.81808029322809	6.12240374208156
YAR002W	6.83224507736689	6.77717376089328	6.91316980139219	7.04292704392474	6.90103043687437	6.53040085095499	7.06750888780029	6.99241504382349	6.5023343886833	8.69058304276135	6.94030639294426	6.44372572403681
YNL217W	6.8308404465599	6.67614068686224	6.74269994327754	6.32988999042733	6.50338536986067	6.56494056185164	6.71476631714786	6.22079721415111	6.79104244544756	6.76135819727562	6.55380469306138	6.17487443437044
YBR072W	6.83028439054318	8.50145830259485	8.81366253087918	9.13169863762187	7.51409861914023	6.90585416001371	8.24986412693962	9.99840977893834	4.20837730840474	7.21065314008989	8.33828019234789	8.9165821897524
YIL091C	6.83012989230263	6.68691402464256	6.85230348476974	6.06346045803588	7.01699681162124	6.61022308461636	7.5709299675628	6.1799197405325	6.76087203789822	6.77857135105871	6.94758918329137	6.02478835238353
YPL032C	6.82893970244538	6.87089025704872	6.87266373779276	5.80261949261919	7.30118285106391	7.25354180260677	6.63258629250842	6.4841594744314	7.21309805452619	7.1393003773419	6.9813632537959	5.21357224362234
YIL138C	6.82844478948053	6.87029048134688	6.91754260081061	6.62396964570447	6.34702124179008	6.8095367793609	6.84553171196616	6.40821540919531	6.89268579147043	6.93260148628595	6.97926178483399	6.67677573146572
YNR001C	6.82638598529757	6.70727246694126	6.869550032879	7.38694404906549	6.4464450329649	6.95656421744413	6.69294531214558	7.70661517797518	6.68921733116597	7.02390375515904	7.41457876153458	7.10870431742179
YML019W	6.82323792506505	6.73134867448991	6.58737957401573	6.40200080891589	6.64087134223229	6.20447763111236	5.93463941363411	6.46776452879554	6.51383913097401	6.6612338892841	6.42129352543707	4.30653078226034
YOR051C	6.82317582506022	6.52355252493252	6.705623375478	4.92103866363652	6.62484672397328	6.5605603389953	6.41729056637099	5.14509695226528	6.97600447578572	5.40621019022223	6.45828773291927	4.9667540315455
YLR412W	6.82034745238062	6.1344754571286	5.82955967097757	5.86553740029037	6.162266078602	5.95808151744379	6.00343940992525	5.95790104982187	6.37823764544953	6.22480014961228	5.91645592774489	5.72516005469769
YCR003W	6.81690552847433	7.08688441982301	6.96203303923178	6.63466634677568	6.22476871505292	6.86126829419584	6.72366748402597	6.53678984212503	6.77894539616743	6.24677837123977	6.99777937718609	6.57712840862571
YML070W	6.81628167700475	7.02055940503746	7.39546098132412	7.58281447444	6.80122886024613	7.22935380195939	7.7169256315679	7.64272385434819	6.80445126811089	7.11196222942946	7.38220177066458	7.72923533921538
YNL075W	6.81531417428335	6.64903766478257	6.62580455272813	5.91976841622158	6.59790579563569	6.73222077038737	6.78194743109656	5.70530464703175	6.68949531204752	6.82081595177944	6.46555338163311	6.43857271228945
YNL085W	6.81378357112971	7.55627560968515	6.89297212896903	6.59139528848598	6.79442858297828	6.29540143527998	6.57263430737239	6.19103546875846	6.62998332922129	6.58795528342818	6.42991523460786	5.49547387412288
YGL122C	6.81229827091796	6.49771952582155	6.97414500066147	8.90456410520644	7.10862978360434	6.7936285589146	7.16089487551558	8.90974309463037	7.01417948371185	6.71615651546583	7.26329947589935	8.58459552415018
YGR280C	6.81215747897475	6.72800984728142	6.62667476252977	4.63248773077293	6.6422747071838	6.71275534838841	6.65810109854613	5.36484526925279	6.75184956858727	6.68694841361007	6.33064105866457	5.0819007927486
YOR243C	6.81211054527356	6.86722920618252	6.99397346543523	5.56486258801878	6.99854234450059	6.82383626430315	7.01208377915877	5.88635968194968	7.16498082508034	6.92006273064091	6.85427467887443	5.36869213893233
YDR541C	6.81110892888488	5.76017921101397	5.85642677885116	5.88063992672736	5.72317749278151	5.80924010332271	6.4961130781707	5.99655147609655	5.06437022099437	5.34167383572608	6.47689740779913	6.26845411640855
YDR294C	6.81020061355401	6.29869413481541	6.52181451696731	7.249215014489	6.96775423308469	6.56056034193294	6.86046282297045	7.62872551483081	6.95604042464712	5.89690109497949	6.70432181206585	7.56970662216997
YNL182C	6.81018494772627	6.65826993737801	6.6292996152816	5.36717456559429	6.57141014282606	6.70093455279507	6.92518846822688	5.33862432258513	6.80855211254221	6.54457951933489	6.43753595904738	4.34669680644312
YDR481C	6.80904089669706	7.24592748545544	7.45521076437361	7.84823023201888	7.0704636089917	7.17814421080838	6.83070742892494	7.89086128220541	6.96186309929498	7.12887467540284	7.20415388712518	7.66317582213829
YMR005W	6.80875866248659	6.21087721052349	6.03623425396609	6.80882471133599	6.70941918968963	6.48712243889244	6.83438409070776	6.94208816067382	6.30520105939509	6.60942233850308	5.90428570325776	7.15584706672224
YDR308C	6.80733096637793	6.66720771783899	6.74536252682717	5.54994829562771	5.9914298467081	5.34249607544714	5.69299352694006	3.80336502441254	5.63045395139674	6.30733358220004	6.54010517398659	5.84751329310483
YLR270W	6.8069698964199	7.28674473258289	7.62885233710685	8.71976167210275	6.74205115475901	6.92648630653364	7.53119097267808	8.30429805617339	6.59442730546178	7.13305400207411	8.0081053381855	8.4251067066282
YJL123C	6.80596470343345	6.87037826900398	7.01526191963219	7.56194855908546	6.66537335072364	6.94994086435562	7.23455901382581	7.5753308674572	6.95285975268812	7.06204394543218	7.30468821944914	7.48954204535126
YOR281C	6.80506886357331	6.81769326645421	7.00417488429234	6.95364203577847	6.99123712602434	7.61292633872731	7.07329912218274	7.06659470209462	6.67574062696927	6.70680836098834	7.08500847029627	7.0438680887963
YER020W	6.80459714538226	6.28209440661315	5.90118729271057	7.06088005027707	6.50384862587842	6.46125686223696	6.71827652341992	7.21068591785021	6.52400643369581	6.39635221321159	6.79708843743659	6.91038731180163
YKR080W	6.80456569221475	7.5022539944089	7.55312602521827	7.92595591971618	7.0201306991248	7.7553507489276	7.18858541558991	7.37613295155286	7.29858760959765	7.80845667933442	7.51578847081488	7.27387879818519
YPR143W	6.80089667344416	6.45230656082185	6.5471679070114	5.84521455383692	7.23361698054445	6.91911222837979	6.66873127212394	5.73836613518382	6.99141845405829	6.81041519783541	6.67112740545218	6.57216239009824
YJR068W	6.80045513247411	6.63212080165217	6.62905645180004	6.31366476231194	6.82669507278944	6.73971260424037	6.66814275729524	6.3037585093648	6.91983223206707	6.8463189127227	6.46420680962575	6.38355470147556
YGL067W	6.80032895334007	6.62417753170446	6.71378702305891	7.31564895035242	6.66544237015025	6.16637875908307	6.64470227973107	7.18829174760572	6.51658353978565	6.32935505777608	6.96101759125759	7.54963543556761
YBL058W	6.80002923299465	6.85779960059697	7.22308374230612	8.28749431358142	6.82478053636595	6.80874551836222	6.86277923117607	8.29786052950342	6.78096862699777	6.9388713910576	7.44797535782812	7.83851496255421
YKR048C	6.79753440873825	7.37354932018305	7.28434307164018	7.5641693054062	7.36066187807548	7.20665679862225	5.00071520579241	7.54350140157179	7.49918614915638	7.19295324281313	7.1880554836178	7.95192487118406
YOR074C	6.79592153125369	5.84803308693893	6.47126228231192	5.93138306224692	5.19901447868979	5.98448127958131	6.57252948189288	6.43861726759303	5.63146707636128	6.14555549284862	6.4963853091304	6.07004853432368
YJL196C	6.79590570960262	6.26238318500717	6.18536190438433	6.24958976487002	6.66108773923191	6.22310680798166	6.8048835273736	6.29145743675895	6.53557227327506	6.79102859131014	6.63512747606201	6.75986645271096
YLR312W-A	6.79432268781093	6.46301855863271	6.359599886944	5.415519031677	6.22804352730133	6.43893035254452	6.37560257518586	5.90448105097768	6.73370095745552	6.62034526432349	5.97392189453604	6.23640409064554
YBL112C	6.79424349069101	7.55889253821958	7.54278108461521	7.30619822705694	7.96381701428642	7.84101382437792	7.64163284552342	7.78501631149014	7.65501968547808	7.788312746108	7.7362762359125	7.58963523719636
YML031W	6.79421181098209	7.20231853340376	6.95467794187122	7.30787857088854	7.04824523356191	7.24230451496797	6.97861578613456	6.85041644531913	6.99928838289371	7.21535026177563	6.99096201149258	7.18506428490192
YGL099W	6.79134189509687	6.68644873336565	6.64651175366994	5.57723765152375	6.92561548769216	7.69803537776232	6.81652611420961	5.36888158894648	6.68448341137388	6.96303455913562	6.45432814836771	5.3348590685517
YAL042W	6.79064337277777	7.10892741997169	7.18756325359785	6.95843867954854	7.27432684975059	7.18308826923848	7.33875777608151	7.08639820829696	6.8388171152221	7.1552596339502	7.27409845425985	6.42939909290318
YLR051C	6.78949960590041	6.95150800221805	7.18359485501551	6.33051992553873	6.75313457204508	6.48109261469436	5.63635213918043	5.76996033073369	6.46758344365355	6.49594783394719	6.24335938257475	5.77390439147167
YFR014C	6.78948371366443	5.20901566052772	5.1485734036813	5.93156101967333	5.56583767717273	6.49008680028781	4.66504909854403	5.7639885369653	5.7599789433023	5.65036598556807	5.73767013284055	6.02282215535622
YOL057W	6.78537770800706	6.43014475959461	6.24433638890174	5.91257418562584	6.26230706593184	6.52165527478819	6.51314432799351	6.38173195790499	6.55873381256964	6.26067599977785	6.41380093368484	6.66396453036143
YKL144C	6.7819630628764	6.4952548218156	6.15076502016475	5.1269875532878	6.45732881719374	6.77443930981677	5.17735922625038	3.31680156548464	5.75732948321988	5.97556807053543	6.75009122931302	6.40016035232184
YDL111C	6.78188318433817	6.66707296466118	6.56824750748056	6.79986837100552	6.46377227477569	6.40381878558593	6.28408240125989	6.28435180291944	6.43885300598923	6.25182346428285	6.26040803667303	7.14413717985061
YDR194C	6.78127596610765	6.956175246328	6.8475788061264	6.45829739263326	6.97149931583966	7.2099568459016	6.77248740121847	6.0041094083022	6.70243157664604	6.88083666085375	6.50859621848933	6.69664531387732
YIL137C	6.77958079404199	7.51343685774903	6.16545102659772	7.02795546800014	6.64304597866051	6.64396006457258	6.81244857225598	7.1097286841847	6.79298411825813	6.53350144374568	6.79131748366537	7.07560751038542
YDR348C	6.77932474633732	6.43719462663405	6.50860059037111	6.62920905319669	6.56120837033301	6.30777510169354	6.69958393391208	6.82132550759826	6.49765905836124	6.68871180396631	6.72954515829027	7.17783735319162
YER154W	6.77922871598082	6.21500796895416	5.85009211512372	5.469871779663	6.49105456794995	6.37006792621369	6.78647353577173	5.58851570711161	6.78162067619871	6.38370747624422	6.00074740649413	6.28610248456384
YDR098C	6.77898861362124	6.73773058375675	6.95598025729718	7.36297464140712	6.92521203480215	7.08726767687451	7.05855520081845	7.50659884388196	6.5815293732361	6.8648946419638	7.04260840663208	7.40065254855703
YKL195W	6.77874847129566	6.7103490135022	6.89857419055952	7.57786783821735	6.59776113736733	6.42454054186067	7.69099120690815	7.70056541539798	6.65745518358162	6.95181963626761	7.20235331053448	7.39252873214885
YDR394W	6.77770739259777	7.23502605517324	7.51670213595555	9.00882130842719	6.93199808677114	6.89924110164464	7.29075645722901	8.66506327360535	6.51916635045308	7.0307943926342	7.47563849902843	8.70213860748172
YFL048C	6.77186342632686	6.63263845017356	6.4954550846838	6.5698920489389	5.88958380173549	6.46402353767513	6.74028057648503	6.54759819188497	6.46847464531106	6.62485513008213	5.8886182727762	6.12863371243114
YKL067W	6.7715899145867	7.22271280968218	7.5701803139368	6.72079817315422	6.375145673457	7.07755601175274	7.15593619658452	7.28940547476042	6.66284486424764	7.00248087354831	8.03622667666773	5.90137259877479
YHR063C	6.77038262486077	6.87700542137878	7.09315705322058	6.60112386037014	6.56934604472083	6.70171615651381	6.93948401866196	6.93542905822659	6.70538989197403	7.2441492713301	7.02381741091349	6.89606552013709
YPL087W	6.76880357574618	6.65251307534809	6.80838567834979	7.0417185326094	4.51809805962122	7.27852208005577	7.06415776200096	7.64957366890104	6.62177709670142	6.71740477202111	7.27131743859456	7.49876669470537
YHR008C	6.76704525404713	6.10672455237695	4.72985554921709	7.50494021080141	7.67134846432923	6.54583642487291	6.94224508164431	6.50526795654874	6.7702327302508	6.08629023567387	6.94840434806656	7.52838050895329
YNL306W	6.76499385990656	6.68629914344664	6.64908366305446	6.30926595069393	6.78213218034675	6.755196743728	6.75633543650588	6.43128345765997	6.77239943235205	6.38564146661818	6.57890658722471	6.17292533393703
YHR085W	6.76400750655257	6.30321005709324	6.27189820930489	5.79650960547862	6.2675908359549	5.79279518111804	5.95842063350657	5.95227574978279	6.3257335035092	6.74233440261915	8.49713253534698	5.92977177826679
YEL038W	6.76355452817223	6.63737492724184	6.5047244091761	6.92141951998488	6.77958375664097	6.65251136120663	6.37295663529749	6.92293332439598	6.46336301589431	6.55353167652104	7.12914218698652	6.88604152068909
YOR089C	6.76340889844021	6.7068956303626	6.7962314391314	7.27007598227478	7.00755409751048	6.35866990524869	6.38004163734837	6.81725197908418	6.5437442401068	6.84218763293559	6.46234024974375	6.89735387641855
YPR160W	6.76216234831328	7.32124610038602	6.90521643749598	6.23358543810059	6.85547538275816	6.26187656681436	5.77362771168832	6.26993188738332	5.57601452024357	6.96973801800808	6.83147865750021	3.75211366669361
YMR062C	6.75922789821966	7.06345032095545	7.44761746007121	8.93402238069207	6.83383668408966	7.0748162143593	7.53474646719266	8.87402992329849	6.77547973374794	7.11305700489624	7.84034892475608	8.67557168388165
YJR086W	6.7591467514924	6.898515172818	6.80091115544615	7.34592920747698	7.04416368253738	7.02072173353236	6.51292584678712	7.98593781612816	7.24129229433304	7.20327028787213	7.07791489321248	8.14528986401464
YKL207W	6.7586760094723	6.52849348931378	6.77208339361045	6.89094911721572	6.66937098032114	6.6077990876522	6.45599049058167	7.11162251007567	6.8159553097241	6.67671753875437	6.84944271830316	7.12235783136655
YBL101W-A	6.75857859474062	7.78175112108796	7.58148972557915	6.9457784411219	7.513638643301	7.62320150533	7.28909881058135	6.94685346815245	7.52425970141409	7.85255928437204	7.88593239555361	6.672267114801
YOL031C	6.75760409218057	6.22091811681369	6.26529726084516	7.94927988556631	7.11576959673641	6.03936369384209	5.99845411504355	7.62302355175196	5.78828726206207	6.10166729255913	7.08891192381615	7.7185851906719
YKL039W	6.75703532745972	6.94048435782415	6.77181594546012	7.66273318499896	6.88813547435841	7.05031160181044	7.06482861241165	7.55489260660407	6.92757120612886	6.73163510035626	7.14894101153007	7.24304866562261
YMR220W	6.75493708694464	5.53107795993601	5.5038058354261	6.03825906959327	6.52271517229275	4.8654279817757	4.34346507990174	5.72792852355352	6.74865164712812	5.19939285882161	5.1607871013542	6.01275266775436
YBL056W	6.75430213374944	6.80628218044024	6.79150545271702	7.82679954093296	6.87363142545119	6.98748534517698	7.0479631198685	7.62382800936781	6.98169053962548	7.11451541624472	5.30477502681647	8.18517417077301
YPR124W	6.75270537545855	6.12046990600676	6.63933766089605	6.53068465394346	7.20712106482224	6.60620612277725	7.39514572214959	6.51579417689942	7.02347099067	6.48336006564778	6.58301628889522	6.68537807392264
YMR071C	6.75029059020892	7.35343504592646	7.49593616018367	7.36251272735687	6.71609819155314	7.35752062401679	7.35035980281288	7.18032992724981	6.59078582508947	7.32731262517324	7.39682611016444	7.19461510771318
YML108W	6.74993129076876	6.82412827002253	6.93695258232176	5.76296815686129	6.52948054854785	6.74881676952637	6.20798128917612	5.70363151225929	6.53835285477963	8.09627073249088	6.17687479777063	5.68916426842389
YGL173C	6.74958823862467	6.97259717829318	7.31194814180898	8.02096514930311	6.73897183256608	7.01232664544413	7.13585832280472	7.62133272818791	7.01440140761478	7.20429794864884	7.11436034618648	7.60948884778291
YGL087C	6.7490980240743	6.86960262612433	6.78125668436303	6.46554610033317	6.47791026124615	6.31652240181177	6.38530281078921	6.66245241265287	5.80852012063694	6.51274683383387	6.70808978704923	6.58567813508813
YNL091W	6.74878746809045	5.81876270819811	5.71920662319163	5.84983575910764	5.57556623232099	5.18453768640902	6.63549940714326	6.15942672519538	5.81605079237021	6.24837346427834	5.84072814602933	5.96152854043902
YOR164C	6.74870573197755	6.93424109168135	6.88442617458862	6.74725743506641	7.07093264057709	7.26035815415536	6.63439512572945	7.20327769247185	6.85693587467437	7.20792315533118	6.96994958178483	6.74634609114977
YIL103W	6.74710276417519	6.60034655161684	6.9700504008634	6.22729313589624	6.89303617991894	6.7378432899322	6.45599049058167	5.94534186323923	6.77861880082634	7.18769764504865	6.49455994700879	6.30822690117443
YIR022W	6.74702093255666	6.69150902156418	6.95324958609059	6.7886473987234	6.79120616465063	6.87676632840336	6.8810931967773	7.23442424665329	6.7560361117127	6.28807596537212	6.95276875633072	6.92541055903987
YML105C	6.74628423720062	6.67194975104482	6.83062498445219	6.04975394401265	7.01558975157955	7.07607716704831	7.27319093287186	5.01941323745981	6.98752385240436	7.05621226653368	6.80717324151024	6.8174870479355
YDR424C	6.74580927876671	6.85312821653267	6.50317101553555	4.93518955034591	6.02796260092082	6.66115839827751	6.02013870831813	5.65440438059495	6.1930192296442	6.51341031571032	6.17180714648309	5.40869323817195
YJR118C	6.74580927876671	6.91864811613555	6.88622953471693	5.34756949110454	6.47602268875886	6.81190795442901	6.73541971038021	5.9633773850249	6.4991663261608	6.85367314070238	5.86463639393606	5.39568499220818
YBR035C	6.74517029464893	7.14375971353174	7.18400873939966	7.92982869928384	7.28931847964566	7.2313727259199	7.17560045422955	8.0788937155354	6.67721312264219	7.19184839247311	7.24935536847696	7.76860482322157
YLR439W	6.74476054033415	6.03256642442437	5.76409366201533	5.71594186732908	6.23652341650679	6.0076510866067	6.21619067845243	5.76428042166133	6.25771846951212	5.53290167119751	6.01099902060949	6.12460563000827
YDR115W	6.74331727975926	6.7207896793768	6.31951861370456	5.53331560565542	7.59987529434269	6.97095870964077	6.10114394491592	6.74891314257309	6.72172298058364	6.19229734240325	6.74540853146856	4.87556612217209
YOR251C	6.7421517768404	6.48785441852579	6.63252632606333	6.37505819509361	6.66854479306049	6.60666143795045	7.0950633026449	6.63206793796454	6.57334331674483	6.71018839522579	6.78294992942649	7.06016064284174
YKL099C	6.74014688036181	6.80275991811045	6.74989045181001	5.65958079808361	6.82971610273868	6.01510185476976	6.32609826523414	5.54874236719306	6.09706080160788	6.22074326440841	6.70616321813674	6.14698330892824
YBR155W	6.73869899460999	6.74219877164974	6.82369013800236	6.18385645924733	7.1060385715295	6.86463507275662	7.08039381281247	5.9069946847827	6.92148985670493	6.70738835833195	6.67435601596828	6.28511854928895
YOL021C	6.73843558680298	6.78753092210186	6.64724950348143	6.77082198630821	7.02911629687923	6.6392203205317	6.64818801305564	6.51718034356943	6.64008602338126	6.81050517843622	6.78270064448637	6.19701476651038
YDR044W	6.73779332709611	8.7706057387608	8.23842499383638	6.60596365597265	7.35254013766628	9.0020015938539	8.18212472025163	6.65042267694584	7.18705143019351	8.67495177859953	8.11011136099512	5.28454428520084
YNL134C	6.73715078257632	7.21516350658354	8.60837070722223	10.0530096349939	6.73101383836676	7.3034985095504	8.67914982699291	10.0485428469528	6.27245282068855	7.47648610248054	8.88547781205085	10.1740386375686
YIL033C	6.7363265874921	7.40719857929194	7.21308355108975	7.79336741391192	7.45043594963913	7.53229941228356	7.64751641941753	7.90965238974426	7.33888470719795	7.14151957642127	7.70144540432006	7.46983181190013
YPR056W	6.7351224174942	5.97156774110409	5.7905816910517	5.43200739597686	6.02935765113172	5.87748971320867	6.37391935764263	5.74533210812206	6.07680249573663	6.05168976646217	6.05046411311273	5.99681442855107
YIL079C	6.73423101350454	5.82689782980434	5.55491461561843	5.02165142843969	6.02021165970918	6.05801756998395	6.32111550159149	5.61933742448772	6.09506871046764	6.66193224233862	5.99860245361479	5.97521800523775
YDL040C	6.73419798819166	6.84195029723574	6.9180118531714	6.89618640147541	6.9439965723081	6.70583034059875	7.25906105166484	6.72646870357829	6.8388171152221	6.94855256890546	6.75636769737013	7.20036759216278
YGR128C	6.73340514884236	6.58293474904843	6.65192457518592	5.27710124883935	7.14289051152149	7.0934533393428	6.59417057081523	6.0998462831975	6.74591446293316	6.81212391076973	6.74685753618463	4.97083924293796
YGR044C	6.73105711185685	6.43606816953002	5.78373208709637	6.89367670467294	6.52659584167298	6.04944663557763	5.91327671646193	6.79020331695555	6.56836394577913	6.28949695647976	5.50562869481842	5.84350858535393
YOR165W	6.73031221737846	6.92131987909599	6.80579090278112	6.43507548052366	7.38994504534435	7.18563014962764	7.18378978865617	6.87474818841924	7.16677891845976	7.3091497536714	6.53360143573911	6.59721975697082
YJL063C	6.73016319231906	6.26547948099074	5.84058266463611	5.8033652051088	6.7758165940953	6.217255085154	5.82134224423021	5.69125107350277	6.5790559241499	6.31825977201542	6.3682308944263	5.73335926596405
YLR195C	6.72857263249402	6.77130913883006	6.77978661283288	7.09375924916818	6.69420976148364	6.74185587219999	6.90784470354266	7.2272960333313	6.31352127500408	6.85445887150981	7.88542944425981	7.12556789679884
YNR076W	6.72824104536599	6.55608005827054	6.12845184241307	6.45640221318846	6.1957208164383	5.88764163576189	5.91592310122081	6.115602913247	5.91956565049367	4.88558511654936	5.83753156988038	5.77880596483203
YPR112C	6.72790938200889	6.75547336913122	6.85960591812289	5.44544596520172	6.8835147728037	7.4125469174998	7.03615288801159	6.09857365862355	6.76707534328791	6.88844375476585	6.57228738831219	5.64510716305888
YER083C	6.72761081897399	6.77168518954093	6.86896178737442	7.29880206812845	6.47129292453275	6.05735153140568	6.75097276616154	7.00969043979613	6.43172550303319	6.6850847221806	6.29542776629631	6.93621063908012
YKL209C	6.72613368521672	7.16866190304752	7.16889021051924	6.63344526873807	7.21482869559688	6.80206850597934	6.8760056660149	6.58004322133606	6.52346078406086	7.40128962392129	6.80684638595702	6.81896080253986
YLR118C	6.72457192201301	6.30784154083412	6.2998165243503	6.25058862238702	6.26868161762742	6.73444463090568	6.21605647258485	6.68004030754713	6.21239697311464	5.96250826985672	6.5617686980196	6.90729984901504
YNL200C	6.72412301841027	5.81277578186281	6.10646202086233	6.0466629021664	5.11437985342834	5.97287305186759	6.0346697907245	6.43073191601476	5.61531733632723	6.24278290583569	6.27004348180275	6.48072365222747
YLR370C	6.72408976027246	6.83248864286573	6.75201351818833	7.53702890761844	6.88155539352225	6.69488058249714	7.24130074861448	7.49925275175069	6.8989496174674	6.8890403686648	9.76188472358476	7.45204205170467
YDR310C	6.71972635700925	5.93028142423325	5.97618795163424	5.71999994051544	5.98768100409849	6.1813317564672	6.36026103499391	6.37925677783759	6.20327609316607	6.76061322115523	5.98595408550448	6.44181389914294
YMR204C	6.71937604597137	4.31195195575387	3.69074647351748	3.84116276733366	4.27126892359973	4.88907718126707	5.18396133159681	3.15792792397392	4.63168408281126	3.8850725228183	4.62194996906741	4.3257969718543
YDR072C	6.71797395308955	6.43995763577138	6.50459186746252	6.75963921532687	7.04755695142973	7.24201146791823	6.83044445133747	6.90530838793331	7.15957305946068	6.36630633980644	7.06280123093368	6.95705649835827
YER074W-A	6.71728910326014	6.90204053160078	6.97139372416831	4.77556341087498	6.12440648071076	6.42212822604692	6.59262073384588	5.31630398123276	6.32948412872976	6.24104809853334	6.60846347331332	3.80889803848593
YMR188C	6.71668750335475	6.67149640072208	6.54221392065149	6.54678615488098	6.27611329894004	6.28320557887573	4.25687739490565	5.77344457705428	6.42814849843924	6.4019765276385	6.2674328038144	6.01750000610822
YBL018C	6.71534971604444	6.61175124565152	6.32943002859819	4.7390875228674	6.03855261385172	6.25230561373809	6.02948599128825	4.9676294735239	6.10874810018676	5.74680831140012	5.65273966296922	5.53049247039071
YLL011W	6.71484772573304	6.47855500916143	6.62174243697658	5.83605425292886	7.32366102650044	6.75156430384655	7.25043758563002	6.27792666947374	7.06311035534718	6.85419701096799	6.77995566035178	6.01493047542977
YOR002W	6.71213395563187	6.70663342476419	6.63337517490072	7.10412481063686	6.88990873711731	6.75779551637432	6.65275649075682	7.27293512536478	6.50462688988714	6.55374670592483	6.2668388102963	6.60328510757527
YHR047C	6.71210042058677	6.72605458192972	6.38065497825823	4.85069862870138	7.05300129024015	6.54393579712546	6.79422537783766	5.36349731355831	6.83159357637478	6.7496737442652	6.73152688471171	1.71216321251182
YOL022C	6.71176502536876	6.84982251182967	6.91165689185691	5.79520628384606	8.2949394566254	7.18496969063941	7.23608196339016	1.46026245256905	6.97143943136218	7.89683753285371	7.17526141631148	6.38600423129123
YOR306C	6.71153020174799	7.38694789960347	7.88807781962761	6.3092887773489	7.19946736678036	7.91937187637381	7.98502922425776	7.07279413783805	6.99788618466675	8.21145409467718	8.1602594739478	6.35789237573828
YHR071W	6.70830590684293	6.5212061489249	7.30740733997688	8.21615121994538	6.12691481571601	6.31057255926537	6.90251725897421	8.59811608343968	5.8774858168508	6.87723281732172	7.14919887243912	8.3584576721236
YDR518W	6.70431595477307	7.13102953967998	7.20932424935228	6.76632269185245	6.58533906404694	6.97449090279827	7.34625758107009	7.27938247778348	6.50707347495469	7.2455476188899	7.12029126940426	6.85344427467352
YCR069W	6.70431595477307	7.08300086622826	7.22691070474944	7.68522928651828	6.59043706126794	6.93176512869196	7.22678685828806	7.56489662186149	6.68831351669141	7.00892552302673	7.32491714224971	7.60114536877312
YEL013W	6.70384383813854	6.81787535498835	6.85520216515689	7.29804310899141	7.27169968994008	6.54258800356406	6.54746884555179	7.35705309403093	6.59694865846107	7.08714469912788	7.90384642294028	6.95096873052402
YER127W	6.7024096808571	6.67696068480737	6.76378517437476	6.31475668689624	6.6864764795129	6.61807306973681	6.73897349258737	6.47901158189971	6.54934530558953	6.84227565361728	6.65668995321656	6.62509309959376
YOR254C	6.70205513981107	7.06416684141291	7.29808600331939	6.86997800348537	6.88990873711731	6.75471751299172	8.79722253951456	7.08610636635862	6.93192456091431	6.92489184093168	6.88687978901503	6.70034058601694
YBR145W	6.69975695258806	7.51187140085744	7.76560745561077	7.15556254598599	6.85759130286524	6.53375661055176	7.34195918393455	7.33820775114305	7.08715183728518	7.70794396919574	8.14476047728444	6.88777104839023
YGL032C	6.69791237652035	7.0916614558615	7.30444106590263	6.58961084348917	6.75170503431108	7.10810585716876	7.20511045833788	6.91309516401265	6.57364454311118	6.93127802555637	6.6778455430049	6.24148549904402
YCR017C	6.69755672904	6.99976348911845	7.08656896096287	6.6490588860743	6.78651766378666	7.02544032821233	6.181695264044	7.08581446318232	6.85532624277657	6.40412472762477	7.40608043149057	6.62184933583169
YPL206C	6.69492899159074	6.33691160913587	6.91371177904153	7.70358148636512	6.64059050693461	6.64897903972365	7.24827363856567	7.70976318044351	6.52525285720162	6.9297048376227	6.91346093600785	7.85496466092877
YBR087W	6.69428404121365	6.78955941938606	6.70896340565613	6.2844002141556	6.38230191774095	6.96143769059387	6.57483385737237	6.70382174233257	6.40446763137132	6.32507835126598	7.15466753295057	6.96363125966508
YHR132C	6.69368975216612	6.87452745259632	6.75944354592782	6.63453882020381	6.77754176866704	7.30363892518243	7.07174249685173	6.85706829838845	7.07974809721055	7.40707328941348	6.37541234698023	6.39576096530915
YDR054C	6.6936727693181	6.72236306290176	6.5061059018165	6.85869869813146	6.08387495616224	6.40154648143683	6.11474141381106	6.25505488693168	5.95306236533884	5.29510266543993	6.25046745904704	5.44232886965974
YMR304C-A	6.69280635720715	6.16642928794703	6.56225612729822	5.84133642378391	7.77573667320635	7.75285040984744	8.22290171779006	7.70987683515653	7.70468526306914	8.2355128029617	7.50419303751992	7.45401334310402
YNL087W	6.69216045636727	7.33198491585066	6.74343825966063	5.8256549744791	7.18259102419313	6.82709607942134	7.02638970886262	6.45290239562897	7.12175837615455	7.17838429860739	7.26240583424486	5.35344021243083
YER159C	6.69010184283796	7.21855811150408	7.25922161498796	6.20944899370986	6.91781462050758	7.52175586820564	7.47722750750942	6.89107847713204	7.17345219608745	7.0658181651928	6.92788573998044	6.81521678642279
YCR009C	6.68986346881327	6.61730663074998	6.80763382694333	7.5168398379274	6.23708077887473	6.41729145327654	5.69742251706217	7.69272777848646	6.30837201698526	6.32331366514077	6.55876308105582	6.5492598351368
YKL021C	6.6893014262789	6.5821131125389	6.93849527915216	5.81382927519099	6.7352284939138	6.3961134183429	6.6219893243118	5.72643125099404	6.70470245411567	7.02165136211573	6.69605041629541	5.24021683020099
YHR201C	6.68856873891825	6.50155985445941	6.79592201245466	6.88483524849151	6.41238772164172	6.37951276977786	7.02975325860643	6.92273721723097	6.63706263621497	6.43911586200734	6.30726128913274	6.70341276725242
YNL155W	6.68826192279161	6.35212074143491	6.94179951007192	8.31547565572668	6.24790659417114	5.78463602571803	6.73719769398135	8.37864923538521	6.32483905737708	6.20795731377273	6.92811116108103	8.3334121649693
YML055W	6.6856854979378	6.81503519429912	7.15100093503485	6.3737708929095	6.21527664542646	6.62385768247224	6.41050387714957	6.48300723172359	6.39929363784929	6.47407387545153	6.58377959318792	6.66585568502586
YFR012W-A	6.68548054954827	2.39878855081457	2.80210568180639	2.3199434061877	4.18261513622397	4.32609278328277	5.09772446249748	3.93520223802506	4.4463978647521	3.73917073167431	3.65228489683608	4.27118969409388
YDR349C	6.68390832679704	6.53045773880341	6.60288674084499	6.36193512632906	6.50446607119408	6.54583642487291	6.85840066037907	6.15564901504654	6.64961849675275	6.62833039829318	6.84801379934056	6.39985737272822
YKL046C	6.68351500372874	6.60805328427999	6.50620047600624	6.5953694765202	7.18711712879074	7.09594181849692	6.94313723522692	6.21397519497068	6.80053177095318	7.72947140512689	6.63917211623958	7.22896147420227
YHR113W	6.68257401062836	6.69737660013993	6.93086388762994	6.88302669749473	6.62342629494303	6.42014365504121	7.22037828176238	6.94711060279022	6.49360542221897	6.5764659425444	7.0215656741676	7.33830202625678
YKL126W	6.68058735805036	6.90261294747776	6.88669455205379	7.88623225771506	7.64064316804634	6.67735964406493	7.16096459537613	7.59757359540945	6.40734346872174	6.76628397795229	7.26246542832451	8.1170455561274
YMR173W	6.67974734637046	7.0961349907242	7.68475499536053	9.6360558892916	7.23519880722233	7.1763049832119	8.16303719483416	9.51582126415031	6.57499929244703	7.32492087916921	7.80919400895056	9.99805970900265
YML067C	6.67930142653797	6.68000231944379	6.72356511144848	6.36668109094975	6.69217870217204	6.9504790294662	6.8540087634153	6.39564691197115	6.77010130868667	7.58251188898297	6.72522764891898	6.94007062261739
YBL102W	6.67744766918829	6.84885753773834	7.04976070907335	7.6082058592509	6.8213155676498	6.81401239802656	7.15060935879342	7.57969084600117	6.76371303097485	7.31016835966187	7.00670078989924	7.81586984945521
YNR044W	6.67715565716592	6.35239312542334	5.94432158863455	6.73960426583978	6.35251870316236	5.63524620916293	6.31924252473815	6.40306994033928	6.42372740106689	7.22402346485304	5.88753679604614	6.02890865925852
YBR016W	6.67636520971835	5.95998207679276	6.00369934728394	7.74508640570339	6.9275159706009	6.29361161006122	6.625328195032	7.33088590760281	6.6481175478946	6.23663495675791	6.90867120840452	8.2100123975517
YDR384C	6.67471418500127	6.4181043729774	6.64071675442782	6.16076501510475	7.31792056294278	7.22065495023435	7.35243707462287	6.70481051575587	6.98180403407553	6.90530914869383	8.43498696921143	6.25041914358556
YPL258C	6.67299235451918	5.46227130191874	4.70059878572491	4.96232696505347	5.00758132592756	6.11662933879412	5.89779772180251	4.58859812504734	5.30832676774283	4.18461144959489	5.49410324919241	3.59583169208658
YNL168C	6.67063010768488	6.62073747446099	6.61861396926767	6.49030136717768	6.89909471832975	6.19844901889744	6.19999637297376	6.53960610663066	6.23818403491697	6.85279959955146	6.39858954615227	5.71545388408116
YPR086W	6.67006051994707	6.63967726038811	6.84542745779649	7.37172302509331	7.09787894390448	6.94724703690259	6.79602217620145	7.63204794548648	6.92030603253096	6.86281351878067	7.83226175572953	7.45342953762312
YFR024C	6.66694971711934	6.9409859975867	7.23831967056402	7.98870323595286	6.43110093682828	7.1854269632394	7.86374330758652	7.76510102064875	6.82281395868958	7.21881224278298	7.35328430468821	8.33380872270039
YOR360C	6.66579009153053	7.18410593011689	7.25949094095575	7.73292745830158	6.71443133703527	6.86279384589798	8.09959890761698	7.39600013389075	6.82389059841247	7.14180568000409	6.92502735130552	7.62855586547127
YNR025C	6.66554766354155	6.08424398429902	6.00021175577557	6.81351548928981	6.1656857173762	6.31902515019733	6.5669628709313	7.00457274614891	6.43380108260101	5.84566045524603	6.46337752688058	7.5985734865493
YER089C	6.66492409127508	6.79729105489438	6.68232547245636	6.22419719604683	7.27319504124052	7.14132570799304	6.57661199126312	6.28251896469795	6.90602386874466	6.99481996776318	6.81206719404164	6.00878458675333
YLR243W	6.66482013635515	6.67543745997742	6.79916768934327	6.67934667105716	6.32987959789591	6.45545479357738	5.95601185894394	6.76963325080614	6.58914787838157	6.40888708554031	6.42800374702662	6.19771210181296
YJR088C	6.66265270373841	6.40693130593308	6.82946141058943	6.94225007968895	6.33934135126346	6.26168383888774	6.10056248044098	6.47634165416278	6.13857709878586	6.66770561951032	6.27075466534048	7.016759263459
YBR288C	6.66254858501643	6.56172672845888	6.65774293422397	6.84053901206849	6.60813950538523	6.56533100901326	6.88379923064952	6.94518096291064	6.49177358395775	5.8795077231476	6.65123844296133	7.25833720017892
YIR038C	6.66147225154499	7.33580470144864	7.55123896970893	7.76402197136349	6.22916461141088	7.2213983775624	7.48482256805873	7.75965812304416	6.09716557379939	6.86749183137141	7.38800375865724	7.57017791596345
YLR002C	6.66105539056755	6.99323471801821	7.21072933255283	5.63276137790504	7.53419372832629	7.6311305798117	7.4034199419067	5.82556239677202	7.30168220393364	7.15809101722471	7.17291721771214	5.79225775850237
YHR083W	6.65957803824102	6.09652904921591	6.16137320897221	6.67573915856894	6.14524322224881	6.04676473395086	6.29961799699482	6.50814636961442	6.13766058464542	6.20494841957742	5.89185786459725	6.23996296123181
YKR014C	6.65794249686612	6.86120489670769	7.42349352231391	7.96855902889674	7.34661239301484	7.29584854661452	7.80807013118892	8.36730924731866	7.18965770512694	7.75452259100566	7.59992866953581	7.96969145457922
YER146W	6.6559041764994	6.87125585189786	7.26560456286035	5.85334676901164	6.30431106562634	5.67283725187213	5.46623907304066	5.64476636254981	6.08199968375235	5.76920362032109	6.48294537668311	5.88046048977779
YMR264W	6.65501477648116	6.85930422892587	6.92044099199982	6.66689450551342	6.32508165870217	5.01172511838315	6.88523474399947	6.79177905542291	6.86366447261977	7.07033423808752	6.76413298894914	6.95499572717824
YGR123C	6.6505420310575	5.5435368311636	6.492765730519	3.47588365709409	6.04227802940097	5.85147277824551	7.07396573351898	2.76157825147593	6.58048054719209	9.70664519335481	5.55434024293666	3.8270396687169
YCL027C-A	6.64833549920232	5.40956154209367	5.42459977047973	6.89712831098357	5.55634086258372	5.66440594404144	5.52397227997035	5.27142144992465	5.08480262328621	5.5446336132989	5.99588093079865	6.31836184332862
YOR150W	6.64796741556604	6.46301855863271	6.38277871177391	5.96245760493938	6.38498685981832	6.55294156132648	4.03869721726778	5.41068805245405	6.40031294022562	6.28600656354928	5.84773578401621	5.89149329914433
YDR361C	6.64754663352741	6.65523304156403	6.5108270450788	5.87996385269589	7.0084249786251	6.73520829135518	6.11113756102231	6.32587684589764	6.87250578493288	6.66083468177602	6.61080581660233	5.19727631247045
YDR103W	6.64345514875545	6.05876498334425	5.80467632680767	6.86282602690827	5.86611417557883	6.24130302442564	5.08308214987761	7.05584511257498	6.25687462368524	6.14083985964067	5.47674331487072	6.57364055969541
YBR262C	6.64333204934755	6.27927606167904	6.05915755310953	6.59748332995796	6.61815850880797	6.48580299071183	6.80157807788467	6.66448674914289	6.40285804989317	5.76846268197359	5.76501659997905	6.99796588248548
YEL066W	6.64276917360793	6.50840166083487	6.55030827399378	5.97067852373269	6.26558892394011	5.91902057729232	6.22954843955956	5.10302293973	6.06816995921694	5.76864795397506	5.7966358391038	6.62936372850606
YKR088C	6.64137863166598	6.98569059826977	7.02330688097588	7.06067667237522	6.86271708557195	7.03381610477298	7.26562467474177	7.37331332069107	6.66433057425734	7.10023263791607	6.77570312039777	7.43750299637001
YDR127W	6.63928148613067	7.21547453154559	7.48210696071157	8.0735715681191	7.1571950029413	7.23284820123093	7.05443278575345	7.78195639676659	6.843446256065	7.04463071932484	7.57806887674559	7.26434096822949
YFR033C	6.63899928475702	6.42100404265245	5.98411366918431	6.20793156548669	7.20275249471622	8.69692218409844	5.42177795445394	5.57060307090358	7.07448956795752	6.31420387448359	5.96998607658485	6.50571707845327
YEL032W	6.63751681891347	5.77072136329091	5.31605936314959	5.44768743220442	5.78089038535606	5.55730568324261	6.19414888595741	5.8703145921058	6.0692385048661	5.14477062270352	5.84789465562495	6.01809233391455
YCL057W	6.63711063940939	7.06049090605543	7.28658027019226	8.30005749876939	6.22017145064324	6.81039348500701	7.55552616413258	8.12964672736105	6.42814850156259	6.62147405216279	7.39454400917761	8.17432098174367
YLR220W	6.6360151521949	6.30943962817702	6.34586263557615	6.38654924657937	6.4731078360003	6.2067819349321	6.43976164598233	6.83979236601593	6.66743853715953	6.63576383907291	6.24504921892448	6.12808509650132
YGR063C	6.63567927215779	7.13366503441734	7.07073346007461	6.44162954352829	6.71463146119163	6.94286631909087	6.33527124928088	6.61355766281807	6.8087440514765	6.91897812502285	6.6571433195252	6.96229818305044
YHL048W	6.63557318838994	6.15001060762679	6.28114657127892	6.74452520101963	6.28674093591577	6.54084192666698	5.79804090769945	7.12435544634009	6.09706080553693	6.49000481146752	6.15341479152873	6.38493307263858
YBL093C	6.63520183309816	6.48697679109871	6.6632495720668	7.60695288290067	5.80289255923214	5.21132964020531	6.30744948095915	6.67725301091951	5.59928069113285	6.52156832233317	7.33770052774419	7.22981400597167
YIR013C	6.63468885505449	5.81207517866693	5.46357789007527	4.8945670047558	5.25695807587027	5.59619094180292	5.16267165812833	5.486593879315	5.36598547437177	4.87150824786584	5.20660277734136	6.85775247898844
YCR044C	6.63429957436249	6.02858610330879	6.25252281252172	6.71369298119766	5.73572159621223	6.00719132130858	6.0763703808801	6.61929708485381	6.00770094795179	6.25023218322711	5.98869438662105	6.80655705651845
YDR239C	6.63256423505462	4.95795944282236	4.78402853784035	5.48845787166325	5.43851070577571	4.78617776228139	5.55401386332505	5.75138146027443	5.24807868401369	4.96469313575815	4.83569032923651	5.99761553889195
YOR246C	6.63153621343239	6.60738629177341	6.40721253663234	6.13232615892981	6.43272381068841	6.48092705988159	6.36571569422006	5.73017152002661	6.53084847080317	6.15352266503249	6.01736948301033	6.52473790455005
YKL110C	6.62715003968803	6.50930393855956	6.72702621626455	6.36004117547709	6.22963147513031	6.367920858507	6.88168557297205	5.90196302500364	5.89241414353952	6.90833922602904	6.64759262710229	6.3170788021241
YKL082C	6.62535265407769	6.38610389071633	6.59070130922292	5.57742720997174	6.66337037557715	6.85623526077176	6.81253733488288	6.03189205821893	6.69767179620913	6.90396040111852	6.81548310970433	5.41889642065265
YDR047W	6.62508552460541	6.65677773718093	7.09117873908068	6.7138999218017	6.89515662129407	6.90060327229219	7.33289064424467	7.38726194044762	7.15066626373615	7.22138636688431	7.49250365212816	7.15153447674693
YAL049C	6.62428383995834	5.99671727794104	6.08073196965791	6.82275559652961	6.47515672335427	5.30258546501036	5.46058587771534	6.13288567360226	6.36542015081969	5.50337017770948	5.85296927227515	6.32778916553497
YDR337W	6.62367782635427	6.25298689184335	6.32957967857264	6.00451207137197	6.66343948829986	6.12555292156042	5.82292936764758	5.84804316681372	6.51713179327861	6.40448245017579	6.16901233604342	6.54666210662724
YFL004W	6.62173330055626	6.6349827969482	6.7906360467607	6.84162843377527	7.27464359626953	6.95179369269613	6.04210794071695	7.2324740899759	7.04882666235644	7.13449234534487	6.69666800946262	6.91091896401633
YDR322W	6.62089402623708	6.42228204544375	6.29270651311042	5.87488317752815	6.69515661319893	6.59615272348207	4.06992430957751	5.67674917608865	6.50090962184125	6.30017410467236	6.48988461162661	6.03360321712358
YML018C	6.6194107091931	6.68450285354118	6.39150877555086	5.56986346708291	7.24986413504977	7.48895529633979	7.28884361796571	5.6973781538545	7.40495439056053	7.28571531593733	6.89535922547956	5.74007673466931
YKL165C	6.61787216850734	6.59939354956721	7.15183540110258	6.77055673514446	6.27846171749959	6.26322492383566	5.95150468883306	7.0565006926841	6.19390125231742	6.5960168105082	7.03802058456949	6.37479430198603
YMR080C	6.61746042025538	6.53082805275141	6.39365750040059	6.51261822275501	6.8258307591567	6.69159368922555	5.99548592516828	6.24002287179537	6.36802751025474	7.21460246788851	6.45307549169373	6.57337191054864
YDR164C	6.61588394871588	5.65838009597893	5.75778425848769	6.31993207646003	6.02118280419318	6.03316702322037	5.71500376382339	6.40260125660661	6.09181253403465	6.4877557805054	6.41487369043198	6.22053701502498
YCR094W	6.61563298710738	5.9550236470255	5.96876759376282	6.55710756214799	5.93231361150512	5.83796309427154	5.96322615677476	6.2508950123867	5.60915917487021	6.22911495981729	5.94302316020664	6.68438332772724
YBL016W	6.61504126368747	6.31568539786643	6.28846761711561	6.69144709987207	6.30306946649872	6.32457131768471	6.6663757710087	6.64520225300185	6.27449255683026	6.6454813758923	7.07669534206716	6.60394285458038
YBR236C	6.61146783412474	6.49510301035359	6.62191701201499	7.25650217807293	6.47129292453275	6.51536426757641	6.95886181026714	6.78919967624563	6.29573744602269	6.44318404939712	6.48815293044052	6.98358206588592
YNL123W	6.61053261303192	6.77404892908509	6.98055792947557	7.31610339452233	5.96822989309789	6.91053294057826	6.70915123061682	7.12900939759588	6.76490062195231	6.93276683548226	6.83805149502208	7.30802508491453
YPR072W	6.60963279033568	6.33470754815118	6.39612968870729	7.29213027440808	5.16719754072696	6.50384050164599	6.64938118590636	7.14203977059439	6.49081691304237	4.88899776590438	6.44006728118535	7.16906364171462
YOR239W	6.6090746179193	6.840860581087	7.06325794072295	7.25696380216922	7.06592173722418	6.7562231346655	7.43149155012145	7.05584511257498	6.97537763683297	7.00271716143035	6.90340700596118	6.93652399595383
YMR008C	6.60853424558738	7.16969666432925	7.15756685359998	7.36464509516819	7.02352705312915	7.3604483540133	7.30836249023668	7.00222363396389	7.11349505103739	7.11400513694978	7.22271109230264	7.21387388256672
YKL086W	6.60837209914148	4.50961396835904	4.33025291382943	8.81330827307615	4.84451372853957	5.50404418091288	5.70681310216909	7.33639304138667	5.38430346526538	3.01225442852986	5.22604574994299	9.02811249419395
YGR232W	6.60617224550547	6.82467203631818	6.70796056405186	7.29270764097118	6.6095750577708	6.60946602457479	6.74995345328403	7.33324868213721	6.33899546023252	6.55051787865256	6.99527146146229	7.32312314939363
YNR013C	6.60608201638616	6.76565658389164	6.79904417781621	6.74589196484481	6.94786050438101	6.88798504754031	6.66892738917076	6.93568823939092	6.76199588883112	6.48098758305452	5.45270992983027	6.52986958988558
YDR437W	6.60563078476955	6.23641737116111	6.0860565560337	5.13530356706027	6.3520899687061	7.12996770903655	6.6219893243118	5.65770754337868	6.31676399953561	6.78463021095166	6.49313862374914	5.78531559235806
YJL041W	6.60364368783943	5.90367846738339	6.12377491604832	6.74907605398371	6.74244378961725	6.17469373146804	6.76241363467808	7.01018275521433	6.58691131481312	5.68120247576186	6.72591931838293	7.11996857592953
YBR261C	6.60259484346208	6.51131323776941	6.45657684863554	6.34482165725603	6.50021580055326	6.30702819714373	6.70609659108364	5.32503618530548	6.54765960261456	6.15607422656578	6.44784435111972	6.99224964970076
YPL052W	6.60214252035084	6.72624861099668	6.93700870948226	7.71691873994196	6.41452462082843	6.31178310949278	6.28126301285807	7.24277478003635	5.91362887128572	7.4300959783536	5.9750860019471	7.58097537634327
YML094W	6.59953437134855	6.55777092977856	6.56340185953174	5.582649230221	5.82851461415164	6.06278186665927	6.57828352804504	5.28958291959643	6.33135578783862	5.60916372794909	6.7898297856311	5.86539817141713
YPR139C	6.59801077119118	6.63689337801103	6.71846396104151	6.26372327041027	6.39184430294021	6.54131833880403	6.5341814041159	6.48061117002354	7.0001290489739	6.31952490722472	6.5720950714424	5.73720164602756
YLR357W	6.59261081815772	5.6098508705642	5.33082972267601	5.52284163366668	5.92114237049311	6.21367284918161	5.30524327754458	5.74029625788234	5.95803200134201	6.04482195736022	5.60296748555847	5.35375308577266
YGR116W	6.59122575768671	6.70583012458053	6.68048283171927	6.48461220489461	6.49719436454854	6.34799829836076	6.52370121252646	5.98495198086956	6.38151033249544	6.21558811354238	6.65487507215084	6.24957870814451
YOR115C	6.59089752224809	6.6508445598225	6.46265222718677	6.1963515891324	6.18651607156387	6.31967330394136	6.56211400538163	6.82657600485316	6.08707271647571	6.27861010758126	6.98150807179142	6.74145235494887
YHR059W	6.59062393565819	6.26465593568641	5.89368803669031	5.31306157392449	6.64304597866051	6.59882523205293	6.09385869647544	5.11038893538342	6.29308744576618	5.66755659500121	6.19384787637434	5.08152302027525
YGR147C	6.58845164185027	6.16423498414419	6.36167119190494	6.65731397951496	6.26958997392608	6.31029306097455	6.79880280155358	6.6409963714073	6.46855563745581	5.04244878453136	6.0501879877426	7.11904858008462
YDL085C-A	6.58825067585763	7.4917638604368	7.97864726630046	5.7871320865536	5.91256143333332	7.40628368132867	7.49226703140308	6.26540239178995	5.79372773465685	7.89123293198074	7.85757249515515	6.38263505520321
YGR186W	6.5880314087955	6.06445462945637	6.05871914619808	7.47334440149713	6.28404640742757	4.83880309948335	6.41237925936105	7.08107740844554	5.74988501570896	5.43334262489075	6.40108180814757	7.26409130941912
YDL064W	6.58739168899449	6.61017507509008	6.59041586880099	5.42524087663679	6.3019155933237	6.32290970501512	6.49068690697495	5.55937776913832	6.73282459400818	6.60745568417016	6.47216439098379	5.68444551334085
YHR110W	6.58349241187958	6.82517030877617	6.92234167382523	6.99348079447257	7.68696952337209	6.76875446898758	6.4833457807152	7.1318963715249	6.24197948053696	6.78059380074287	6.70852728773622	7.02591769960979
YNL219C	6.58307073227416	6.72776760280662	6.5883090018618	6.67856934284279	7.15237692209892	6.85884953412673	6.6088627236492	7.00110955978758	7.2637282953097	6.98878905844905	7.14280324988154	7.01399046140882
YNR038W	6.58191506532783	6.22879127339564	6.25826173241036	6.07169226787985	6.37759120784453	6.55270528634382	6.06330011268998	6.20454192722922	6.50596907778488	6.28691228817367	6.28290896652028	1.04381961316671
YBR222C	6.58112574417959	6.33496203552978	6.15990717716938	6.36431006103398	6.52225793592386	6.70086347884819	6.43065325433602	6.1378501772877	6.5064424964962	6.54230568249146	6.21272232744978	6.7133219301223
YLR120C	6.58108902060744	6.6865152123802	7.20207974842161	8.50286336598829	6.82038603599951	6.69380958968734	6.84709245717504	7.66403709473393	6.36715890957564	6.7982156961073	7.21207451209661	7.8421433341214
YOR178C	6.58107065915939	3.9210585758488	3.41017722582301	3.4899691033475	4.43114153298671	4.59290086804743	5.54207219375763	3.35915604943705	3.94894659053853	5.078763948963	5.75132323517107	5.1895847001563
YDR280W	6.58022575847245	6.57925159705579	6.51316301272342	6.37031787334259	6.83690409698051	6.36541189981781	6.56105774231514	5.78930724238905	6.29336180932514	6.44932269652278	5.86683311703299	6.26113372731061
YOR317W	6.57941712977845	6.04581586363777	5.63459560100492	4.98873530426575	7.09460212394366	6.10206356839417	6.38339187108443	5.43692463567161	6.98780642492439	7.19818976957577	5.96354905146125	5.83255022840414
YDR533C	6.57621492242271	6.68649859322537	7.55347385325196	9.13247614217836	6.24716895390374	6.37675699161326	7.63557467025375	8.78319014323559	5.80185016787011	6.24358288962324	7.76747521731548	9.3786911786842
YNL192W	6.57615964957429	6.6515087919119	6.65701053168064	7.80912741261401	6.77094943417498	6.99324264115097	6.54330290850967	7.00574587057387	6.75377821581664	7.07663307754802	6.22353782534033	7.74399081468807
YDR237W	6.57597539122043	6.40963202013788	6.08255975679401	5.57313708782193	6.54081156525566	6.49747115397198	6.26448954901899	5.59968099344473	6.29847371055254	6.88895515229885	3.94502953546133	5.80375431915838
YDR161W	6.57542247560922	6.75598028143661	6.95291656200076	5.80757287348396	7.10323890071582	6.94724703465563	6.60179218191531	6.18472526855607	7.20305706605992	6.8449138458874	6.51210911590154	5.40989736931638
YLR163C	6.57453736963027	6.67241974190618	6.78827358365902	7.77703727390964	7.036766321214	6.72776273624457	6.72413941449662	7.56317817847638	6.67630175405366	7.33602775939233	7.06362224375524	7.77900983318954
YGR158C	6.57128732680629	6.57746026399313	6.47814437682576	5.874790634621	6.65935606080021	6.29276302135906	6.77166582087685	6.226740133612	6.43529365454987	6.56999597423664	6.48937551026059	5.76122333214421
YHR072W	6.57106546685787	5.60321058991786	5.49155292778955	4.84875252030934	6.67815432915408	5.59328381621305	5.33323096796411	5.23376570496255	6.84082072977828	5.06223289493058	5.06754980733228	5.53932222413249
YBR132C	6.57017768295175	6.12388587947457	5.92600122772538	6.00592115941683	5.69139937491278	5.54706258026233	5.91509662810289	6.39545848828269	6.11703857915829	5.98117481848738	6.00730544830928	5.9705332599088
YBR267W	6.56912272950747	6.57790830548678	6.38013903770464	6.2433192414041	6.44740867667837	6.10292446398409	6.00312832953535	5.56993534764012	6.15939746887354	6.46106368716434	5.56133278727328	5.25201463153674
YBL050W	6.56838195017803	6.43145436073815	6.74640376736082	7.37280466129672	6.23745223767787	6.44139984542511	6.19741552078124	6.74351974755213	6.35485570200987	5.64633864220895	6.5473625543764	7.58777442300988
YBR265W	6.56801141747931	6.34735618111084	6.05954427241729	5.33650181928363	6.25562918311179	6.54947230877837	6.34008229783735	5.84873147380913	6.45521194655951	6.02013484359622	5.85201914104785	4.39735538588532
YOR359W	6.56764079028587	6.22707840027759	6.13597687461842	5.78197631567098	6.21904335359357	6.42031633358052	6.2945427690672	5.44350103471002	6.01980025542811	5.8719394652224	6.04062909376571	5.2819161172506
YER116C	6.56560063597988	4.50780923355482	4.49416825341069	5.14817341048795	4.57974700330545	5.62104339340655	5.9413117863305	3.89897545913814	5.28257671010699	3.16419496054139	7.06949255582933	5.69830936234706
YGR087C	6.56541502471012	6.55305700890241	6.6738802891176	4.65543869956419	6.19495599469224	6.66604518412337	6.76480106182218	6.15386783972102	6.63352732363073	7.50356499351326	7.56735122428495	3.31780066898621
YGR210C	6.56383635913968	6.37278006303442	6.49530263081444	6.45359607548468	6.80405287597407	6.59691680307238	6.72470553231233	6.56160464131859	6.6006485417001	6.68292375123664	6.36745537380952	6.60131007526328
YLR305C	6.56037583243937	5.89768991261705	5.90724470344201	5.93102707818931	6.24097632219854	5.63479983074326	6.00732221342154	5.76675902739246	6.03092168396126	6.53622453960924	6.22684002804552	5.58774117570311
YHR038W	6.55511334267333	6.44092344050782	6.67128477091729	4.52321561166094	5.59250752197842	6.23464133162027	4.01729186125285	6.04780496652113	6.40641367717881	6.25737916653364	6.46762257649254	5.38959445382308
YCR008W	6.55430921670092	6.4067295569562	6.25729559151149	6.01720049196475	7.30521941951879	6.60757162890012	5.95456466138767	6.13807542979993	6.86378763963365	6.81472805302843	6.41969124290799	6.30305159408595
YOR185C	6.55305538242674	7.13582109265728	7.84127631020851	8.22490827768346	6.31085611986911	7.07146659859253	7.67198828015695	8.64358682001063	6.12856579701762	7.73663956074584	7.41135744011757	8.47057131701435
YDL167C	6.55245615182101	6.08689071564367	6.04211673075064	5.09789459314251	4.50951147265751	5.3475897602136	5.58904976486154	5.18837332363079	5.82379563324216	5.96218430735043	5.65818551420381	3.59477324819444
YGL070C	6.54943748979475	6.71750763184138	6.77340417583564	5.94745872854958	6.32403271197532	6.82024194321829	6.58182913317565	5.98206884306304	6.38357347487041	6.37703954460631	6.11617516258082	6.09963847891917
YHR104W	6.54684502829997	6.5478337187197	6.79451328145076	8.0090690189833	6.28494514400534	5.90081986451838	6.93818286671294	8.3878658683986	5.85076619659963	6.86697276415449	6.90049965772482	8.20464527169998
YNR033W	6.54607390527141	5.55082207631972	5.53976749379888	6.38503393607682	5.75141245201036	5.63524620916293	5.90164134366162	6.3984702829229	5.71562825105138	5.4166516477516	5.91857519915605	5.75152013302998
YGR079W	6.54590457928376	6.22337164197569	6.30421807763755	6.64683868832826	6.27493765796237	6.03835151299546	6.82499882224434	5.56659210035231	6.56268463580316	6.53568032902074	6.25118835602189	6.29052190781828
YLR292C	6.54577286802276	6.55871549975244	6.77200473767514	6.84517519413686	6.19934819741716	5.32415609389687	6.35710002981325	6.16286250804661	5.89156869946096	5.09274192867495	3.48340563508994	6.21503677326315
YMR236W	6.54545294613365	6.54598460189193	6.48512815186313	6.90465664480887	6.42206064510512	6.49591537745253	5.98953116805224	6.59003960009668	6.51713179327861	5.56909211190075	6.08227650518928	6.96884915394391
YDR408C	6.54219323463598	6.79784502969221	6.58100043652259	7.33204300327828	6.63157473238163	6.23080672794554	7.01138794552427	6.94266856635721	6.66100328964845	6.3091179114639	6.24697803798562	7.62855586789554
YBL081W	6.54138187290705	6.19624399388905	6.10361457086743	5.46782815770435	6.15028243339133	6.27911727703012	5.94374520324921	5.58273501152849	5.91992108164622	5.08085438264131	6.04507007877861	6.18668976014279
YMR022W	6.54119311924386	6.71879209381311	6.66846486215622	7.13626250285296	6.65094523871081	6.72406047211256	6.51521826114445	7.27365292365028	6.36733267285617	6.20014857595157	6.51561347283981	6.93034878023166
YIR004W	6.54024897819393	6.219218842983	6.38362321193577	6.07749372835892	6.0746534442584	6.22597439893057	6.5743104564617	6.3481480638334	6.50486383750212	6.65613567216097	6.19009330030367	6.36349659334189
YPR133C	6.538529053624	6.39634181620146	6.83908925759715	7.2598839992949	6.34495428463306	6.37737972599526	6.4457258080706	7.03210417843536	6.78565682839931	6.57974287568845	6.31383210489941	7.26267576055395
YBR242W	6.537412840716	5.45838320960045	5.07366563174471	4.39305777964854	6.81454729417692	5.26327305859385	5.21679444286421	4.86304248129662	6.67910412568395	5.69530537768623	8.49139813281123	5.51434947751776
YDR494W	6.53591689801669	5.75311864712324	5.59320540879605	5.77666998196518	6.12370336273294	5.93916536310059	6.04271344916726	7.12310426625019	6.28326753816311	6.13337775456248	6.10119253354772	6.17132864053019
YEL055C	6.5336036551218	6.73635049756172	6.83835324214049	6.01650160625611	6.83162410259768	6.86647395038417	6.79044479905795	5.73211263536324	6.76819437412626	6.74403141380745	6.85182111726703	5.68891629436413
YOL062C	6.5336036551218	6.29858540425946	7.25040716294108	7.50069857227193	6.18930286642025	6.31735713377771	6.10390272976541	6.51640078931367	6.51250424829728	5.06676017302663	5.90657545929114	7.19234266590113
YPL169C	6.53358467854701	6.45757511663646	6.65177069318611	6.82169983196037	6.81765594818541	6.48555545939183	5.23836337511661	6.83958462457729	6.4994834465467	6.63992204782971	6.49120744340685	6.02183805474822
YFR028C	6.53271149756151	6.3816557429216	5.92135618483651	5.69278632052658	5.84494039312924	4.28268329363594	5.4305954155458	5.83086720197046	5.68458800375736	3.09377745165679	5.53808820835981	3.49957991905084
YOL147C	6.53257857625446	6.52557925264699	6.58603799793243	6.47814943144961	6.38230191459161	7.00779473483539	6.71181874054204	6.34522437240643	6.46677278038734	5.7959906119891	6.33404752178782	6.179470983469
YGL153W	6.53227470880628	4.95188829874457	4.3086387792786	5.64666706832236	4.81046479186135	4.11059596364522	5.41804916074798	4.9673759751972	4.76295377776254	3.66467250926901	4.93743521054158	4.9866619850584
YBR075W	6.53069736919765	6.65055492723655	6.68424935631492	5.50561273669155	6.8268185032452	6.73617964141241	6.47787128945109	5.91108650493891	6.60271634063572	6.92339488096247	6.29029299332908	5.48065202959003
YIL034C	6.52967022250807	6.88017683680017	6.86921182099376	7.76786415978157	6.54066106708642	6.63729034679692	6.44926967390005	7.52501740070752	6.46701602689625	6.80500592691344	6.7208971798756	7.8162104625266
YLR209C	6.52896601365075	6.73105864768666	7.0084410003814	6.57531221754404	6.75767369846599	7.21553971069035	7.04909364054214	7.1977774915159	6.51932273494401	5.16658713308469	6.65723397637291	7.19662236518533
YBR062C	6.5282233674009	4.60372111373617	6.88145444303065	7.879245177519	6.07766468705419	5.77061804592109	6.54768215809049	7.65595859365354	6.16670404450021	5.85336746293483	7.10747632860997	8.09367986921024
YBR080C	6.52673692634053	6.43569248878527	6.48151543072864	6.88817051868445	6.23800924835645	6.24354930310905	7.12095490607923	6.42418928025969	6.58579173145653	6.96538027574477	6.28149819017915	6.58314522280584
YDL063C	6.52629832470452	6.8271616789096	6.90342230840726	5.13653912589721	10.0076119457982	6.72580800825554	6.91588178973719	5.74902375742736	7.00432504712774	7.00782725416469	6.17573612759242	5.40989736931638
YLR199C	6.52538255192009	6.19145020639522	6.45059372832571	7.39092927767827	6.09005860689767	6.034972438864	6.70274816064309	7.02560526602156	6.3898307929832	6.50253498278588	6.49018999081533	7.4081284544872
YOR009W	6.52511534222804	5.88789433960354	5.82404677737225	5.32710824594166	5.98911553485705	5.91755337208257	5.30246498056057	5.18226989545379	5.83590064887085	5.55175644888502	5.90840464654741	4.80180635398907
YBR122C	6.52289941135185	6.27753386231608	5.94507526031224	6.40661699166227	6.58424428858017	5.73427101425798	7.41889481022772	6.45244963029963	6.18268892232527	5.74436115534693	6.06638972630215	6.4973867568917
YOR079C	6.52203886578368	6.15340552567673	6.10853163424089	6.29232083096662	6.13909331925267	6.37915748308371	6.38135872827098	6.29155869399336	6.00010103536236	6.38841703985862	6.27584124857165	5.93186886626853
YNL231C	6.52098639007279	6.13250039811702	6.4127726468332	6.72283895437796	6.72466868234256	6.10528927133864	6.1498718654202	6.4366041819925	6.2139437340486	6.00385867526881	6.42193394051401	6.81952723452765
YDL168W	6.5197415649595	6.68711338943914	7.10385832220126	8.27184868594401	6.80930962733559	6.56533100608532	7.07270632100862	7.50725293123542	6.46002664582359	6.72037702735814	7.06026682070395	7.74357302206052
YOR320C	6.51910916466705	6.71384307310568	6.74590726976272	6.06786559623402	6.33318523975936	6.72189058357023	6.74121348533764	6.95083393572881	6.53263139338223	6.51639223257827	6.86200377190612	6.22652899735375
YPL163C	6.51803536723613	6.81693431694394	6.79363018845357	5.77021681068709	7.40213186990257	6.90171682097361	6.49876336640872	6.51275728948366	6.99248903775856	10.3514668174053	6.4592239399871	5.93626287256398
YOR390W	6.51749816902153	6.11445389058777	6.14263570408627	5.15260761600956	6.29916032448264	6.52189668962157	5.84409954109491	4.99872378626808	6.44182618856453	5.74473790955034	5.60051808525996	5.23784564316683
YGR197C	6.51715272134575	4.5113413863318	4.25894662506962	6.22734145696884	5.48539685462581	5.31266710190606	6.1183362919871	7.11185189686732	5.59022764058638	5.21061904541811	5.74877309549005	6.14968870786222
YPR012W	6.51353975958971	4.49617483959257	4.33520169180633	4.26775792786978	4.67688815486883	4.43573076143291	4.72475269729714	4.17537253550712	4.15663535799365	4.35024101658733	4.69087874785049	5.20666028001536
YJL179W	6.51211515142345	6.3452101419917	6.47383724447234	5.35457664581797	5.10239794486654	6.07226352208961	5.67592115912201	5.90725902687946	5.73514915830951	6.20576964916606	5.95103197359902	5.60150771009028
YLR248W	6.51047703954043	6.77732982454753	6.86869699790835	7.29110198977123	6.97317307325332	6.58656743988902	6.91124728672491	6.60950207113116	6.64840356371605	7.24028011421223	4.75666388746728	7.20730968761725
YDR167W	6.51009133039292	6.70740351794532	6.87239962751694	7.22327075200771	6.58249091801462	6.40320736199404	6.46109557390184	6.95990932898059	6.67637187795269	6.62167919425899	6.37904467791018	7.14558353723213
YLR330W	6.50810329583894	6.14527812003863	6.44021664030626	7.35698027662303	6.47499922058106	6.65096703187324	6.5398756975699	7.11957236681297	6.77619970597142	6.4184829695191	6.38124164660655	6.51385958790927
YDR368W	6.50800671980437	7.01172524233347	7.48557430985782	7.82337509927456	6.58212536227981	7.22738139048811	7.59729102914964	7.57616235553632	6.97126796093193	7.58745650403036	7.54699565867494	7.92627859871112
YML080W	6.50767831234109	6.50433441333557	6.44531586981055	5.47007598227267	6.43976214767294	6.36756270190628	6.40439200145119	4.61181515595027	6.07818316821681	6.47555007453084	6.81458924454578	5.09580910272613
YDR110W	6.50738847801726	5.55756195131533	5.67849516874378	4.98845022118485	5.53776094569151	5.4602074962606	5.91691424687813	4.85511706027569	5.0583558477762	4.57026170133314	5.95899657310539	4.91723065415624
YNL004W	6.50626724041326	6.37525674017902	6.52601828569763	6.64914906556141	6.38104162532451	6.51859385281009	6.30669345052608	6.87542387465269	6.36315661916614	5.55605627128129	6.36889530126543	6.38017979335408
YOR194C	6.50588040469302	6.0174511357528	6.1060127960205	6.44215008668782	5.68283292303643	6.34908715909844	6.10578727579711	6.15853873929356	5.80711174038756	5.88874209095781	6.09210086741524	6.4840145414862
YCR090C	6.50572564077718	6.58368453025183	6.4794166712541	5.33582967286778	6.149986495946	6.53247914630604	5.80982755152884	5.19618283392268	6.15598173695657	6.5118617081192	5.70909583641981	5.43790884463104
YHR043C	6.50539671359118	6.49078868247931	6.76677235134919	6.94661516107532	5.93105111123422	6.28974176943078	6.63117785388116	7.33953056239465	5.89831844720666	6.0101404921528	4.29932498660516	6.80002797261006
YHR002W	6.50446757230867	4.73537883119421	4.35415640130746	4.99862129317704	5.00168919549153	1.89468088266781	5.20331750445381	4.82996117997775	4.56355691442186	4.9163466536811	7.83931054102686	4.53945975775942
YJL104W	6.50342157259572	6.20990626688754	6.32134726137737	5.51510418665842	6.48699887341874	6.05701839260943	6.26941276762268	5.60783597913555	6.33544715582466	6.27143704585743	6.03296405977347	4.49646605743514
YBL064C	6.50218088614039	6.65815129651118	6.88891584785327	8.66788511869327	5.65973721170849	6.12428150177427	6.82376631492204	7.83901318262878	5.56681381832411	6.767675022587	7.5528548224863	8.69236855596008
YDR121W	6.5013467001905	6.6010697074819	6.68061692172844	6.82326720509441	6.15677774588742	6.28044962400502	6.37223417396591	6.0005212252949	6.23094506411641	5.45583808738754	6.47401828783881	5.61749123013808
YCR057C	6.50117204285089	6.83317940557521	6.75636162700086	5.31905946434167	7.09644624944617	6.89800164466986	6.16677427775912	5.54992795415859	7.01351350918524	6.62914689170385	6.23402975400119	3.3520314186252
YBL038W	6.50105559239115	6.09600361397148	5.82659380739517	6.38319177297769	5.85780272134986	6.06101094014905	5.80537423350604	5.97930565857228	6.04554574481831	6.23770604792123	6.3063366669194	6.2122787655285
YHR074W	6.50072559788254	6.75512476424271	6.9005326625004	7.49044733507603	6.9494485310808	6.96499324707642	6.96294626913825	7.79226217553011	6.9482207653832	6.29143242100521	7.09387690306319	6.55185289456106
YMR009W	6.50002653847271	5.3282987961156	4.98665103363198	6.06878276566618	6.4843408979007	4.7371156797517	4.38034108812505	5.82009763629521	6.57409626758952	5.92426829636525	5.14251186501351	6.84523419606306
YNL321W	6.49942429822953	6.08495025454722	5.95070138434262	6.03257389012768	5.7231774878083	5.76151455123689	6.26747139478983	5.67705924777326	5.41807707335096	6.36152391633093	6.06475038268754	5.51602784324584
YHR065C	6.4969738932362	6.51011175034963	6.84995053123524	5.92430627608458	6.2497490603012	7.02225839256451	7.05720734248187	6.58723769162035	6.9511218797551	7.2442158908847	6.69534427070308	6.82585609229116
YKL167C	6.4947142795197	6.463406591595	6.29544528108749	6.35387967214306	4.89765591234378	6.19834833080601	6.54586798537767	5.84031159137295	6.02245074654613	5.91375224985303	6.2761954580114	6.05145881947765
YPL179W	6.49412931941162	6.44796017576245	6.69954875701844	7.10676698960748	6.2637665923879	6.3509001016117	6.33093994490571	6.82713493085303	6.25931105393822	6.37776845458311	6.16021149912233	6.25745955631368
YDR449C	6.49336851746573	6.53948476601583	6.59244839899365	6.05860736779617	6.6565116031043	6.30047622709881	6.8540087634153	5.8339295076013	6.3646370199522	5.87400747495244	6.27217598597454	6.16741817736695
YCR037C	6.49090779636854	5.57393380098224	5.28394044868817	6.16372223798537	5.26372100228546	5.90810309974648	5.34751397794129	5.66335257219947	5.75135036038869	2.01037555832853	5.48575571271073	4.82139487868683
YJL208C	6.49051681969575	6.07688327934776	5.90161875506363	5.11950879989525	6.82570724184545	6.45823260739719	6.34045170984209	5.32424452629636	6.27022436129073	6.60361817791805	6.37309609297667	5.24123184690045
YER081W	6.48722842368996	7.14592492407959	7.73750903433607	7.25196092325445	7.40324972469333	7.78582598962395	8.08026479468741	6.39602367847322	6.79640803260019	7.39823939887463	7.47043708762591	7.07066725596522
YNR022C	6.48720882720153	6.33394381894657	6.17863675907379	5.06111728741823	6.05992234366041	6.51188438117426	5.63032205708541	5.10117556241597	5.95132474094995	5.64492640837907	5.73045019620911	5.34873883404602
YKL006C-A	6.4869540523012	6.71198280472724	6.58895210050813	4.59373051405208	6.8936255048363	6.05312612874991	6.9432993879231	5.29968657235967	5.94470259876676	6.42343360519115	6.64594899828209	4.07489601703328
YPL050C	6.48293047984912	6.54152600366691	6.76315217372641	5.54913666369811	6.27593249422435	6.03226346956034	6.26280142519219	6.20830118400344	6.40167089183216	6.70787151018963	6.35096024801767	5.41560328217428
YDR153C	6.48127855004118	6.48349919593336	6.46426931428945	7.4006462784282	6.65783046500263	6.85368017982814	6.94783222214138	7.29991309452209	6.64159534429103	6.58994867838821	6.53320632072529	7.59407817992867
YNR032C-A	6.48027466904225	6.94688111168122	7.01815637943494	6.11341670846612	5.42666931301699	7.17118367994828	6.14536849372648	5.0024401588561	5.96860755771591	6.22871098938098	5.93496963929753	6.08821373252517
YLR032W	6.48021559545937	4.53353770356251	4.08609451819615	4.73481095955607	4.38929747447176	3.76770303694859	4.98252644703698	4.45683547972751	3.80396993656107	5.01896721100778	4.41535617024504	4.80226494047472
YMR010W	6.47952622437977	6.68282096382341	6.61691581553055	6.36580338625141	5.84091256171861	6.12618821350575	6.21336976546256	5.88488398650701	6.07573953982663	5.54268490290686	5.79959572054734	6.16438917146701
YDR423C	6.47425643989167	6.03403009417711	5.54419571548095	7.38804675795499	6.80980927436274	7.4078955831311	7.37232450593637	6.83639550340676	7.56645440676507	7.08119006225834	7.20638596189477	7.24987291907992
YPR121W	6.47035587286079	4.20063792754714	4.15304995533941	3.92506616566838	4.35923319405594	5.30089831441792	5.18998683802461	3.72695545940768	4.34734382853392	5.89435635941318	3.91137214394721	5.52910792956235
YBR085C-A	6.47015759337722	7.09701052982581	7.74555080656723	9.17705687711822	5.65014330473964	5.96957290540845	7.22898324809787	8.59715379481708	6.26678206389149	6.69428168105976	7.25097813236307	8.72369315607729
YOL052C	6.46972128122754	6.35999908808971	6.28419416975797	5.44934553630346	6.60346406829752	6.54694397114648	6.86149279513521	5.79603210322301	6.51187564109856	5.73585801654167	6.59271831286985	5.91712479794922
YPR048W	6.46773638032304	6.25972710968951	6.48318840022859	7.28018482256639	6.03257185551545	6.13136598769561	6.12120575569493	7.12196588879025	6.34853251496585	6.37837559685068	6.18695700864108	6.93558372107312
YOR056C	6.46549015142774	6.7193770393549	6.77169007045346	5.86413962046178	6.90559546829458	7.13392160057322	7.18056089668982	6.37849433076464	7.02935775288762	6.51008983419954	7.00989903854925	6.19352303165588
YDL196W	6.46479370626702	4.37303824767073	3.70558219736024	2.16226965454598	4.80671493259198	4.15028049984971	3.38201682534123	3.63418544826364	4.54677766185023	3.48601037040619	3.99638265410069	2.50127554511788
YLR261C	6.46459466080836	6.49320401548278	6.60378855789506	6.79972214697341	6.12038404617775	5.80818478501183	6.12664206473264	6.44927627793304	6.30592646013269	6.03746007863495	6.47422412854199	6.92456832584204
YNL227C	6.46407701226546	5.42303034938233	5.46014508242988	4.86256938730277	6.15047969006908	5.56419842275688	6.16816234871254	5.82023801373769	5.89350041945424	4.66287946014672	6.8057018126087	5.1454480029147
YGL210W	6.4634595741716	6.09389995724438	6.06889702185918	6.17816815206194	6.16890253507843	6.0564629986101	5.83364076245353	6.4199344934035	6.20405458580229	6.40900594029186	5.90413292776515	6.47771236041794
YGR146C	6.46339980802383	6.65217271896079	7.00429541802587	7.10586051779354	5.99352054722527	7.01924043996601	7.42558419780921	7.4710986897602	6.53146886709782	7.19205561669652	7.45169108266439	7.08741436664775
YPR100W	6.46337988592243	6.3894565490729	6.23603481904797	5.8892474788756	6.73417598562159	6.83980398767055	6.64270664107658	5.87166980467472	6.48962018834262	6.77147036802528	6.45755915421468	6.22755369300508
YCR002C	6.4615857236786	6.55402288829317	6.5877907406303	7.35657166547228	6.6452173420984	6.74826663523195	6.86620413083691	7.15806677724584	6.58220321493022	7.48575682861574	6.60930715464782	7.31398681162622
YOR084W	6.46088739143708	5.41991484913893	5.27996334061226	4.80791218857284	5.3294876348556	5.12518220271218	5.7265438675035	5.67348937312454	4.92400225845803	6.09148352054699	5.49410324919241	5.90308385947152
YLR397C	6.46074768486562	5.9719223315821	6.04373347416811	5.91320511384685	6.29693449127947	6.27759308403429	5.88519254749584	6.03031534520245	5.97944722157616	6.57868661262196	5.99831622058511	6.06833376188619
YER035W	6.46014878624666	5.90827476855938	6.04922207870179	7.10708215002942	6.06275486101183	6.56985246605473	6.22848435964101	7.07972947716072	5.75865482146635	5.86085973227243	6.19359787194168	6.88300985421436
YOR222W	6.4597493830841	6.37472048697032	6.38674973685585	6.76796797263287	6.77005105689026	6.87374306616571	6.45485356878047	7.26542816906863	6.51038159704498	6.66412486539337	6.48927366689781	7.05622488428809
YBL057C	6.45827062853112	6.29801987551772	6.26265735906326	6.46257299203484	6.50708725957591	6.27205434941795	6.37488143347535	6.56042860895995	6.70745024751201	6.30988194963396	6.72193767554128	6.87888523089986
YPR038W	6.45811067257131	4.77324318759732	4.71808023697866	4.59170499137431	5.18521693141225	5.13447428167377	6.06895862720733	4.58991609798271	4.89777722232626	5.24138188468837	5.34764970711653	4.22130880136693
YBR248C	6.45488777768846	6.92961457125222	7.12077000056629	7.53751614809662	6.64899192852738	6.74026601204786	7.08275097947383	7.56401669979133	6.71032981086567	6.71442637696222	6.98404000386492	7.58337870035164
YGR024C	6.45454705094278	6.93062526005638	6.58578743238928	6.2780462570878	6.18150553654307	6.73846666386134	6.80782526037703	6.53807064391449	6.33793188528173	6.62485513391977	6.29484519019613	6.68587518760255
YBL082C	6.45404583720843	6.219218842983	6.30123433208336	6.21786372328228	6.09754648021752	6.35921042266991	6.23948622025001	6.41854434582929	6.03573997859706	6.09163162783358	6.46275525087527	6.38875498798513
YDR152W	6.45390546651421	6.38487535932334	4.65027376291855	6.1454526339337	6.69603527330874	6.38774867041814	7.09870748523816	6.30225172566047	6.47057893745954	6.14655379550004	6.23184007807839	5.94708599279831
YBR166C	6.4529425530728	6.3055492996493	6.65455512729514	6.57588157811301	6.39634244638403	6.56556522250045	7.09513627477307	7.25081690009123	6.5795059576998	6.61097306782707	6.23924724537532	6.42061485075159
YAL053W	6.4525812940221	7.18452963774553	7.18739812155851	6.78648452260365	6.8928593357117	7.22134882703777	9.81471591069016	6.22217900557582	6.72355656734968	7.29699851834277	6.91346093316155	6.22635814076029
YDL122W	6.45193883385328	6.40737505333893	6.37780467974094	6.13611452092449	7.71401432294454	6.49525981285599	6.63580042850521	6.26127229302596	6.41046654976855	7.04906096906694	6.34590721273763	5.72249735569512
YKL003C	6.4493460100024	6.19421150223924	6.14720346642879	5.96097633876265	6.38288967407614	5.95891386142208	6.39529389151046	5.68894668799221	5.89084363597497	4.38690924835494	5.98002301541632	6.27870656077471
YDL150W	6.44829952199075	6.58892211557886	6.71750037889437	5.76706246961663	6.49618581430975	6.74337496941992	6.64130805269384	6.10975739854069	6.58825366898383	6.70419547992657	6.78834055190827	6.88084047049343
YOR252W	6.44658727852177	6.33847783483537	5.85663448932701	5.09979617772887	6.75948535826879	6.51423220392885	5.89813235468844	6.22790462454195	6.73316171870818	6.4947163892066	6.15187145333099	4.88512187255911
YER064C	6.44636554587236	6.60977199975032	6.67236399532921	7.75733616916039	6.61887149745314	6.96173432318279	7.17089988013869	7.24052122499041	6.58399858893918	6.63037077178037	6.50960077713705	7.45445104291527
YGR208W	6.44626474717506	6.63591258486545	6.62747489264088	5.40158334069306	6.51223864992128	6.55105027710198	6.49622360548804	5.29686467658657	6.89304790614739	6.64002331927956	6.18607761664058	5.79040978093723
YNL312W	6.44455008637701	7.00258302867329	7.5128571027614	8.18109930850865	4.87467654591931	7.29918572572325	7.62454476092254	8.41725726564427	6.34826844631842	6.88220719019412	7.93525003014849	8.55204036719974
YJR001W	6.44432804037941	7.15900410719547	7.39523630767782	7.5686196397961	6.77556083598105	7.21020654153617	7.55074506600078	7.69272777848646	6.97052468823828	7.24188240165198	7.20632400332843	7.87384916320609
YNL298W	6.4431768893954	5.54866596255266	5.23707228190372	5.27961989656076	5.56154217170919	5.7894568475373	6.28023640873252	6.10181086197543	5.8696566968104	5.05283122948626	5.66613576512851	4.97816361656549
YGL252C	6.4428131771203	6.41507850938847	6.51797372276357	7.27225566092625	6.68790415013612	6.22745540643163	6.61579705746301	6.99999462463894	6.28584369899525	6.38600380107916	6.2859609270655	7.09679076646133
YDR400W	6.44178216077849	6.17550488819048	6.32022883525493	6.48275130158356	6.86416107430577	6.19673632332813	6.41109019408698	6.56353461123769	5.92394319481663	5.92875181356767	5.75115335795721	7.00485536223766
YMR316W	6.44129672154752	6.19834356257762	6.18649545813696	7.17468297906927	6.4663891576081	6.32087624503746	5.68118079500051	7.05064954381611	6.71893417571977	6.38346554221865	6.71455125435576	7.72410161685847
YIL083C	6.43990017320865	6.57048875592557	6.74587523136508	6.35434435894662	6.52180055459613	6.3720332696503	6.93361956214543	6.81992214264931	6.31045200028881	6.55857644387548	6.59243388853304	7.016759263459
YPL215W	6.43969766319872	6.11618236453381	6.14124793535953	5.97064965958485	6.18526506737843	5.71764638061058	5.85016566107964	5.55280319516647	6.15376723738402	6.46301126132251	5.7567484920696	6.18334896355572
YOR260W	6.43959639677342	6.33511046477852	6.72120420144784	6.75915466916273	5.96464458288064	6.0543505426359	6.16329823578894	6.32646995771098	6.31892176810497	5.83632202264161	5.84884750614748	6.3528925031525
YHR205W	6.43894812601169	6.36505446466728	6.15868033423141	6.77829526542594	6.30218195674531	6.2974710981139	6.84917083209599	6.56621549951287	6.44454623372355	6.39970550614015	6.31945687498316	6.48301376022382
YPL212C	6.43880627856133	6.78667841181352	6.88149818988947	6.5374820463668	7.11516332681483	6.74192495513701	7.0461524449351	7.17237890754995	6.84986489017399	6.85192552915739	6.83813146803069	5.87806976500636
YDL248W	6.43758986649045	6.30203901192349	6.4462625783713	6.96568353056968	6.22017145064324	6.51625312317872	6.47057699780508	6.71004730186017	6.29354469166742	6.51031143644618	6.08443552338218	6.54693577534805
YKL141W	6.43724503011156	6.15261168615644	6.41212675233435	6.0571672804148	6.0509686757351	6.06598613681099	5.90564119385054	6.3051634211393	6.08242311583455	5.9851663431817	5.84757690086896	4.1394718522304
YNL084C	6.43486950435875	6.33911230723422	6.45222438052701	6.81378905044536	6.42238740811998	6.44310048729151	6.67684785764218	7.11477337680492	6.36646365687062	6.37946781219403	6.24745983670404	6.91166294732647
YMR091C	6.4331208932802	6.20939741703446	6.20087073463493	6.41185638446822	5.89088309995859	5.96117067266744	6.18142034888398	6.51700714352412	6.52610914748796	6.04604529118741	5.79185433322726	5.17761644914215
YBR160W	6.43251041465619	6.97666682374522	7.18231697661349	7.55078360683109	6.72711751926875	7.0544896157011	7.80244984256467	7.4390058376654	6.56836394577913	7.19722657219968	6.52736584414109	7.62253113112287
YHR032W	6.4324086424631	6.63300069365749	6.84884719443752	5.55542452385454	6.42695432402202	6.73298561119316	6.51674452166076	5.34214810624023	6.48914121617923	6.46083438481164	6.46109453349505	5.55926512001935
YBR101C	6.43118682194089	6.35121941046283	6.39727240917585	8.50781493176967	6.86325874847391	6.43406416547456	6.94718554655754	8.13521491155689	6.52758700095994	6.81875968186402	7.51012788800823	8.33174543324482
YHR050W	6.42908694723598	6.01919417514328	6.15971480049637	5.83678288759538	6.05476760426432	5.73482651296059	6.02489653285802	5.93319169531054	6.0509647298153	5.10717194799687	5.66053901624161	5.47835817195104
YDR465C	6.4237726582482	6.48636595304334	6.65772590499725	5.67152783873466	7.03393572691941	6.42531507393415	6.40462755164124	6.00941344170117	6.92479940096338	6.61901009988182	6.18179867640991	4.8259124694587
YKL184W	6.42227704262328	6.68065326473914	6.82543455722644	7.19893501479228	6.89568624503015	6.33770435297697	6.53385841268719	7.43520710047877	6.55202305799066	6.0683413795292	7.06129482063407	5.99059071108661
YMR153W	6.42119021283739	4.98329112425935	4.91619798772016	5.16950540045279	5.32250163178922	5.59649660608152	5.99470380900734	6.04131633806217	5.59498386777328	5.4396395579563	5.63590970911866	5.49291943684665
YDL060W	6.42063622975319	6.55649841505226	6.6376637407444	5.44249354214299	6.83530985548923	6.73305512017764	5.89427935401742	4.92257377831427	6.47065981155985	6.85306171711049	6.76598373488267	5.39598884921703
YHR069C	6.41845927445576	6.54907733447689	6.8221715358607	6.26084625132268	5.86755476987142	6.73520829395788	6.79350603210996	6.019107521908	6.51893174046125	6.88938118060763	6.48048824370353	6.25209855341074
YBR290W	6.41786311895788	6.21147794414465	6.25132714679064	7.07315154380496	6.12289937842705	5.99993057843929	6.53590280621421	7.19220200778873	6.49781779152311	6.02820458552161	5.98898254022919	7.30947750623725
YMR319C	6.41782199599615	6.6784823037104	7.16799382225046	5.98700968646889	6.65533054497408	7.2998428504089	7.42674441166256	6.54988562627204	6.78298902687119	6.97729246536863	7.04863378472615	5.94687861705001
YOL140W	6.41687583803767	6.32387153100317	6.59139683320032	6.86649177154546	6.4585242257426	5.96128935587517	6.93688053715514	7.28696973221697	6.113106545925	6.46552775820774	6.61305089281829	7.00933084335001
YDR189W	6.41664949122903	6.55713481305737	6.41764788005137	6.58947927122384	6.63093868576724	6.27978360610686	5.88755388695139	5.0565900625277	6.39827361479954	6.57466575164196	5.88954461132464	5.89901630612624
YPL244C	6.41570256374551	6.64442494557198	6.57320333178732	6.94683526976102	6.71736371193482	6.21963831418461	6.60302433319412	6.81514046016955	6.13551978848021	6.39395221790784	6.61342473392363	6.91717772305421
YMR129W	6.41568197198169	6.45566504960555	6.41583670030073	6.29239011802075	6.40438739031496	6.2638986318743	6.26695325838954	6.04456430242782	6.47268016781896	5.87417967751573	5.91190411756138	5.7635801116512
YOR241W	6.41479622557654	7.64779624373378	6.42082201784494	6.47163718133408	6.36676576200285	6.37657901621434	6.51445452905156	6.07899637657863	6.50951591801995	5.59982249662619	6.4484730905689	6.05434922055793
YDL171C	6.41459015988068	6.67262111961012	6.22940482783993	4.21249127531072	7.16292621290686	6.79695726688508	5.50608153859789	5.8811208394523	6.62206838197607	6.28094992975797	6.67614657021783	3.86528845922436
YGR076C	6.41454894351842	6.038177796365	6.03027508259551	5.61565941588767	6.00981186069224	6.40294524443502	6.19795924323556	6.2425391056294	6.35468043263676	6.55170261730182	3.98197862312114	5.91267203194259
YBL075C	6.4145489427456	4.24356288782407	3.5015115860671	5.63833247948125	4.01420842964975	5.5446884303544	6.49423283781238	5.69309193083879	4.049828429865	4.17401973905983	3.35157662591529	5.61070022402829
YOR265W	6.41415732663183	6.55212696732028	6.61474206496718	6.59439568822959	5.48289258661574	6.14845749581237	6.6603715039338	7.05483135658453	6.10843627849055	5.83455325291676	5.82644868774136	6.74789429993828
YJL054W	6.41362125735364	6.08608460735981	6.07930875507186	5.98795118966533	5.53171602346122	5.96057711903777	6.35855981208549	5.728078167063	5.89952043972164	5.35826525299417	5.86196444659373	6.02360895723027
YHL004W	6.412919944185	5.9548856696503	5.95347849504763	5.62764472033191	6.38347719420272	5.94493831582158	5.93219056392323	5.93007305586669	5.91005504086463	6.28198863225525	5.66559508564347	5.87937428113058
YOR039W	6.41261043267585	6.69054810332972	6.79649439960799	6.73575391013128	10.4176139293278	6.14710177795583	6.22755264734561	6.68883137521181	6.62294188236809	6.56818768293137	6.26028867594885	6.40831674028325
YBR210W	6.41256915971512	6.43699706668086	6.68888956582924	6.12614553445502	5.78775462424427	6.19885171233014	5.68990444731124	5.93176315243415	6.00859243188657	5.25810512385474	7.63519651216606	5.74342377612441
YER155C	6.41178474361583	6.63551663691283	6.28032836563864	6.60824760568632	6.35611506350148	6.4625150997499	5.93578078227463	6.48955388806138	6.63388846868478	6.37545897817109	5.72111401020784	6.5047312444327
YPL263C	6.41139237634541	6.30260296687197	6.49726423872752	5.17977962046058	7.10145446014452	6.72524902811618	6.17218023205981	5.75211745776737	6.50367871303762	5.99454277953057	6.23924724537532	5.47577321100949
YOR143C	6.410751967888	6.20810135036633	6.27962035444024	5.96208017132626	6.37328767496484	6.04329321443657	5.9388742518936	6.16275180262356	6.46539360625207	5.86051211802459	5.63333133190557	5.70052509678956
YLR337C	6.41027664203727	5.92761215983164	5.48189057520837	6.76723696857209	5.68433231596381	5.82288954063792	6.06225533411971	6.33857532171992	5.88709166153197	6.210141660969	5.90977501090116	6.50487211534145
YOR207C	6.40887041596575	6.69114461031117	6.58465934691949	5.81649771924766	6.76271481516989	6.93973767511479	6.37764384041389	5.3975768072462	6.87336247329365	6.0779418829284	6.99060230982678	5.38286502173608
YPL031C	6.40872557927168	6.21184750114717	6.53890795107687	7.17653611209208	6.55265143143876	6.04743567689558	6.58463856934566	7.42919107754824	6.58795547504404	6.39874821814422	6.64850494346703	7.39435488049025
YJL180C	6.40750423717871	6.18070588237831	6.49564562901101	5.70077824164711	6.14949313316384	6.67865946699922	5.77453930746806	6.58128620967244	5.99752138591193	6.58227475312387	6.39043256036896	5.24629630933034
YCR022C	6.40642694170334	4.08848900366488	4.01779156975764	4.24129876802495	4.25117534849383	4.84601980501614	1.337802183846	4.67247889970097	4.36694168092798	4.97564831856641	5.13706185028276	4.77168151577771
YLR146C	6.4033148453803	6.35956137088852	6.48873184808643	5.62375857152409	6.15824988381198	5.87987744630941	5.88215084672659	5.19726414969269	6.35336522495908	6.11075701611086	6.16225705616553	8.19315154087652
YER093C-A	6.40165231068844	5.79592829610148	5.16893202822351	5.76333478796915	5.90860166096658	5.14934323749614	5.32005444707193	5.0646704146904	5.05123515096885	4.81629724884229	5.02967654557765	5.55845095801079
YJR094C	6.40119477745446	4.57815019029194	3.87334579786989	4.00818690129012	4.43923747790353	4.71250860444335	4.6583480636659	4.32057745596824	4.44079452260052	5.20021725601027	4.8804873379826	4.26720892801578
YGR007W	6.4006330621068	6.35572044396096	6.57202921894127	6.88680980360822	6.2519569154097	6.68542846780502	5.61432120145286	6.4921995017684	6.14294798248385	6.34161156562209	6.0061670606907	6.68189345034743
YMR178W	6.39988376689974	6.50486229666073	6.55371636811017	6.58575266378271	6.19591195764287	5.92207248180452	5.77308047623912	6.45000222959832	5.77498863695289	5.69042414499288	6.08106064209088	6.79069868540856
YJR115W	6.3997172042515	5.22530629293266	4.41256074549626	4.67597817131368	5.23629111600652	5.59771865035065	5.45445543630573	5.18423452813265	4.79714988431873	3.46421286354394	5.17174368966748	5.6356173982248
[truncated: 2,100 more rows]
