# Supplementary material for: Nuclear Lipid Droplet Birth during Replicative Stress
Source: Cells. 2022 Apr 20;11(9):1390. doi: 10.3390/cells11091390 (PMC9105094; doi:10.3390/cells11091390)
Supplement: Supplementary file 1 [file cells-11-01390-s001.zip › Supplementary Material Kumanski et al REVISED/TableS2.tabular]

GeneID	logFC	AveExpr	t	P.Value	adj.P.Val	B
YML075C	-2.23152431469915	5.22370561568666	-12.3320782845674	1.31380984542992e-07	0.000162020726048659	7.6199645025685
YGR180C	1.7999769268972	10.7659166861191	12.330726916104	1.31524107303146e-07	0.000162020726048659	8.13575526432482
YML126C	-1.49493881086287	8.49304447728135	-12.2131419155161	1.4465206688069e-07	0.000162020726048659	8.02839697750695
YEL047C	1.63732545428352	7.92014380101442	12.0672628155147	1.62957733013486e-07	0.000162020726048659	7.86284434898356
YDR492W	-1.66942590664709	6.45640411865009	-11.4365893574662	2.7687608576276e-07	0.000198501839363603	7.31005943341921
YGL055W	-2.21647127307911	8.81856016448131	-11.3457116660137	2.99474738793466e-07	0.000198501839363603	7.34537750484806
YER011W	1.60834420669461	7.68929930578241	10.7914110978751	4.8911737125342e-07	0.000277888540782122	6.85762351394166
YJL026W	1.64085694486526	10.1209758096617	10.6227159366002	5.70297199437797e-07	0.000283508995270515	6.73046172376179
YML058W-A	2.53706949705858	7.55770337598881	10.4287537388451	6.82166363131062e-07	0.000290947561345169	6.46443871282995
YDR044W	1.79993783061646	7.56637797494772	10.2601197551279	7.9893794758318e-07	0.000290947561345169	6.38999584985268
YNR043W	-1.35425978024874	6.65175154947388	-10.2524612923946	8.04733008498078e-07	0.000290947561345169	6.35645746972299
YKR046C	-2.47263017281104	5.48530627057427	-10.0767733965455	9.51035915628022e-07	0.00031518915303772	5.92987108383196
YGR060W	-1.24753211295117	8.66936981147112	-9.98926236008808	1.03448374669966e-06	0.000316472450817272	6.14809819978749
YGL187C	-1.19767052050642	6.24596976561057	-9.44310223963996	1.77340952315069e-06	0.000503774976683593	5.60154425118954
YDL086W	-1.04344452691841	7.16385935013544	-8.93204544549682	3.0057494507366e-06	0.00079692437103863	5.10366665298718
YER044C	-1.2306143786365	7.11012649198322	-8.68537253596302	3.91091208701813e-06	0.000966534205860077	4.84630507027262
YEL034W	-1.07954826718537	10.3057374788682	-8.63462537532175	4.131526653161e-06	0.000966534205860077	4.77452915603967
YMR220W	-1.32219495151461	5.70076674870683	-8.50770781553148	4.74451875814974e-06	0.00102885475541073	4.61301608827286
YJL167W	-1.11469859703147	8.31762834233802	-8.47549269241532	4.91532319658129e-06	0.00102885475541073	4.61097013233943
YLR056W	-1.1379766475878	7.6889704363925	-8.4118126333695	5.27285898254613e-06	0.0010485080086793	4.54580205349889
YLR153C	-1.29232382395736	8.2116837207229	-8.32724233658582	5.79184708557384e-06	0.00109686551711082	4.44796425010482
YGR175C	-1.08074918120792	8.0824928282333	-8.20486380245679	6.64315684282968e-06	0.0012009015801788	4.31178432186001
YDR215C	-4.27609172041023	4.37473181669026	-8.82850679983638	1.01034541087305e-05	0.00174701899958354	3.92343940368455
YHR007C	-1.10791367953917	8.94206859463109	-7.5651971645869	1.39602836627609e-05	0.0022683346113491	3.55405586180438
YLR386W	2.18133838862227	4.73792773016878	7.51528220073775	1.48212387898833e-05	0.0022683346113491	3.2265409863248
YIL111W	1.56203458967601	6.00230786081089	7.48949397162224	1.52883447163928e-05	0.0022683346113491	3.51835683588972
YMR202W	-1.24400289907521	7.856393532171	-7.48346585805106	1.53998075198455e-05	0.0022683346113491	3.47307415767205
YOR065W	-1.20623460547371	5.9675384414165	-7.24897697161799	2.04952158831577e-05	0.00291105262740421	3.23428806125855
YMR256C	-1.4509331939362	6.75630330593968	-7.18960652473481	2.20560246419594e-05	0.00302471758624388	3.14173024040448
YNL037C	0.875062878818011	7.28187704290898	7.07785325340559	2.53525224045348e-05	0.00336089938676116	3.00296059890742
YHR039C	-0.938616625815139	6.83300647416677	-7.0389507366769	2.66215402038298e-05	0.00341528598034293	2.95158447219484
YER141W	-1.15110265388237	6.07308049566551	-6.67839725427154	4.22359871012164e-05	0.00524914127192305	2.53597835917429
YLR038C	-1.37848108722851	6.53489019580599	-6.65112850804172	4.37653865126626e-05	0.0052743921866927	2.47328875777729
YNL052W	-1.50712281605123	5.68571614045653	-6.61831825177138	4.56849180424699e-05	0.00534379173690891	2.45601138403348
YPR070W	-1.72368570635442	5.7048703594561	-6.53937330428721	5.06843028997731e-05	0.00567001235786005	2.36248437938447
YPL028W	-1.05260316093716	8.88988976469692	-6.52099664641579	5.19304396025597e-05	0.00567001235786005	2.22001069112877
YGL028C	-1.09326031936339	6.58398637804877	-6.50915366826043	5.2750932170184e-05	0.00567001235786005	2.27373725079349
YHR072W	-1.08589455262544	5.65524516494517	-6.39929511713115	6.10607561370186e-05	0.00639049018834007	2.18256608412856
YMR009W	-1.13649921185915	5.73264708841587	-6.37914347675962	6.27321947009667e-05	0.00639707534168576	2.15827969462444
YGL144C	2.16064480283088	4.7562194571814	6.38174836355	6.87452987466814e-05	0.0068350013278888	2.08649001826904
YLR100W	-0.802613677654176	8.13005365427992	-6.28410671002012	7.13043091529435e-05	0.00688905173123514	1.91884690941312
YDR011W	0.887193862158801	6.68353365682883	6.26134990378414	7.35381303791751e-05	0.00688905173123514	1.9682745070421
YLR168C	-1.05730905853083	6.04782454461066	-6.241392540564	7.55589715844336e-05	0.00688905173123514	1.96339528351172
YEL033W	-1.14247902728878	8.81884669942231	-6.23500937898483	7.62178215173111e-05	0.00688905173123514	1.82936371796122
YNR019W	-2.29757953931568	4.84263240818014	-6.17429599935095	8.28014505106415e-05	0.00731780819290714	1.25882492823715
YDL085C-A	1.27618251981768	6.90395638699995	6.14775973422299	8.58681299966371e-05	0.00742385984775273	1.79934131815678
YLR085C	3.36734714561648	4.89915741348293	6.81415061707925	9.12318732746495e-05	0.00744512648573725	1.9156529586464
YGR183C	-1.05576141673643	7.17639618444907	-6.09568974399905	9.22451002870662e-05	0.00744512648573725	1.696394391442
YMR145C	-2.1220899159911	7.01998606309234	-6.51899958906669	9.23738754142179e-05	0.00744512648573725	1.80041562110251
YKL150W	-0.709321985668876	6.80485987835094	-6.08001953242646	9.42621383116426e-05	0.00744512648573725	1.69440176919526
YMR002W	-0.853870204793276	7.80953097929152	-6.07077386399827	9.54743401490067e-05	0.00744512648573725	1.63538207476524
YDR529C	-0.99743758668316	7.63899602356403	-5.98798187006297	0.000107103756899267	0.00819137771516126	1.51724793088839
YJL048C	-2.0149309170014	5.06019155751895	-5.90994300629665	0.000119461959323399	0.00896415494771994	1.47246021503223
YBR062C	-1.44071104063513	6.59714960763844	-5.86837129623429	0.000126660632712186	0.00932832104252525	1.4713272015168
YIR038C	0.755060034576299	7.16086838782781	5.81742958561739	0.000136120266751863	0.00977708549744485	1.32440968560361
YJR120W	-2.25072771314844	4.16146646092786	-5.811149401511	0.000140091650432359	0.00977708549744485	1.39163455780534
YMR071C	0.64698703471992	7.17300189478741	5.79697233037618	0.000140129211303585	0.00977708549744485	1.27709177906841
YGL101W	-1.40524047385961	4.77946652104779	-5.75935412757771	0.000147834286557454	0.010136844097224	1.33634626739521
YJR047C	-0.795967913224761	9.27414903300164	-5.71225330201346	0.000158125621597301	0.0105974274264679	1.07789364364806
YPL253C	3.20965408839059	3.05574848153976	5.7045483916516	0.000159880725569041	0.0105974274264679	-0.250616586054476
YBR006W	2.50053884273521	5.08350719900739	5.67838598582342	0.000165997224834135	0.0108224748059894	1.15761337145762
YML057W	-1.24425294466179	6.50916723231233	-5.63858387924185	0.000175786627635351	0.0112758615823515	1.11250926418866
YBR085W	2.37276807721445	4.83083649064823	5.602898817162	0.000185088274929403	0.0116711982265583	0.979855032716748
YHR190W	-0.963874752187179	7.86118900068735	-5.59278474834349	0.000187819131631815	0.0116711982265583	0.943920523189899
YNL327W	-0.82624038531468	6.55154940026474	-5.54652691733354	0.000200868566488795	0.012290065983476	0.921598867087602
YOL101C	-0.899970717630527	4.84630674561669	-5.51072365796912	0.000211631863917595	0.0127524230727314	0.973941157843569
YJR017C	2.07465255140196	5.57557571338009	5.48355868988376	0.00022441341306659	0.0133207782651616	0.955075476918313
YDL196W	-1.82153930110252	3.93411064528046	-5.44927675757279	0.000231563502496715	0.0135430595504329	0.906996239031998
YKL103C	0.626500246458574	8.25859577767891	5.42122951004534	0.00024131783688278	0.0137165687246211	0.684641508394615
YIL066C	2.48195475564501	7.11171521580423	5.69665400099474	0.000241428164627478	0.0137165687246211	0.930602242002915
YLR395C	-0.972830761730268	6.83606508927533	-5.37724317051329	0.000257507484144422	0.0144240459780615	0.668356435933893
YNL305C	1.81196573595582	6.03336284413105	5.36184709190306	0.000263444278808189	0.0144813170950784	0.790359795114214
YKL164C	-0.692010402966517	7.80566479865639	-5.35580842485579	0.000265812458622259	0.0144813170950784	0.580357023534313
YMR208W	-1.34280558644181	5.93459514249868	-5.32784553819837	0.000277077952604777	0.0148910678041784	0.675101240267999
YJR077C	-0.654095851870029	8.63486544192285	-5.3058748822097	0.000286285632601827	0.0151807728114329	0.476619456572895
YOR306C	0.833270109043737	7.34999995271733	5.26832396003365	0.000302784999776174	0.0158444203172348	0.472753989679159
YDR001C	1.69509785612761	6.12497000578595	5.22848476862899	0.000321401220341834	0.0164048427457762	0.609679689129253
YPL117C	-0.921399031450592	7.02489319243424	-5.22777345686584	0.000321744464211854	0.0164048427457762	0.434054252799498
YGR281W	1.21828020173893	5.26213085022454	5.21497731236607	0.000327986287659865	0.0164946514453552	0.588725085382418
YDR513W	-0.84741459790358	7.11650066258772	-5.20728397706353	0.000331800883990046	0.0164946514453552	0.426283334459145
YMR058W	-1.3748488637046	6.83736044201463	-5.25084003850863	0.00033981979165333	0.0166847322395715	0.420257938900712
YAL049C	-0.742539598430177	6.07877093250904	-5.11778959505046	0.000379808702214144	0.018420722057386	0.358103962218824
YER070W	1.32062724073415	8.63868474909283	5.22738002019283	0.000397136621402044	0.0190290643773003	0.203003090056794
YIL117C	0.920127693830818	6.61397178132056	5.06734528270944	0.000410075121373155	0.0194151042583457	0.268655300710738
YGR182C	-0.767715959429254	5.66814637864798	-5.05885438295614	0.000415416568520254	0.0194366081530006	0.257578694222113
YHR138C	0.922556851037569	6.30413749493302	5.00119573636922	0.000453699242587214	0.0208151320920243	0.221894624735499
YBR177C	-0.675418057321107	7.19207193380063	-4.99721263197803	0.000456478539020494	0.0208151320920243	0.0763619919550305
YER134C	1.39721394336245	4.42763266225474	4.99137966505145	0.000460581248201695	0.0208151320920243	0.264904108568803
YBR137W	1.49386794857311	6.36866940140758	4.99136533286805	0.000467708438012323	0.0208997354828653	0.202298411949434
YLR069C	-0.753165108585088	6.03322005793053	-4.96369904923835	0.000480590993762509	0.0212367820243722	0.0949998701296559
YDR297W	0.74004835846928	7.61783191505961	4.94584312308856	0.000493986201051957	0.0215550563353511	-0.0437166587129214
YJR105W	-0.594602404117017	8.51772705865659	-4.93976797911961	0.000498633437981469	0.0215550563353511	-0.0896143438654278
YJL166W	-0.732123083593753	7.16158925939913	-4.81821099246423	0.000602043870067564	0.0257454674328893	-0.214080901341037
YPL231W	-0.999506252617277	7.64739835469148	-4.80343929482324	0.000616078775825366	0.026065375441037	-0.264152612517566
YPR151C	-2.32823145384086	4.07632716918202	-4.79393728323398	0.000625289490085512	0.0261765926533693	-0.0558252680737557
YPL125W	1.32458880632809	5.19043896174365	4.75181671337109	0.000667908160234086	0.0276694870130309	-0.0933208963502707
YPR013C	-1.07857068331734	5.11961696726155	-4.73688230776469	0.000683747878874733	0.0280336630338641	-0.120526205496996
YJR136C	-5.1499836467047	4.87779475063464	-5.44977660523901	0.000737796150561971	0.0299409723549485	-0.0344203815440904
YDR502C	-0.778070691538732	7.93047004678128	-4.67139997965088	0.000758035188768301	0.0301799368407507	-0.49229746062556
YKL182W	-0.936005216625939	6.88125663913402	-4.67071000706883	0.000758861876810428	0.0301799368407507	-0.437385556617334
YLR035C	-1.14109803960118	4.22543286750083	-4.64853744002925	0.000785941214075373	0.0309474080037402	-0.223052201551642
YGL119W	1.13712752937686	5.8066142445038	4.61298419370169	0.000831512967750715	0.0324208536543588	-0.370036778613729
YNL134C	0.661828349989614	8.18202958550228	4.59932576860707	0.000849754370075566	0.0328104187358303	-0.556655893860126
YOR192C	-1.7042154217142	4.44085181078719	-4.56290993448788	0.000900483013423658	0.0339452226123887	-0.459803612869973
YMR090W	0.774791374046837	6.13031954428817	4.55686142491419	0.000909213542526559	0.0339452226123887	-0.42936564194636
YIL124W	1.03627248686366	6.54784453017996	4.54974142803597	0.00091960516917381	0.0339452226123887	-0.585898269228782
YDL072C	1.44778081207301	7.90881862852008	4.74067912766116	0.000929466965662745	0.0339452226123887	-0.58029378536428
YOR195W	1.55719218631673	4.71456739938443	4.5420695316148	0.000930942568511577	0.0339452226123887	-0.372217496965474
YJR015W	-0.710588181357608	6.66429130963055	-4.54149675132222	0.000931794903613327	0.0339452226123887	-0.612574813408307
YBL030C	-0.467700876341006	10.1372267206459	-4.53674857833026	0.000938892252291364	0.0339452226123887	-0.756725284801822
YDR239C	-1.34059105516357	5.36993096391146	-4.52442252507499	0.000957583912246644	0.0343091100811252	-0.464288016935589
YOL148C	-3.44339816129268	5.83404136137432	-5.12055451535797	0.00100024388630365	0.03530776133508	-0.385788148800961
YIL156W	-1.99529602026682	5.12630676107209	-4.65159232734964	0.00100321273091879	0.03530776133508	-0.458168866855805
YOL005C	1.108789405065	6.13971407753994	4.48812423003463	0.00101494065762455	0.0354071841699371	-0.602953067776137
YGL165C	-1.66041254763147	3.54407592120332	-4.47451879099726	0.00103736202149506	0.0358746848650942	-0.480514609472547
YGR093W	0.831376465450131	6.30432756483177	4.45815708043029	0.001065018331133	0.036270100571954	-0.675104522385586
YJL036W	-1.59247231968014	5.10742613738881	-4.45698102658425	0.00106703589814398	0.036270100571954	-0.49522288373731
YLL051C	1.05943861395604	5.15680301063072	4.43757945565614	0.00110090708634631	0.0371043006982991	-0.537533442267881
YHR209W	1.68206689870208	5.44659232255049	4.40347344477336	0.00116322065840114	0.0387108605891252	-0.574599106007707
YPL203W	1.25836756579641	5.64579653661601	4.38874623348805	0.00119126499047124	0.0387108605891252	-0.638900952764868
YGL145W	1.16427730730764	4.79514906971043	4.38790589076694	0.00119288650699846	0.0387108605891252	-0.597469260683002
YPL088W	1.00311910130867	5.28675426674038	4.38477905914382	0.0011989404210306	0.0387108605891252	-0.659955975602926
YGL242C	0.897151498717295	5.59950219184055	4.38147152689933	0.00120537936350258	0.0387108605891252	-0.721152389860997
YMR073C	-1.0126543756221	4.74158705967107	-4.3806538400155	0.00120697679483317	0.0387108605891252	-0.634685377904828
YBR070C	0.804452449529174	6.03117984718886	4.37324043167943	0.0012215615806391	0.0388652032496136	-0.768617723338292
YNL112W	-0.521550592349852	8.43696919027403	-4.35464539327192	0.00125896565549783	0.0397373524755148	-1.02967093621969
YPR012W	-1.61117837911535	4.66915281420094	-4.34380421861525	0.00128132647992684	0.0401246882729847	-0.695106816143968
YML006C	0.987918755720191	4.909850985735	4.32206995739522	0.00132742136408585	0.0412433966013237	-0.73612938011067
YPL161C	-1.52060811636474	4.77285756154933	-4.31033315936636	0.0013530344168845	0.0413556110028035	-0.712987555902369
YLR361C	1.11513685899021	4.67018779907268	4.30973819812721	0.0013543465349597	0.0413556110028035	-0.714155981704452
YDR202C	1.26084005171073	4.43624042124899	4.30396500631342	0.00136714824281887	0.0413556110028035	-0.754214171544741
YGR266W	-1.01708637667819	5.5371455701766	-4.30151122573914	0.00137262777278604	0.0413556110028035	-0.773140559292443
YPR191W	-0.730160586614177	6.91121396034559	-4.26870074708195	0.00144815306197595	0.04306585862867	-1.08993179083855
YDL035C	1.29949743336086	4.54553742249858	4.26747832984811	0.00145104980041282	0.04306585862867	-0.77706477228331
YML083C	-1.64028970694169	4.80784563099663	-4.26235574198449	0.00146325497793077	0.0431064077572643	-0.783915812522061
YGL153W	-1.41535577652034	4.92480651910292	-4.24059271212408	0.00151632127242417	0.0443412477972861	-0.866226705737454
YJL041W	-0.665700904067807	6.51532572676	-4.23127644490861	0.00153965119274526	0.0444899659671865	-1.06090160779708
YLR133W	-1.06431121995584	6.05726390129003	-4.22334031133862	0.00155982181365115	0.0444899659671865	-1.01801613291064
YHL049C	1.62442376685968	5.42384578871983	4.22924413044315	0.00156305209072525	0.0444899659671865	-0.887047578585468
YOR163W	1.73891922895164	5.90952661861621	4.30207698460117	0.00156615419547551	0.0444899659671865	-0.902332467337548
YML032C	-1.47870893945161	5.78478307969985	-4.25576280810361	0.00158922659396555	0.0445318707761554	-0.984676195977586
YAL029C	1.34280606018098	5.95611860041089	4.28912851544389	0.00159317193286345	0.0445318707761554	-1.05752707933589
YNL065W	0.744730033396319	6.75631565316876	4.20719909846435	0.00160170609805217	0.0445318707761554	-1.1616390027938
YDL213C	-0.699565345008651	6.69037382964862	-4.20314171591222	0.00161241875578737	0.0445318707761554	-1.18734405497411
YBR158W	-0.583723623694666	6.54965388184052	-4.18816126894864	0.00165262632164995	0.0453275509048403	-1.20831890906241
YMR187C	-0.832855581485202	5.30455160561365	-4.1706323894351	0.0017010112006784	0.0463350790760136	-1.04411597565512
YAL044W-A	1.45767049552741	5.40716929976077	4.18137142845724	0.00171341960313135	0.0463555766098868	-1.02552014514604
YOR166C	-3.44099028897696	5.51251919355569	-4.69119995663874	0.00178544673054983	0.0479778489688965	-0.962534596758828
YMR204C	-1.89246357815011	4.4608313457971	-4.1695548371165	0.0018694435654211	0.0498978326153001	-1.02614853072108
YOR185C	0.824117434004304	7.43334108304172	4.08404452081491	0.00196274639734157	0.0516159742687642	-1.37984738911769
YJL125C	-0.578879955319519	6.61667108177788	-4.0658973232025	0.00202275451030776	0.0516159742687642	-1.39787878923153
YGR246C	1.00736266862813	5.51891051024309	4.0654038949226	0.00202441268216532	0.0516159742687642	-1.1320308956188
YLR032W	-1.5513928294668	4.62263162277063	-4.07073619978546	0.00202750925147062	0.0516159742687642	-1.13290224012584
YCR022C	-1.73499687172448	4.42606799048022	-4.11030705865536	0.00203097997802767	0.0516159742687642	-1.13182221932587
YDR294C	-0.553582507023283	6.83536642887559	-4.05643946904664	0.00205478636559605	0.0516159742687642	-1.39934429293654
YDR490C	-1.47166231074836	4.02622644011915	-4.05287809726329	0.00206698500150458	0.0516159742687642	-1.09676424624147
YDL133W	1.63269210400886	4.96684455043917	4.05980012206037	0.00207394607772669	0.0516159742687642	-1.14587651038942
YNL282W	1.58405445152994	4.86219030963228	4.06310856785253	0.00207796627782307	0.0516159742687642	-1.16066336575759
YMR047C	0.759121151051731	6.06254345220828	4.04882639193054	0.00208095522201293	0.0516159742687642	-1.32351918010891
YDR368W	0.568602469692356	7.32030335258937	4.04717527022007	0.00208667652446967	0.0516159742687642	-1.4663579089987
YPR124W	-0.622954507905906	6.71189084184075	-4.04342290218786	0.00209974005172347	0.0516159742687642	-1.43086414019962
YPR141C	-1.13914260012072	4.60858150968461	-4.04262280735152	0.00210253654300724	0.0516159742687642	-1.20168551338591
YPL080C	-1.42233905484816	5.67183035933498	-4.12795480414719	0.00214458483397928	0.0520968084473261	-1.30667643806053
YDR333C	2.33816102425191	5.11750838819666	4.23694459852195	0.00215483869081853	0.0520968084473261	-1.12280268939259
YJR104C	-0.544575482613103	9.81868024787091	-4.02602877252483	0.00216142152220488	0.0520968084473261	-1.60579280497122
YJL187C	1.56363482643388	4.85951786620819	4.01613388536656	0.00219735149080838	0.0526437763791862	-1.14851568104975
YHR001W-A	-0.991943135598506	5.90626832966925	-4.00732722873593	0.00222985443125137	0.0528269308218258	-1.39800108381173
YNL283C	0.809127688521935	5.7027227103384	4.00686811976083	0.00223156257934794	0.0528269308218258	-1.35931331288549
YKR051W	1.01337849625417	4.64921857325732	3.99763216673224	0.00226621726371408	0.0533298583301235	-1.17726028675073
YNL088W	0.858524660753261	6.01917498787688	3.97733767829813	0.00234435265961146	0.0548440619251458	-1.42592496410064
YNR041C	-0.780282382996145	5.15633167188034	-3.97219295137937	0.00236460337051333	0.0549943134767924	-1.29346582804901
YER145C	-0.884582145761354	6.7139562271691	-3.93195275015618	0.00252942872801454	0.0581118040653075	-1.63258022411152
YOL066C	1.35458826213784	4.88559092788202	3.93009544342525	0.0025373195643987	0.0581118040653075	-1.28759285926871
YDL018C	0.758659759051858	5.41081818554634	3.9288834120306	0.00254248275266872	0.0581118040653075	-1.41134377842094
YOR315W	-1.94889893708062	5.7251803765171	-4.17131766611745	0.00259883640500899	0.0587278944796098	-1.44617738227866
YKL096W	0.685049657473963	7.79257155877614	3.91324966920335	0.00261007163435221	0.0587278944796098	-1.74602247877773
YJL029C	-0.748244671591122	5.22458818838481	-3.91129625993726	0.00261864735067854	0.0587278944796098	-1.43880835439786
YCL068C	-1.04870678283931	4.83792214935292	-3.90905901470574	0.00262850520929609	0.0587278944796098	-1.4195583558289
YOR159C	1.09224616126714	5.58229561095962	3.90369121170887	0.00265231502250784	0.0589288091872273	-1.4923869898651
YER037W	0.602194383746016	7.01613039492039	3.89786479972194	0.00267841345283402	0.0590139671725518	-1.66599618518695
YEL075C	1.97463475394651	4.75924142911708	3.93102678900194	0.00268582551124764	0.0590139671725518	-1.33777381941754
YGR288W	1.41358962787762	4.54107136908365	3.88644079865054	0.00273036443350019	0.0594012743029024	-1.3433403669607
YIR003W	-0.918712298482997	5.6073981506858	-3.88579662046364	0.00273332491763418	0.0594012743029024	-1.49873389862703
YCR073W-A	1.05790770027039	5.89418498392944	3.87679089131369	0.00277506470509806	0.059980610500951	-1.54464815725635
YJR001W	0.542137096936257	7.25741738112317	3.86659623029661	0.00282311655098555	0.0604064028556633	-1.77191988216684
YKL106W	-1.47267464317651	5.72254766007134	-4.00290433860413	0.0028251423010192	0.0604064028556633	-1.58915482924352
YDR243C	1.6347614288608	4.92899514035062	3.85654400470425	0.00287134524564721	0.0610659895290852	-1.41234555703423
YPL001W	1.36780182020781	4.45328722073696	3.84885641090538	0.00290880682599541	0.0613809484305658	-1.45611253885426
YBR260C	0.908113629939858	5.67336148915672	3.84718418094077	0.00291702269383378	0.0613809484305658	-1.49687209453944
YHR029C	0.94144462374502	6.95306735058815	3.83934968635926	0.00295583714534093	0.0618703385632679	-1.70233409656014
YOL014W	0.652603530305753	5.69350635822775	3.82992539065171	0.0030032405731076	0.0624543814040895	-1.66057752182482
YDL225W	-0.851016328548177	6.14109201049465	-3.82573937483956	0.00302454872704523	0.0624543814040895	-1.70868414447711
YLR212C	3.49918809117577	5.68872125955374	4.28755584080831	0.00303085129770914	0.0624543814040895	-1.49357729126354
YNL100W	-0.690114666870134	5.5323844519327	-3.82022121547222	0.00305287830079995	0.0625840051663991	-1.60254198564352
YER060W-A	0.754772747342758	6.10160692268177	3.81587020344072	0.00307541027338906	0.0627225982424015	-1.7465458661689
YML060W	1.23432065770645	5.18560771757884	3.80550706154983	0.00312977514667716	0.0634081891660837	-1.52826547760359
YLR127C	-1.37356402971701	4.82564801191482	-3.80717442081559	0.00314928723302058	0.0634081891660837	-1.58271076334354
YAR069C	-1.49745657916703	5.6077868573334	-3.92991311907646	0.0031568572931568	0.0634081891660837	-1.67166450816928
YJL173C	0.5188540877369	7.36899296459048	3.7953566986275	0.00318399224964875	0.0636318451098145	-1.89926314588972
YHR143W	-0.633489378515305	8.03605007364529	-3.79088352726551	0.00320819406450526	0.0637949389726871	-1.96924054843577
YER189W	1.59940011534857	4.73487041903252	3.77692031805986	0.00328497757037009	0.0649967950117505	-1.50893416072513
YDL164C	0.830172297652239	5.51583775523999	3.76217834616032	0.00336811685900109	0.0663118848923135	-1.66204001708098
YGR144W	1.48954186587221	4.69212931974058	3.75854597517607	0.00338893549790968	0.0663930860846639	-1.56218350935102
YBL095W	-1.41173723002591	4.26876278233712	-3.75370524463932	0.00341688751062801	0.0666125570086646	-1.5731609422384
YER069W	0.503510728207454	7.53788087707818	3.7446535791363	0.00346979857940022	0.0673140924403643	-1.98798238278995
YGL163C	0.749765830617026	5.35481871104976	3.73511819586098	0.00352645728474051	0.0680811680651117	-1.63863317531199
YDR291W	1.33964885343997	4.60228776030156	3.71165692776803	0.00366998451479595	0.0705097991079396	-1.60432944970723
YOR245C	1.17394558553549	5.03236469899731	3.70397020994941	0.00371831519989569	0.0710949016826209	-1.63208190225148
YGR097W	0.861374581455156	5.77180843574778	3.69709165654944	0.00376212367533806	0.0715722755456213	-1.84862069069864
YBR085C-A	0.532997420629406	7.23928034111193	3.69442118658155	0.00377927529911503	0.0715722755456213	-2.00297145525053
YJL017W	1.59354253864953	4.0881128274014	3.69133716348103	0.00379918388893124	0.0716083143425571	-1.71873427637129
YNL313C	-0.716961158755759	6.35653226658902	-3.68637890740474	0.00383141943008822	0.0718752597804757	-2.02170037758928
YHL008C	0.934828930244119	5.28453753368644	3.67735360630912	0.0038908255652987	0.0722484116323002	-1.8022230590191
YGR209C	0.520069749415374	9.82414661927854	3.67603118351423	0.00389960977614824	0.0722484116323002	-2.20479693889355
YBR170C	2.65839988397054	5.34843839698232	3.68026561722386	0.00390581053581709	0.0722484116323002	-1.70394305025095
YNR033W	-0.752676941538293	5.8759035775178	-3.66344593204407	0.00398424219004768	0.0733580147676835	-1.94754587062937
YMR195W	0.557656096746497	6.93079905466658	3.65480099453317	0.00404347682355891	0.0741055637202479	-2.08537916413895
YDR309C	-0.505201087945024	6.27633147024539	-3.63832432978685	0.0041589110567707	0.0758715104255829	-2.03026265139828
YHR179W	0.535348021123903	9.98441575718806	3.63096352507229	0.00421157689506687	0.0762261591271459	-2.28375208368374
YML011C	2.37199992103062	4.3817972394542	3.63025470800418	0.00421668468895452	0.0762261591271459	-1.80826515124295
YML010W	0.830737534292998	5.28616962211578	3.60852203624216	0.00437644120046976	0.0787561387070962	-1.93222002373972
YKR080W	0.680248480271398	7.41856775039045	3.6041591727831	0.0044092595743131	0.0789893032749694	-2.24100632353135
YKL161C	0.803148023272724	4.96825702488808	3.6003376043722	0.0044382151439617	0.079151487118994	-1.85539036419563
YKL157W	0.544574140099365	7.06496876636454	3.58242820349576	0.00457655336507723	0.0811470850635232	-2.24362133306655
YDR097C	1.04945598892733	5.34385615533929	3.58017084699979	0.0045943033139638	0.0811470850635232	-1.91277546277688
YDR415C	1.51419126682202	5.22114660304875	3.57801449717235	0.00461132542729601	0.0811470850635232	-1.83221729721829
YER001W	-0.485789489003954	7.1975413357428	-3.56838244850573	0.00468815914139218	0.0818246296868764	-2.30487681728769
YKL008C	0.582596000890875	7.28361009152116	3.5680322992529	0.00469097700995922	0.0818246296868764	-2.30643093539519
YJL001W	0.401506412596987	8.80686227753169	3.55747102586118	0.00477679689820807	0.0825719588051186	-2.3839648561571
YDL179W	-0.889631956909819	3.82462604716347	-3.55670294874478	0.00478310108690551	0.0825719588051186	-1.89086933380927
YOL135C	-1.11546653521149	4.63123669369888	-3.55512150484317	0.00479610824339512	0.0825719588051186	-1.86837557643646
YJR021C	-1.59843642208225	4.33972399757042	-3.59442631436014	0.00490326659647354	0.0840529795438588	-1.96082579216402
YDL187C	2.1482044231874	3.42644760686238	3.53735498179754	0.0049447685748864	0.0843739368095786	-2.1144383261465
YML035C	0.445627003316727	6.29672935362476	3.53504766086696	0.00496442072251481	0.0843739368095786	-2.23748503803769
YOR321W	0.801957347518766	5.31090014899106	3.52262621341903	0.00507161057823274	0.0858289160409856	-2.08544628581977
YPR038W	-1.20970134491332	5.10231855352465	-3.52144602563314	0.00512274430976919	0.0863269242370851	-2.091453940122
YBR083W	-0.696861821425298	5.29044417101372	-3.51010478039959	0.00518207982242959	0.0869583605645675	-2.16902699549428
YGR009C	-0.973747430627365	4.96500605092322	-3.50433895707734	0.00523377926296467	0.0874568912975231	-2.03760756854833
YDL010W	0.891377865715151	5.81437287812736	3.49809900474232	0.00529032912124591	0.0880319619882636	-2.09111470246145
YHR018C	0.596748397760257	7.37507292188472	3.48822485184171	0.00538110335625865	0.0885314220884482	-2.34500418194999
YLL039C	0.687348076639289	9.52093945422418	3.48818320112426	0.00538148963509071	0.0885314220884482	-2.51811857789085
YDL200C	0.964226157555638	5.10212853230458	3.48501554292726	0.00541095108940913	0.0885314220884482	-2.00865716866082
YBL091C-A	-0.612936465399812	5.18323190116656	-3.4831841980467	0.00542805960441678	0.0885314220884482	-2.16820742257187
YJL062W	-1.18132602396239	5.559939948961	-3.50943023639245	0.00543164872757892	0.0885314220884482	-2.21768657375397
YOR202W	1.45439007471641	4.76574992788962	3.47992628142904	0.00545863303258649	0.0886080962065162	-1.94955470835275
YJL010C	0.962357221117118	5.8137182001392	3.47535645882011	0.00550181688493387	0.0889460396397643	-2.22164190156141
YGR035C	1.60464387546572	3.35969473126648	3.49584457846712	0.00554708647515761	0.0892015593407553	-2.04813362756851
YFL064C	0.791173240589266	5.3848286641147	3.46899882031412	0.00556248094455804	0.0892015593407553	-2.18553508259623
YOL112W	0.677166145456939	5.17234031094104	3.45836823585535	0.00566545947495119	0.0904880816541401	-2.13033433022179
YAL021C	1.74453622334505	5.09070786551526	3.5075290088525	0.00572852802289569	0.0911294237882247	-2.06014124947765
YMR272C	-0.441841229907395	7.30457557326153	-3.44536615191313	0.0057940825485642	0.0918050450025492	-2.51893685418051
YIL161W	2.51046708390209	4.49859397027757	3.52030752859508	0.00584657074122631	0.0921094060058321	-1.98361409854155
YPR051W	1.86872640867409	4.73010670266445	3.44291720156969	0.00587979835548645	0.0921094060058321	-2.02591712808864
YDR320C	-0.763636479143505	5.33436782670448	-3.43657246728879	0.00588277322742805	0.0921094060058321	-2.17835779842981
YOR268C	-1.71935978128482	3.40698472463366	-3.42717999055026	0.00597904595424892	0.0932496696472468	-2.0275129926501
YDL112W	-0.674656346765248	5.75263880235633	-3.41868197408404	0.00606754572418121	0.0939061794869053	-2.34995959365358
YDL099W	0.615144109669528	6.25016051022465	3.41860388859063	0.00606836513154002	0.0939061794869053	-2.32006840249442
YNL312W	0.838600641336749	7.25620998819921	3.41104531820699	0.00615843227161686	0.094009674993181	-2.47705813940057
YJR094C	-1.28647956315912	4.64835477612472	-3.41362651189523	0.00616670842687484	0.094009674993181	-2.21371512587235
YJL212C	0.633120390436194	5.73443579456855	3.4077868604191	0.00618298195831657	0.094009674993181	-2.33082582659556
YNL150W	-1.92709713907309	5.30350326161479	-3.55153076119538	0.00621782234313037	0.094009674993181	-2.17521752182144
YPR046W	-1.15447513856239	4.21644227040561	-3.40018581517642	0.00626485071257611	0.094009674993181	-2.09221184705325
YOR095C	-0.448954480337214	7.15509031225155	-3.39902777733413	0.0062774209928979	0.094009674993181	-2.59762659271413
YPL069C	-0.767549170064806	4.85394327199833	-3.39822829469551	0.00628611433451782	0.094009674993181	-2.25343848557126
YCL037C	-0.63957349560329	5.99561611172358	-3.39606344146735	0.00630971642951705	0.094009674993181	-2.47564674953809
YKL013C	0.598921890123785	7.10784347269323	3.39426138188473	0.00632943258871934	0.094009674993181	-2.5605497796452
YML004C	0.434983230577459	7.64267626107179	3.39312427375537	0.00634190611689679	0.094009674993181	-2.59674202556472
YJR059W	1.22150676958448	5.26617737605504	3.39235586997328	0.00635034942275823	0.094009674993181	-2.16974829625628
YGL191W	-1.25208393525109	6.83734431847966	-3.52951992297731	0.00635871324444699	0.094009674993181	-2.4796462611611
YJL156C	0.83967456589403	5.48107578876021	3.38900690664391	0.00638728316813374	0.0940823154061773	-2.25966822636655
YLR451W	-2.31910722463139	6.42128600870765	-3.69382208097342	0.00642269152721188	0.0942547756594895	-2.31429305813525
YPL193W	-0.931002538543738	5.1541667610858	-3.37751937264855	0.00651565625802671	0.0952675181550449	-2.35858013848496
YGR275W	0.81047332388948	5.4097648818253	3.36714373306279	0.00663387908015413	0.0965047659943833	-2.35014343061767
YFL037W	0.422345609657036	8.4152739634351	3.36584710477163	0.00664880711150642	0.0965047659943833	-2.71671282961108
YCL040W	0.51852825252075	7.70773004096479	3.36114189510916	0.0067032679894988	0.0969414428881336	-2.63718729122737
YNR039C	-1.13992559408016	5.52914245488355	-3.37973445940975	0.00677044088309499	0.0971563830839333	-2.43353967547936
YDR405W	-0.831607434711017	5.48110695359306	-3.35506422709676	0.00677429232098849	0.0971563830839333	-2.38126110389965
YLR126C	-0.78153525212919	5.54629105769798	-3.35360842235907	0.0067914192852234	0.0971563830839333	-2.337852472331
YGL161C	0.45816363925595	7.11059835175632	3.34884406075207	0.00684778112812469	0.0975127205213156	-2.62113332996384
YBR279W	0.900481602595029	5.05260243866786	3.3473657818518	0.00686536629267497	0.0975127205213156	-2.26924688151837
YKL086W	-1.73222203178903	5.85866895377888	-3.42517673587117	0.00706267361734143	0.099958195644722	-2.29001052757702
YOR326W	0.614754126855289	6.23855984763839	3.32201782837519	0.00717420391383037	0.101176627536537	-2.56733000549156
YLR091W	-1.08313454599155	4.98546001774107	-3.31379749063003	0.0072773872630802	0.102269148923215	-2.40125761255618
YJL186W	0.496731133994268	6.4820404429323	3.30956520269508	0.00733110311694281	0.102661257380569	-2.64507773092637
YAL033W	-0.8591691867533	5.54220314815919	-3.31090114748727	0.00736289978127788	0.10274474536892	-2.62579009864463
YNL136W	1.43866691379515	4.34178852841461	3.3041619336767	0.00740027134224863	0.102905171776653	-2.21218534464225
YNL216W	-0.676680455832201	5.18610274616969	-3.29205021057012	0.00755775257834855	0.104728857157116	-2.50430529084437
YOL122C	0.983747607505272	5.33573620263824	3.28707880595581	0.00762338138429378	0.105176301706146	-2.42253565772072
YIR024C	-2.42043051441026	5.36659165543986	-3.52828034515422	0.00764293467263669	0.105176301706146	-2.35770116457382
YGL121C	1.2840908211951	4.78805854865318	3.27710681781722	0.00775678711810427	0.105580819502626	-2.25311344211241
YMR293C	0.741390632777268	4.8175067154472	3.27616281522111	0.00776953909512347	0.105580819502626	-2.37801446326286
YDR052C	2.39739853776164	4.69216382798588	3.3003956181034	0.00778846557902641	0.105580819502626	-2.24322251903411
YDR366C	-0.952056566786923	5.16523539466215	-3.27436810632013	0.00779384190873083	0.105580819502626	-2.47299598232526
YOR138C	1.10023610102742	4.90928425935097	3.2721779945896	0.0078236043397076	0.105580819502626	-2.28407097425057
YHR214W	-0.482035343485557	5.9907334465765	-3.27158980904024	0.00783161723743393	0.105580819502626	-2.69114074881691
YKL043W	0.452939778304227	6.41589145623041	3.26895343241766	0.00786763600668579	0.105708068914153	-2.74578477940886
YER088C	0.427224125521582	6.63986169817165	3.26651406140855	0.00790111406088906	0.105800439798504	-2.7520113915108
YLR439W	-0.584590199375383	6.03401940738813	-3.26424663588877	0.00793236289287226	0.105862440352191	-2.67382393385446
YDR482C	2.34371831782712	3.79397605180232	3.26018345455153	0.00798867651119697	0.106257412993413	-2.38735436252382
YGR262C	0.457941896347425	6.25107702899214	3.23954705565505	0.008281056255764	0.109779202430578	-2.71386708254731
YEL007W	0.692614124763577	5.59182977105917	3.23329600367313	0.00837176147626391	0.110578554824613	-2.61004454579315
YCR088W	0.987397563594701	5.93710102599103	3.23157145386438	0.00839696342897488	0.110578554824613	-2.56519540655161
YPL247C	1.06277074790493	5.45561598661762	3.22384004858655	0.00851090268595658	0.111663693015459	-2.415806446953
YOL056W	0.704465700239183	5.77844415975097	3.22111128228155	0.00855149272461707	0.111663693015459	-2.66520356188768
YPL006W	0.77875820992463	5.81986892527344	3.21675037755921	0.00861677110414445	0.111663693015459	-2.71688069366285
YIL116W	0.489393291138521	7.88087710520698	3.21482259791347	0.00864578986026893	0.111663693015459	-2.9128028973494
YNL337W	-0.757989171707899	4.81215789298711	-3.21435494314115	0.00865284445379474	0.111663693015459	-2.51319415198669
YKL198C	-0.995570344287738	5.81186905252178	-3.23215437878974	0.00867233102956658	0.111663693015459	-2.70626633565016
YIL042C	-1.34266669697027	4.19061741482717	-3.21258856031911	0.00867954343505035	0.111663693015459	-2.39603353284421
YFR013W	0.87536644254157	5.03187201110028	3.21097643685384	0.008703984117373	0.111663693015459	-2.44331005171648
YDR518W	0.468126698048934	6.97690159160658	3.20768333790355	0.00875412768957351	0.111945870808469	-2.88753040815949
YGL068W	-0.421644472260619	7.45386062549303	-3.20356349140366	0.00881727511028044	0.112148849606494	-2.94737040144347
YNL121C	-0.384583683041202	7.30376882652585	-3.20297070386792	0.0088263992775541	0.112148849606494	-2.92237804771178
YCR069W	0.35743976171811	7.13638700275995	3.20074653900317	0.00886071946291562	0.112226373579667	-2.90334289571116
YNL034W	-1.38589466495728	5.0288827389443	-3.20946634356594	0.00904087301074634	0.11399998109336	-2.54198373998755
YLR242C	1.25411391679602	4.56742271086329	3.18812422077078	0.0090580824806391	0.11399998109336	-2.48469317429242
YDR110W	-0.748768783704614	5.41722836206151	-3.18490098387103	0.00910919546602379	0.114182047858836	-2.71437603857998
YLR102C	-0.910937962121913	5.28883720396994	-3.1835961762279	0.00912997013304242	0.114182047858836	-2.6467995266172
YDL170W	1.37964666487667	4.67409006623128	3.18121884509827	0.00916794530662044	0.114297550107929	-2.39035606249365
YLR412W	-0.501786761708927	6.08135515117287	-3.17920511384139	0.00920023824816211	0.11434171097794	-2.84694264699704
YFR038W	1.28843244316555	4.24759929522154	3.17480617872833	0.00927118482398017	0.114864492351929	-2.39952978277204
YOR009W	-0.495818453736276	5.67111971553265	-3.1725336623369	0.00930805429535673	0.114963142647931	-2.81280515025653
YKL017C	-0.815293459929006	4.5666092119979	-3.1707527260449	0.00933705267621054	0.114964267781081	-2.49312358759328
YGL017W	1.68608509737052	4.69802736735242	3.16532716001508	0.00942596363021253	0.115700794312825	-2.41335300247742
YNR036C	1.24168427559726	6.5268983772409	3.27765343725963	0.00951915299971127	0.115770539870905	-2.83583548243592
YDL244W	0.953554438967389	4.9747010363581	3.15678042557077	0.00956777438599972	0.115770539870905	-2.58929173231006
YJL063C	-0.437279433095409	6.17868011638272	-3.15508352762741	0.0095961873594416	0.115770539870905	-2.91035572911053
YLR063W	1.08332887978154	4.294283477126	3.15467481018364	0.00960304377493037	0.115770539870905	-2.48016992828101
YMR096W	1.78782651320423	4.8730308158255	3.1541480709443	0.0096118874114464	0.115770539870905	-2.43012383482994
YML102W	1.29818345816244	5.25980321334508	3.15390368522494	0.00961599331566015	0.115770539870905	-2.49245375622763
YER043C	-0.421337848785909	10.1373737719725	-3.1512670883841	0.00966040422480634	0.115770539870905	-3.11974024251273
YHR033W	-1.27959144568152	6.32770175433568	-3.26618796752349	0.00966452583282385	0.115770539870905	-2.81077532160401
YBL048W	-1.00310262681287	4.19778133653766	-3.14798540376665	0.00971597269244441	0.116037307501055	-2.46558475462041
YDR120C	-0.483959444621217	7.17150771900178	-3.14587624699839	0.00975185842112541	0.116117188445556	-3.03168184850422
YOR217W	0.928536571114953	5.23689321167868	3.13908468588455	0.00986833049308092	0.117153284689501	-2.6979695011356
YNL308C	-0.826190944113684	6.7896888612056	-3.1555592574119	0.00992499135414432	0.117235964109456	-3.00421818489643
YDR524C	-0.540487503172274	5.54033164022257	-3.13457575386274	0.00994643709169534	0.117235964109456	-2.82895754116648
YPL270W	1.14379982928213	4.77933211880054	3.13358231506692	0.00996373041714765	0.117235964109456	-2.53472720489025
YOR023C	-0.841025973364451	5.39992735972301	-3.1302133629586	0.010022603542528	0.117580809111014	-2.67283419480743
YDR381C-A	0.610362016174978	5.46340065103311	3.12507673195236	0.0101130486865332	0.117708013501133	-2.79872029185525
YJL210W	-1.65300723625782	6.32072324951281	-3.30823559691705	0.010140350326459	0.117708013501133	-2.83830465100665
YDL232W	0.400028318020505	8.01877041598216	3.12340574475229	0.0101426497138335	0.117708013501133	-3.11296848238771
YLR297W	0.614980913476034	6.29826763712141	3.12288822819019	0.0101518352101807	0.117708013501133	-2.85201901444231
YIL023C	0.642673043196453	5.87859118273771	3.11917293653085	0.0102180272970068	0.118131088837779	-2.80953730482539
YNL262W	-0.847972890788957	5.15355594612439	-3.11626021793088	0.0102702272302431	0.11839041650631	-2.73518283855063
YGL091C	-0.669294983539978	6.59099477294496	-3.11298452664036	0.0103292559376904	0.118433343542825	-2.92889749786367
YER093C-A	-0.572471110523439	5.41901475721727	-3.11261676092168	0.0103359046462814	0.118433343542825	-2.85663838587983
YLR452C	0.758914346714565	5.92160289223131	3.11110451152067	0.0103632898046022	0.118433343542825	-2.92139263428783
YPL248C	-0.916726516635703	4.74875425774385	-3.10443043744857	0.0104850330687643	0.119429461366004	-2.79183464588984
YBR246W	0.568305114218071	5.8088863100658	3.10304355036747	0.0105105133211218	0.119429461366004	-2.88433421774141
YNR032C-A	0.664254666831348	6.21040770275766	3.10058129999557	0.0105559054522952	0.119521961921664	-2.99293250967947
YMR172C-A	-1.52785611170665	4.99426368841443	-3.15638030047793	0.0105899317146537	0.119521961921664	-2.67553186159459
YFR014C	-0.961000967805271	5.72786942729865	-3.11493238470833	0.01061702916698	0.119521961921664	-2.91259327089179
YJL183W	0.69355675234234	6.21815975936825	3.09610878235198	0.0106388671159842	0.119521961921664	-3.01462283279336
YGR268C	-1.0982222341557	5.22391274704367	-3.09392660153077	0.0106795848200342	0.119641433321905	-2.6987344330593
YCL008C	-0.52775937613397	5.46367843499644	-3.08993237441193	0.0107545240567537	0.120142534195813	-2.842310088897
YHR102W	0.933787945608106	4.9174837688286	3.08684665536797	0.0108127832359712	0.120455011006883	-2.62114000080463
YDR051C	-0.543742106347723	5.39558779414859	-3.08039535337859	0.010935622392626	0.121483157138194	-2.79651029930141
YPR140W	-1.10706001085178	6.30201063305463	-3.15696232891867	0.0110078493181997	0.121610254474365	-2.99497576603566
YLR142W	-1.04531327477971	4.88854197416934	-3.07661711901384	0.0110082201686626	0.121610254474365	-2.59450944202952
YLR188W	0.446489890188661	5.79026937192921	3.06933190042094	0.0111495868420949	0.122830766955711	-2.91704244738256
YJL154C	0.476796379930433	5.9276519388258	3.05941254648848	0.0113450326521583	0.124564200818883	-2.9526085317329
YDR498C	-0.916442239364224	5.18197759504499	-3.05817915697268	0.0113695762879694	0.124564200818883	-2.79198227943189
YGR197C	-1.3637557532665	5.68686190203825	-3.11112076532707	0.0114244130704796	0.124821128520047	-2.81522807129345
YDR074W	0.723138635932783	5.89965328083788	3.05149126800698	0.0115036009583215	0.12486078673562	-2.93098684105775
YPR175W	0.933905942841116	5.26086648247327	3.05086026180642	0.0115163286287271	0.12486078673562	-2.68739035803769
YGR024C	0.455989380806066	6.53819845851436	3.05056792597376	0.0115222300055249	0.12486078673562	-3.11620120875488
YDR461W	0.371445780401091	8.60910945567708	3.04381889666457	0.0116593276613167	0.126003114426784	-3.28630885122886
YPL170W	-0.793454491373425	5.20642764988814	-3.03990854179533	0.0117395162576685	0.12652589744376	-2.84765927737119
YPR172W	1.37255387895176	5.15392017379616	3.04463909307496	0.011788750315601	0.126708578311249	-2.73836342346851
YLR390W	0.739356838502558	5.28744625970886	3.03600188970082	0.0118201867119621	0.126708578311249	-2.9257690168702
YBL101W-A	0.577276117728094	7.36461740050293	3.02489510177216	0.0120526160907122	0.128628105338092	-3.25322174492368
YBR286W	0.308278861777334	9.41112496391057	3.02435960680192	0.0120639384689736	0.128628105338092	-3.33797135537654
YCR015C	1.24786361053821	4.11913083714199	3.00675226410888	0.0124422800101496	0.13230734652504	-2.64630422591841
YNL206C	0.762110509276166	4.7358104309187	3.00149662650611	0.0125575209418828	0.132670852554013	-2.77595663584646
YNL066W	-0.396733645374497	7.23618339857403	-3.00107544760001	0.0125668027540072	0.132670852554013	-3.29504531264525
YER171W	0.722610026123698	4.85815030032301	2.99984970358706	0.0125938548098948	0.132670852554013	-2.80485805068021
YGR019W	0.491194365425917	6.6356554531346	2.99912383055864	0.0126099025057624	0.132670852554013	-3.16652588072202
YHR050W	-0.434688782703299	5.87412458515578	-2.99751273689169	0.0126455946708329	0.132695329830877	-3.10928084608176
YLR268W	-0.483392428570282	6.64033444440406	-2.9946025333502	0.0127103263477036	0.132739132913667	-3.2299342104983
YGL065C	0.416048377221625	6.15847844731084	2.99326737787006	0.0127401361891575	0.132739132913667	-3.13589915523003
YOL149W	0.63481662801894	5.25685873739291	2.9928307916937	0.0127498991131558	0.132739132913667	-2.99543711191611
YFR032C	-0.812878639124807	4.31446416129955	-2.98824529751315	0.0128528976033339	0.132950232307483	-2.97158293253246
YML081W	0.868227624166789	4.83949427178655	2.98770522163122	0.0128650838975254	0.132950232307483	-2.81829890986058
YOL100W	-2.06941139727852	5.42106890074106	-3.21020910368719	0.0128811823600237	0.132950232307483	-2.98115602894996
YBR235W	-0.606029258242446	4.77524197197549	-2.98598862562665	0.012903894812846	0.132950232307483	-2.93679180015852
YOL030W	0.460648386828618	7.86115952690111	2.97967462677369	0.0130476699241264	0.134084194543283	-3.35038038529563
YOL129W	0.391988479189347	7.79566254001148	2.97642572694006	0.01312227951304	0.13450336500866	-3.34194787405519
YLR286C	-0.524795125973645	8.46675835549731	-2.9732628961272	0.0131953264208379	0.134904404050571	-3.4076057568001
YMR285C	0.641249039636574	6.27538938514193	2.96576142381925	0.0133702219256073	0.136341981020872	-3.18012482454515
YNL227C	-0.883179575113905	5.70170250014842	-2.96279263914989	0.0134400832068918	0.136703864229689	-3.07562436815466
YJR083C	-0.758003218726928	5.14129702586415	-2.95256554507062	0.0136835790384408	0.138576740755517	-2.93230089916349
YJL185C	-1.11480996103924	4.13161384070785	-2.95213592240961	0.0136939047314353	0.138576740755517	-2.7771198499424
YCL027C-A	-0.875473528340289	5.77828705583265	-2.95291138400183	0.0137484687015023	0.138775786867702	-3.15861186319395
YOR036W	0.745670224895097	6.09671671849248	2.94370046153366	0.0138982449069009	0.139528162292698	-3.10058971270219
YLR201C	0.378713084930198	6.45365248857118	2.94288141454037	0.0139182485006009	0.139528162292698	-3.26397050654584
YJR010W	0.551903476594705	7.00934994965886	2.9420008048529	0.0139397880242653	0.139528162292698	-3.35071971420308
YFL065C	0.642162700302156	5.64289432605035	2.93987053632872	0.0139920330165239	0.139528162292698	-3.1583872089983
YML109W	1.58789830356361	4.26432868275152	2.93961045106755	0.0139984251332126	0.139528162292698	-2.76163302356419
YKL109W	-0.569559738557488	5.34168209281197	-2.93497757682392	0.0141127817908336	0.140316332955363	-3.11488398965339
YDR233C	-0.323081895231194	9.02701938294264	-2.93301844457207	0.0141614233356913	0.140415431953821	-3.4907894388113
YOR136W	0.424400740519133	7.84673303454486	2.93173570788273	0.0141933627471551	0.140415431953821	-3.42221687026353
YKR036C	1.22138284955488	4.35076985236977	2.92804489734553	0.0142856672942996	0.140669766582339	-2.83422551727837
YAR028W	0.688308979086648	5.57952575403593	2.92787970104467	0.0142898128486963	0.140669766582339	-3.13070395530338
YJR111C	1.45440016043259	4.97516553843132	2.92592856984206	0.0144104829698335	0.141373105451995	-2.85702187115474
YJR049C	0.703095620656592	6.11637720098411	2.92168273632297	0.0144462024806554	0.141373105451995	-3.17454544394043
YLR177W	-0.896589964399089	5.00670009436868	-2.92082815620049	0.0144679039273226	0.141373105451995	-3.02809003205162
YPL011C	-0.876060709339553	5.81388923715829	-2.92049708161529	0.0145482999067861	0.141810266493354	-3.1735413408704
YHR204W	0.472692490417213	5.26279035150221	2.91538834571078	0.0146068157303117	0.142032533397187	-3.10808047000101
YOR090C	0.602943767770609	5.89481759683412	2.9130042747003	0.0146681182399079	0.142280746927107	-3.193848054673
YNL215W	-0.870562389292811	4.90703330842165	-2.90952021281466	0.0147581713763374	0.142805955142807	-2.88548422158982
YLR018C	-0.692414959738633	5.73694284195787	-2.90571484355493	0.0148571653948027	0.143414919357112	-3.18889671507412
YLR033W	-0.457009138720316	5.4818442587427	-2.89888563664822	0.0150365012055006	0.144376699066631	-3.18339193306316
YLR270W	0.428869943760262	7.50892070672551	2.89786801949654	0.0150634097777622	0.144376699066631	-3.437455613552
YFL054C	5.20442530416769	4.57863963543304	3.12917185694857	0.0150672676734479	0.144376699066631	-2.76109713810017
YLR438C-A	-0.864522013961163	6.64367784499067	-2.93221621191821	0.0151135619520273	0.144376699066631	-3.36338693044571
YNL280C	-0.490925032009176	6.63738001165757	-2.89504484132739	0.0151383161958223	0.144376699066631	-3.43033644239326
YBR053C	0.397190433177938	6.65862037294948	2.89227268107862	0.0152122335453442	0.144734576100081	-3.32367587314351
YMR153W	-0.923448647830194	5.5507213068254	-2.8892045156022	0.0153685674330394	0.145612535457762	-3.19027267980904
YJL052C-A	-0.627696257095542	5.33840388704755	-2.88505435593886	0.0154064117145472	0.145612535457762	-3.17921026579667
YCL057W	0.416606855311084	7.21820539051808	2.88476114057111	0.0154143518802409	0.145612535457762	-3.4294910579721
YIL098C	-0.566181699446537	5.34101164308266	-2.88197853971599	0.0154899087676573	0.145979543054439	-3.13383177473168
YHR027C	0.489470049422066	7.85940696074054	2.87904875234525	0.0155698646407659	0.146386174175712	-3.50549829948141
YDR538W	0.660366557445053	5.24395185358319	2.8746826528216	0.0156897887628407	0.14676048975654	-3.20640974039505
YDR473C	-1.04236723241291	4.38017237286624	-2.87367980391094	0.0157174649474562	0.14676048975654	-2.91057095330912
YMR128W	-0.500842934487854	6.04695745177303	-2.87317349075096	0.015731456585149	0.14676048975654	-3.38737363499367
YAL039C	-0.518500607078117	5.91485971562365	-2.87223996873275	0.0157572866799202	0.14676048975654	-3.32212240517825
YBR016W	-0.615470285601291	6.79715923611701	-2.86925732899625	0.0158401007505337	0.147187104403908	-3.40922474432998
YLR357W	-0.58668186804527	5.76633852751664	-2.85937229913041	0.0161177003097731	0.148875237509265	-3.35213614983164
YCL029C	-0.860732293456659	4.84077102036396	-2.85880847429278	0.0161336805747754	0.148875237509265	-3.04227485362838
YMR203W	-0.362301724629273	8.317974547528	-2.8565288471061	0.0161984534851602	0.148875237509265	-3.5998680070161
YFR012W-A	-2.76130702898832	3.98808299964521	-2.94652158380517	0.0162001090054285	0.148875237509265	-2.83194004830633
YOR230W	0.486196817405146	9.00568945386426	2.85577953804415	0.0162198011734489	0.148875237509265	-3.62831869794026
YKL185W	-0.477467246827911	5.57125851193554	-2.85484799872474	0.0162463799544936	0.148875237509265	-3.36881977746194
YPL104W	-0.812063107635901	4.92661732102811	-2.85195720480353	0.0163291390571481	0.14928962305811	-3.11786382901519
YJR137C	0.395850754759182	6.34021685352536	2.8503812923634	0.0163744331394303	0.149360368338335	-3.46250157849717
YAR073W	0.727807803714121	6.8532897133149	2.85999139148255	0.0165398708773323	0.150137482906136	-3.52403882064823
YBR300C	1.28796484343601	3.59183062211108	2.84444222843135	0.0165462665255581	0.150137482906136	-2.87648272942255
YML085C	0.447869327541195	7.24016228642052	2.84352783003791	0.0165728828251933	0.150137482906136	-3.54453099458123
YGR283C	-0.697605213902246	6.45676446969118	-2.84450262948135	0.0166216989567509	0.150237492615906	-3.47562351198226
YLR107W	0.979561419404024	5.27644403976783	2.83752873614909	0.0167485727800324	0.150600620906321	-3.14328740876855
YBR255C-A	0.458839950442384	5.85053396115565	2.83751225780422	0.0167490579298326	0.150600620906321	-3.3505320349119
YDR260C	-0.92947036494008	6.47142460609131	-2.88236065841148	0.0167944109746037	0.150600620906321	-3.42817349892473
YGL041C	2.17971711980349	4.17224738819548	2.8794930263395	0.016875999947003	0.150600620906321	-2.90302741875899
YMR100W	0.766224275263123	4.43461519701219	2.83225658728033	0.0169045148283931	0.150600620906321	-2.96964365586463
YKL137W	-0.513822498351586	6.3001852932825	-2.83208917875332	0.0169094902917069	0.150600620906321	-3.48825913580216
YPR167C	0.635125805369135	5.83264977300975	2.83150212754686	0.0169269493450153	0.150600620906321	-3.21130704336265
YPL155C	1.35099389385083	4.65829809580395	2.82506973664436	0.0171194381603067	0.15157219199795	-2.9454146069384
YBR165W	-0.611951812337531	5.13138394913934	-2.82421572160198	0.0171451589420656	0.15157219199795	-3.1470627958732
YHR107C	-0.684083531865007	6.33945963078977	-2.82403897632997	0.0171504868994412	0.15157219199795	-3.46709248086744
YMR291W	-0.738846844052028	5.87490768424892	-2.81987629456651	0.0172764510852889	0.15209423694615	-3.41224500925833
YGR041W	-1.61822252807147	4.33246545745065	-2.87098702405435	0.0172860435251848	0.15209423694615	-3.06050464999827
YGL032C	0.371968804616406	6.84049132219337	2.81720927220814	0.0173576428958406	0.152110446029466	-3.55939929191945
YIL039W	-0.37569438968035	6.70974347789928	-2.81698850419485	0.0173643808140251	0.152110446029466	-3.55683308230624
YNR058W	-0.781425347360653	4.35569112511107	-2.81253481325405	0.0175008700039201	0.152969142869429	-3.1083061431871
YIL082W-A	1.41894253929684	4.65330582876907	2.80680274956554	0.0176781191698824	0.154179561268909	-3.00321918266991
YML131W	0.784948267058811	6.54714067946356	2.799763152028	0.0179824900607657	0.156490947421587	-3.46520016299692
YPR161C	0.628218100828165	5.46993792026376	2.79362798185151	0.0180923569506469	0.156659983081278	-3.24784551390951
YDR421W	1.42093187898974	3.39470450556922	2.793175465709	0.0181067561153673	0.156659983081278	-2.9529234134689
YPL105C	-0.538073270480248	5.83010524634696	-2.79275679369039	0.0181200885635876	0.156659983081278	-3.45083151739553
YJR050W	-0.662813464541663	4.89902942387224	-2.78420594748191	0.0183945456447527	0.158605717771835	-3.15110162968693
YDR176W	1.06889886663056	4.55485439405881	2.78311923262511	0.0184297224713245	0.158605717771835	-3.11757399156396
YNL005C	-0.38183598475779	6.96782656315435	-2.78203813105825	0.0184647843420567	0.158605717771835	-3.63722564505508
YDR338C	0.911244178145026	4.58688060079573	2.77568477506995	0.018672185666335	0.160041556885807	-3.06437584804531
YLR160C	0.365529233182887	7.99118751828482	2.77341475761105	0.0187468522541407	0.160335981537027	-3.71329804167101
YNL003C	-0.887428911023981	6.21381637317232	-2.79726317640876	0.0190270803751278	0.16237326119993	-3.52580025827448
YHR051W	-0.464658103979015	6.28754026405048	-2.76379153793621	0.0190667118381612	0.16237326119993	-3.61422860775927
YEL032W	-0.698124349744404	5.80455338677745	-2.76220510841892	0.0191199630900726	0.162478831643629	-3.46978947225609
YIR020W-B	-1.15485329278717	3.05539366121647	-2.75853719110281	0.0192436524941105	0.163181249401018	-3.07280508755393
YDR493W	-0.537191784876124	5.25523948648783	-2.75474350753068	0.0193724236144499	0.163848569877558	-3.40063212037322
YPL014W	0.643177295527344	5.89711001910078	2.7527864433052	0.0194391893493994	0.163848569877558	-3.42605726097784
YMR024W	-0.411335570968975	7.04995216002853	-2.75248721806408	0.0194494177188411	0.163848569877558	-3.70154191578683
YLR016C	0.786332259374859	4.85193879644859	2.75138489960217	0.0194871444687164	0.163848569877558	-3.23905773631582
YBL014C	1.78832553229594	4.09871959432788	2.74675451411209	0.0196464184408722	0.164747808285185	-3.02210236980109
YFL009W	-0.486321475660666	5.83347773642983	-2.7458713403898	0.0196769446656935	0.164747808285185	-3.5025898138883
YDR264C	0.699505533270179	6.48158682571032	2.74411556062419	0.019737772494727	0.164909918511616	-3.57355528886087
YJR151C	-0.513243907579318	6.09993265953136	-2.73962197507489	0.0198943056386001	0.165869294601075	-3.60806654184132
YDL230W	2.40917119675705	4.26983500845711	2.7328235501033	0.020133484308536	0.167268344945444	-3.04933973289629
YDR150W	0.794538915658003	4.65890170265358	2.73190008122626	0.0201661937568658	0.167268344945444	-3.3370641727894
YGR193C	-0.964470039711203	6.83106074813402	-2.80421591096099	0.0201882840266063	0.167268344945444	-3.63545768831406
YOR385W	-0.397893871176148	6.72059028195653	-2.72811016864883	0.0203009890156642	0.167852460114962	-3.69751897412825
YLR271W	-2.76765561764641	5.08748453694011	-2.8970403378274	0.0203939908957097	0.16805508714768	-3.15147557068127
YDL113C	-0.862801183464516	5.03957244317512	-2.72506324980821	0.0204100093267109	0.16805508714768	-3.22976188414599
YDL015C	-0.733967974510412	8.76290846404516	-2.76999704121021	0.020471816462797	0.168215731554842	-3.80714200517166
YPR121W	-1.37610846661663	4.75069699906488	-2.77733945585935	0.0206084764372157	0.168989506785168	-3.33357251967217
YCR037C	-0.807408688161799	5.31367262052598	-2.71637027098641	0.0207242658756059	0.169230022798446	-3.46045586700147
YNL231C	-0.400622632623048	6.3887329979045	-2.71551789503228	0.0207553381134764	0.169230022798446	-3.65208357396036
YGR146C	0.466485425103857	6.94981685588927	2.71524039004911	0.0207654642005636	0.169230022798446	-3.71094124686483
YML129C	-0.352354177401542	6.78229596116661	-2.71093436210257	0.020923222104155	0.170166982225408	-3.74096202944214
YDR221W	-0.667475490893848	4.7828318683137	-2.70508357557678	0.0211394887436077	0.171351003719469	-3.26120869768517
YBR088C	0.495534396909855	8.55211113471126	2.70422463812334	0.0211714250283045	0.171351003719469	-3.84537827435614
YBR038W	-0.469560376183235	5.40032419802992	-2.70275351764189	0.0212262345912433	0.171351003719469	-3.58406680288489
YGL115W	0.322803101984158	7.08762830747306	2.70235389257827	0.0212411478083224	0.171351003719469	-3.78006441386744
YLR227C	-1.14785914242679	4.17982789285918	-2.70110558065145	0.02128779954031	0.171379714112981	-3.1748471575741
YDR032C	0.350535329021854	8.93982644606669	2.69715287451051	0.0214361931730894	0.172225737877528	-3.89507491021016
YOR238W	0.459156153027834	5.74194458688291	2.6953364408779	0.021504730998007	0.17242805479652	-3.55366284467183
YDL093W	0.586028090884681	5.07337835940256	2.6939127831577	0.0215586009346419	0.172429156453373	-3.45756490587919
YKL047W	0.713945824907277	4.96384136694413	2.69304292678791	0.0215915815724867	0.172429156453373	-3.28493037923727
YDR216W	-1.08992739555144	3.87011333411106	-2.6898608530294	0.0217126582008802	0.173048580490783	-3.17608110782407
YLR410W	0.411129078369949	6.96429735334181	2.68505738385643	0.0218967084367899	0.173882423495467	-3.77606194557605
YDR394W	0.354585466601208	7.50442113841678	2.68484905701073	0.0219047257156723	0.173882423495467	-3.80182817999698
YDL158C	0.613971342026311	5.66387908086115	2.68257411937397	0.0219924649035945	0.174231141278078	-3.61367189441908
YJL217W	-0.433161101959788	6.59440841199847	-2.67986073049092	0.0220975711366473	0.174492229769932	-3.75891814267424
YNL152W	1.24566682325379	4.51965456035308	2.67876656968122	0.0221400958440999	0.174492229769932	-3.18905499857681
YBL011W	1.2013585295708	5.4859294483644	2.72504669617877	0.0221570470288699	0.174492229769932	-3.46493366744098
YOR317W	-0.479267888929348	6.18730346434553	-2.67514248702202	0.0222815279815247	0.17512576439234	-3.7422078813528
YGR082W	-0.348351312495267	6.97998370639221	-2.67272386696123	0.0223764153230764	0.175524662208826	-3.83419658688639
YKL163W	-0.764678210873825	6.9437631668731	-2.69370218776024	0.0225436993227143	0.176350634981861	-3.77187877608351
YJR148W	0.447319098479857	8.41967006747117	2.66781091444449	0.022570398090462	0.176350634981861	-3.92058826357368
YDL173W	0.494857155705351	5.96183118746189	2.66285441877769	0.0227677926240271	0.177325758107435	-3.62563725566578
YLR254C	-0.706781759016082	4.39301286139546	-2.66123590872294	0.0228326210264882	0.177325758107435	-3.41640136150356
YMR181C	0.751618206960234	4.9995720570521	2.66064347192638	0.0228563965023693	0.177325758107435	-3.41777049202802
YGL062W	0.415030987678644	6.34354760552246	2.66021638648186	0.022873551397816	0.177325758107435	-3.62898431687228
YHR083W	-0.390067455878556	6.25561846732157	-2.65216822373966	0.0231992250999305	0.179500619109774	-3.7532162673067
YLL011W	-0.330767424949995	6.66391520936228	-2.64886427764122	0.0233342497457531	0.180194779104582	-3.84134902944605
YMR110C	-0.502769730297737	6.07592508260489	-2.63669214112744	0.0238384570209222	0.18373167358955	-3.63176324138031
YBR281C	-0.610179135453654	5.24270180256781	-2.6354673495056	0.0238897859716275	0.183766989153859	-3.57002351862481
YLR283W	-0.594972663300905	4.51504315385359	-2.63437982857107	0.0239354539556698	0.183766989153859	-3.48334503294072
YIR037W	0.372040353383064	7.40066786511639	2.63303899647968	0.0239918782937048	0.183845279333457	-3.91017581037674
YPL236C	-1.12731587592218	4.42348499800366	-2.6310522953009	0.024075724281149	0.184132991281018	-3.32194717441035
YOR059C	1.28940118405955	5.22055241892706	2.62650359835609	0.024268790812996	0.185253322578282	-3.31499519607124
YBR193C	-0.441530156871477	5.36574361533484	-2.62430745571093	0.0243625529622845	0.185612783775873	-3.62093304231152
YGL018C	-0.692347439774571	4.83641843571647	-2.62258491961241	0.0244363459677614	0.185819020867662	-3.55324076437788
YLR230W	-1.00165914633954	3.74002716409813	-2.61819310887825	0.0246254932272573	0.18689997436031	-3.23020197620022
YLR157C	0.419502784974701	8.1274401678795	2.61522654708667	0.0247540772422555	0.187518028938001	-3.99063545537766
YKL001C	0.379764342825589	6.64743346577408	2.61401874330888	0.0248066190468411	0.187558790778112	-3.87560888586596
YDR316W	-0.445973015736604	5.68758569247744	-2.61051221161796	0.0249597862539148	0.188265372057959	-3.71175320659979
YJL014W	-0.920848891447068	7.90794509675596	-2.69232839787088	0.0250482335204116	0.188265372057959	-3.93548022676891
YOL119C	0.446708017052498	6.6884348056469	2.60760094689689	0.0250876627107817	0.188265372057959	-3.77428804865537
YML025C	-0.61567500126143	6.28803870347156	-2.60756090623457	0.0250894259971632	0.188265372057959	-3.85983629934842
YMR273C	-0.74089491214997	4.82830205826909	-2.60447205266554	0.0252258212933012	0.188309291491991	-3.53405095449406
YCL063W	-0.79301028714847	5.59530141815049	-2.614885900641	0.025270594231033	0.188309291491991	-3.76270187296357
YNL243W	0.519378511796281	5.70046637013317	2.60337157221522	0.0252745925136061	0.188309291491991	-3.72283380653404
YMR221C	-0.412141163033977	6.62509282884193	-2.60314427963964	0.0252846773087058	0.188309291491991	-3.90933082573009
YFL034C-B	-0.331763161101374	6.66203731101765	-2.6015450056026	0.0253557484770105	0.188485629332842	-3.9001103653398
YPR189W	0.51821443331374	5.30313493108986	2.59734979277559	0.0255431225491417	0.189388970804331	-3.63916302974186
YHR172W	-0.910077210906495	5.20595782163762	-2.59892137424852	0.0255725112702856	0.189388970804331	-3.6238285245823
YNL332W	0.799833441538947	4.64340678400732	2.59562799274435	0.0256204203665555	0.189391099995894	-3.41850550955522
YPL260W	0.396289793604522	6.30863925675894	2.59306670719933	0.0257358338111052	0.189891300680455	-3.83919054773899
YER140W	-1.07995153653545	4.15602000254948	-2.59370305173672	0.0258072663588523	0.190065737609547	-3.50164581701941
YER094C	0.355974511558543	8.87116116215505	2.58955138220249	0.0258950741551337	0.19011240962773	-4.06842826855667
YKL119C	0.412801039227038	6.1572861582089	2.58897879432207	0.025921103823869	0.19011240962773	-3.79825625080736
YOR114W	-1.23690592188031	3.98806087140599	-2.58818982643147	0.0259570124284278	0.19011240962773	-3.25375079794041
YLR305C	-0.464024553687141	6.02732686231356	-2.58459176010231	0.0261213968798255	0.190964697410048	-3.84336265137778
YGL255W	0.485218026726652	7.70546303972038	2.58158443726449	0.0262595808867265	0.191069922072336	-4.03534554390799
YGR186W	-0.569379296060889	6.30410470990258	-2.58157135033957	0.0262601837954372	0.191069922072336	-3.80538525287186
YBL009W	0.462511605720091	5.21087812339953	2.581143083732	0.0262799213913924	0.191069922072336	-3.73994650559891
YLL040C	0.604029847204142	4.96211798400615	2.57998635789255	0.0263333048802671	0.191108674286172	-3.60366211091239
YNR065C	0.618967140777952	5.06223131157619	2.5743857423946	0.0265932945370393	0.192643956965037	-3.65627657177318
YDL002C	0.485215002686708	5.33945060780211	2.57286513553163	0.0266643200023436	0.192807273907855	-3.63541181274189
YPR057W	-0.603912780688592	5.76142161843631	-2.56527079067182	0.0270218539115603	0.194694402324146	-3.77531015591256
YML125C	0.292964040242388	8.05833212015073	2.56524215455577	0.0270232109838896	0.194694402324146	-4.06441284175704
YMR141C	-1.67524503995996	3.31456842845143	-2.56233587244438	0.0271612906863051	0.195202642489943	-3.26475301757583
YDR164C	-0.544622953303781	6.14490952062359	-2.56057281529804	0.0272453938496505	0.195202642489943	-3.88291550575536
YFL016C	1.82201298277179	5.02375698031966	2.5634935429889	0.0272472105442181	0.195202642489943	-3.29295357242671
YHR144C	-0.464921286675451	4.58828538460329	-2.55868037368825	0.0273359549026432	0.195202642489943	-3.65144077572602
YFR035C	-1.55363632263903	5.43842785173869	-2.6473049629726	0.0273391681837812	0.195202642489943	-3.61002108263889
YOR129C	-1.25905991277002	3.75823698873069	-2.54902830183108	0.0278024839867639	0.197868724436837	-3.30356402599149
YLL030C	-1.37413903760501	5.58883729777019	-2.64383780507817	0.0278120736636137	0.197868724436837	-3.76013916321185
YPL158C	-0.537163206760702	4.36481652612166	-2.54684969386528	0.0279088670272193	0.198202793155805	-3.63790804278197
YHR124W	-2.38143558584968	4.92437772856952	-2.6327628308866	0.0280500174881855	0.19885012397596	-3.37113125160457
YLR316C	0.571246704475972	5.49913791714757	2.5421273004705	0.0281408440390042	0.19893800894776	-3.74648969034413
YNL083W	1.29219690948332	4.472051696546	2.54168923844998	0.028162458898061	0.19893800894776	-3.39694506732394
YHL045W	-0.996336935194328	3.97049565771688	-2.53811371806775	0.02833949484305	0.199833636508528	-3.39256774918162
YDL182W	0.296418356871595	9.06203380836247	2.53530017810548	0.0284795727967409	0.200220467022748	-4.16376534946956
YIL158W	-0.595439551237664	4.7531085905832	-2.53387329417896	0.028550873537604	0.200220467022748	-3.76580731717981
YPR039W	-1.20020443544949	5.07106610137315	-2.57258119787047	0.0285681250777127	0.200220467022748	-3.65784825501101
YER031C	0.420619107912713	6.4190850572837	2.53297737961685	0.0285957317749361	0.200220467022748	-4.0029308024163
YKL065C	0.673911754289008	7.91687837363731	2.5537830202495	0.0287340487146907	0.200699687256201	-4.08278435692156
YMR067C	0.563391715107185	5.5609378487133	2.52960706916604	0.0287651047865312	0.200699687256201	-3.6343718394358
YAL040C	0.619978325353943	5.57234096854089	2.52754231454381	0.0288693552330392	0.200870549227157	-3.78573524814952
YCL004W	-1.78051686485401	5.71747837881537	-2.66264127062378	0.0288906095443635	0.200870549227157	-3.72196714583281
YHR202W	-1.88403649088172	5.61669870419672	-2.63985252447971	0.0290766355755475	0.201554243478271	-3.62497378739776
YOR264W	1.17091989068306	4.79177877589888	2.5386883954333	0.0291411608906814	0.201554243478271	-3.61734516845871
YOR241W	0.690679305560697	6.40866733984247	2.53326237368923	0.0291587791489648	0.201554243478271	-4.00692257130112
YMR319C	0.349026154688665	6.74490876131329	2.52034740161851	0.0292355432320335	0.201554243478271	-4.05925378643912
YIR032C	-0.585243945207233	5.04301831795634	-2.52021463712767	0.0292423430945342	0.201554243478271	-3.73028977077982
YBL096C	-0.490337288906717	6.10352902799939	-2.51674396365078	0.0294206551566507	0.202231136010891	-3.92456354654013
YAR007C	0.465693101982771	7.23850143903437	2.51504633270455	0.0295082630001929	0.202231136010891	-4.03504238520282
YGL047W	0.564357041496465	5.65083641096039	2.51485613211206	0.0295180944473256	0.202231136010891	-3.69850372687421
YBR160W	0.496349460425311	7.09006901085739	2.51340542866707	0.029593187186807	0.202231136010891	-4.08197582625403
YLR214W	-0.675755904902643	6.07739178282301	-2.51267910772428	0.0296308542548757	0.202231136010891	-3.87359800642702
YDL226C	-0.323200815431521	6.50416523369861	-2.51239404394689	0.0296456505643323	0.202231136010891	-4.0321887970352
YNR018W	-0.587796295571795	7.88576840104401	-2.52122090954	0.029736001989956	0.202500136839135	-4.16015208190421
YGL040C	-0.352525668170332	7.38933896692672	-2.50896409283737	0.0298242535508961	0.202753942516092	-4.13219605011355
YPL172C	-0.888659683420318	4.69380346996057	-2.50651439198945	0.0299524603554652	0.203003553027493	-3.65336674686902
YHR147C	-0.450193801977176	5.68915622059742	-2.50631234073161	0.0299630589960116	0.203003553027493	-3.90793797487236
YNL185C	-0.512498294601303	4.84315548878513	-2.50339136578358	0.0301166917010719	0.203491999258912	-3.86822101092234
YFR027W	-0.604715485169622	4.7209648881918	-2.50186825808339	0.0301971083934485	0.203491999258912	-3.58456905822133
YLR023C	-1.5612424163071	4.15868862827787	-2.51249091473941	0.0302269904910209	0.203491999258912	-3.45435332947275
YMR174C	0.691303719802844	4.78694948598423	2.50106087622889	0.030239821866235	0.203491999258912	-3.83133073444552
YJL009W	-1.7533877391595	6.15873433996696	-2.64257413069214	0.0303284432182935	0.203743612633705	-3.82428058362642
YLR151C	1.20056641229636	4.60422603407895	2.49725012105182	0.0304688035036401	0.204090971131746	-3.53334632023795
YGL016W	0.515312366950705	5.20056070431011	2.49648951627365	0.030482785228126	0.204090971131746	-3.83662449928805
YNL193W	-0.886985409284709	5.98726263965048	-2.52811648609697	0.030600462577648	0.204327856879014	-3.93754548883022
YLR123C	-0.76259544154704	4.60791151513232	-2.49390641900167	0.0306209209705537	0.204327856879014	-3.55473588281345
YBR089C-A	0.303855408368215	7.51661387699439	2.49021966329762	0.0308191419613499	0.205306076348892	-4.17350836885409
YGL256W	0.371325156387413	6.13398219017792	2.48797406804928	0.0309404946263768	0.205769811252677	-4.02753813983522
YLR034C	0.656321794311459	7.02670365757982	2.48882601199082	0.0309978992514053	0.205807421240131	-4.01772064547613
YFL021W	-0.344734111613676	6.95785750298717	-2.48511527985376	0.0310956631210208	0.205901606259206	-4.12668965183127
YCR097W-A	-0.591772684690901	5.92907085540622	-2.48474840928105	0.0311156312199605	0.205901606259206	-3.96926871913925
YNL106C	-1.33849006709579	4.15866562741964	-2.48217143852324	0.0312562460358829	0.206488522399844	-3.46109310990993
YLL003W	1.20403630469484	3.87143663997336	2.47784063566933	0.0314939656762923	0.207713932826889	-3.40222587109613
YMR233W	0.66478958632236	4.67687551058488	2.47528975000681	0.0316348137203011	0.208297440671585	-3.79270190093228
YAL031C	-0.68466510462197	5.07556421669973	-2.47052317827946	0.0318996587742841	0.209396808320961	-3.65419188311543
YJR067C	-0.795624722879919	5.42470389560473	-2.47039013445743	0.0319070821831789	0.209396808320961	-3.83792512466958
YEL012W	0.643759442750929	5.21510301827409	2.46693757822238	0.0321003166498658	0.209947373278968	-3.65963616136683
YER170W	-0.715945755124726	4.35709099142323	-2.46662555502809	0.0321178365258368	0.209947373278968	-3.53059775610106
YER159C	0.408139193971206	7.01396499367317	2.46441055895431	0.0322424765607551	0.209947373278968	-4.18882276345197
YGR017W	0.51047197837162	5.76616022931751	2.46421214210468	0.0322536647739218	0.209947373278968	-3.93321445256072
YIL172C	0.808981390959518	4.07181743371041	2.46418975968894	0.0322549270991827	0.209947373278968	-3.55110641414146
YMR008C	0.379531563572775	7.13825746274036	2.46019829788084	0.0324808134602508	0.211072214267022	-4.19512020385985
YCL019W	0.337379741842389	9.21497788290215	2.45736162321835	0.032642288758001	0.211775501452806	-4.31161014174142
YBR032W	-0.620900031297619	4.24775628867175	-2.45339475511603	0.0328694182513342	0.212603024410008	-3.7076815777331
YIL034C	0.298884134793775	6.9173575937322	2.45326704149695	0.0328767563520631	0.212603024410008	-4.16146537046617
YNL116W	0.634581594233752	4.71336223720593	2.45072208240125	0.0330233180565271	0.213017991111381	-3.65622256240284
YOL032W	-0.51963459914625	5.37863494130631	-2.45029369230849	0.0330480514246222	0.213017991111381	-3.86463114261715
YML008C	-0.45847163198316	8.10913072802866	-2.44909540670058	0.0331173315076934	0.213119138197568	-4.2906729181072
YPR056W	-0.507667858285749	6.01092907329954	-2.44739801483812	0.0332157112249397	0.213406920099492	-4.06286150917071
YDL188C	0.487967719809408	6.53057054472048	2.44226298755955	0.0335150782278585	0.214983009858376	-4.14069218383416
YAR027W	0.485593036832152	6.97599540667854	2.43956933578964	0.033673169137311	0.215392789357901	-4.1729855912759
YBL040C	0.328395430069388	8.07106738700691	2.43932949727632	0.0336872806086534	0.215392789357901	-4.29017138197421
YOR280C	0.433960416467182	6.08001064561738	2.43806354800409	0.033761861626897	0.215523151990641	-4.02320757556562
YDR337W	-0.3525870493494	6.27566750821574	-2.43383174889633	0.0340123437666938	0.216597813186346	-4.14138972954282
YBR199W	0.775598715099116	6.39079390134474	2.44316684173319	0.0340391333269969	0.216597813186346	-4.01920170722095
YDR262W	0.564733368709632	5.81660307497857	2.42718335631396	0.034409537902335	0.218605003574419	-3.96000951037519
YDR175C	-0.36756693158914	5.90805611283046	-2.4222345637268	0.0347081315629677	0.219859314716575	-4.08207773277746
YGR161W-A	0.570275709643189	7.94885954238164	2.43179198642763	0.0347551633653375	0.219859314716575	-4.31269209404007
YMR060C	-0.562198219274076	5.0220439993286	-2.42116790456897	0.0347728209596997	0.219859314716575	-3.87296102244662
YML116W-A	0.458935267521591	6.35324443804019	2.41597041085436	0.0350897201736421	0.221510820842182	-4.08299204118256
YGR030C	-0.642795126983482	5.75116235281065	-2.41323041227779	0.0352579152035851	0.221716934272118	-4.0554194060789
YDR075W	-0.478041790604685	5.3150516550919	-2.41305677385339	0.0352686004830224	0.221716934272118	-3.9836619464951
YCR024C	1.56519194611756	3.7630307961499	2.41184845698979	0.0353430448765769	0.221716934272118	-3.47535514062127
YLR079W	-0.611001163745842	5.44977478174155	-2.41143293124635	0.035368680829725	0.221716934272118	-4.02433607743247
YDR101C	-0.366700245987218	6.84786344109392	-2.41090755912166	0.0354011197542859	0.221716934272118	-4.26910701018103
YJL134W	0.369687924307528	6.59954456315386	2.40929639457428	0.0355007816881147	0.221991523228982	-4.22457798788027
YEL040W	-0.384220662938354	8.17547016355431	-2.40553260314533	0.0357346665956068	0.222959513600033	-4.36551090819151
YDR327W	-1.80849010907218	3.85521869591219	-2.40500284289675	0.0357677067329195	0.222959513600033	-3.47125397455433
YLR204W	-0.438178105420802	6.29267343791427	-2.40302484590892	0.035891334129789	0.22338002477961	-4.19439399182948
YIL169C	-0.607115214936408	6.24173254928249	-2.40329572682285	0.036001323631456	0.223616115367619	-4.2245937957794
YJR115W	-0.876128319365836	5.10458216504538	-2.40315468468003	0.0360417223914115	0.223616115367619	-3.91878307746221
YPL154C	0.264065226684998	8.70462977532915	2.39880719707183	0.0361563357032393	0.223977799208384	-4.38570331991461
YHR076W	0.42259125278653	5.93920099394285	2.3969476565418	0.036273778573587	0.223983687838679	-4.10564946555973
YML099C	0.861649522149503	5.20572578618545	2.39545274867803	0.0363684618902948	0.223983687838679	-3.80346312909804
YBR192W	0.639598875873921	4.70982171244288	2.3953985956168	0.0363718963117889	0.223983687838679	-3.80041077988417
YMR185W	-0.415559368108981	5.34459300526928	-2.39523040099887	0.0363825653366322	0.223983687838679	-3.9668237257082
YNL232W	-0.529351638496432	6.3808096547307	-2.39398451837543	0.036461689953379	0.224123865447586	-4.18068096536295
YER120W	-0.273954505047141	8.01757339497028	-2.39171955568854	0.0366059649248027	0.224663460657315	-4.3740709603493
YKR088C	0.314559495167236	7.01869110816715	2.39082548354325	0.0366630690580705	0.224667219790364	-4.2947006733022
YMR255W	-0.54625132534198	6.93188458285224	-2.38935475517541	0.0367571929002183	0.224897471021797	-4.27602407984956
YDL030W	0.761303009110012	4.83048680942191	2.38455139968248	0.0370662410573098	0.226018071445839	-3.82118711343725
YMR040W	0.815874562652422	5.27052538558933	2.38419323210172	0.0370893866845381	0.226018071445839	-3.78470317254227
YML070W	0.283835476608548	7.26943327444569	2.38386148550942	0.0371108374790377	0.226018071445839	-4.31901387091875
YMR190C	0.770107231632289	4.64001562086305	2.37822904618158	0.0374768806303006	0.227620049010916	-3.66342882599837
YLR231C	-0.422327393708728	5.14894775113001	-2.3775844220032	0.0375189971569605	0.227620049010916	-3.95513795504839
YER142C	1.43181114689317	4.63351285383879	2.37717798958384	0.0375455750945841	0.227620049010916	-3.57256189481727
YKR045C	0.774428029894012	4.24401961116978	2.37408139437723	0.0377486739259569	0.22841244057806	-3.64867064982131
YHL031C	-1.1916721853081	6.41215708615628	-2.45959616045148	0.0378335578119718	0.22841244057806	-4.15068951542269
YNL328C	-0.760871279917941	4.52703536373028	-2.37256411194071	0.0378485789139908	0.22841244057806	-3.75702545380218
YHR146W	0.358804124262542	7.10881593981447	2.36824912767551	0.0381341054949456	0.229786875080907	-4.33810600348684
YOR229W	0.692369761851799	5.0334841348427	2.36608878409483	0.0382778432770043	0.230304058566787	-3.96093289385506
YGL233W	0.735554915169824	5.13093789451262	2.36311506294268	0.0384765607319798	0.231149972856622	-3.82319456493817
YER033C	-0.63683944995327	4.66761289067322	-2.3604571751966	0.0386550211784258	0.231150837567041	-3.86923141842543
YOR051C	-0.418664480129907	6.1273701167654	-2.35996759930395	0.0386879807394568	0.231150837567041	-4.2648430002277
YDL183C	-1.78787805141805	3.83524782628378	-2.35916688109344	0.0387419461027951	0.231150837567041	-3.53773623886663
YPR005C	1.88350825734452	4.26307514120499	2.35857829244409	0.0387816613784854	0.231150837567041	-3.53005469665927
YPL183W-A	-0.85939611876686	6.76036444302677	-2.41433793414856	0.0388167401325928	0.231150837567041	-4.27333395315711
YLR420W	-0.375736422169946	7.29521568775689	-2.35793021964093	0.0388254361314517	0.231150837567041	-4.37923164013495
YOL137W	0.652812779410241	4.43943559363489	2.35460434491305	0.0390508422062677	0.231670319274123	-3.84941369006676
YGL179C	1.03024498854234	4.38413531062166	2.35414416984973	0.0390821298062662	0.231670319274123	-3.69793838940276
YDR458C	0.608182117603727	5.5185729975652	2.35406597286779	0.0390874488893479	0.231670319274123	-3.95313163027402
YOR343W-A	0.528519762722632	7.50564773273915	2.35275313699714	0.0392960958095831	0.232284597231534	-4.40585169871296
YHR092C	-0.586984205933611	6.48781224092264	-2.35740110261892	0.0393910334561191	0.232284597231534	-4.35243243695354
YHR079C	-0.927666665523716	5.14504631668951	-2.35816118671172	0.0394209761343315	0.232284597231534	-3.97581425425909
YFR024C	0.415058767248119	7.31742083986559	2.3491286923899	0.0394247179108085	0.232284597231534	-4.36690531085444
YBR145W	0.500066291901004	7.2526617113077	2.347282603986	0.0395515498723496	0.232687150654341	-4.38081400831799
YPR135W	0.485304553845253	5.14809005137578	2.34580871488784	0.0396530948678826	0.232857576675049	-3.93303744316433
YDR055W	-0.416470125583412	6.66602270206495	-2.34515544457779	0.0396981834443484	0.232857576675049	-4.36457409510737
YFR047C	-0.755577917911696	6.83531680586901	-2.38017113325156	0.0397561716274474	0.232857576675049	-4.31112765091185
YKR013W	-0.527568560230745	6.83871996639535	-2.3427625870563	0.0398637632725417	0.233144391963086	-4.37224155893385
YIL130W	-0.627910779467895	5.05455541533782	-2.34067055785932	0.0400090754597998	0.233650650666114	-3.99463302526324
YJR113C	-0.524473509377196	6.34053931536934	-2.33438225108975	0.0404489611742153	0.235832113975276	-4.28046528995402
YJL069C	-0.325941338339106	7.03055209503973	-2.33309544272857	0.0405395536005488	0.235832113975276	-4.40147142530008
YIL145C	0.308106636025885	6.54834483860386	2.33279810430953	0.0405605144478473	0.235832113975276	-4.31116055150156
YGL126W	0.323258861860857	6.33776434562604	2.33181509930971	0.0406298861237881	0.235890594327453	-4.22331782639493
YPR118W	-0.304624086619802	6.8686708504435	-2.33012888003236	0.0407491523329961	0.236165515432894	-4.37208940231319
YLR164W	-1.35525018398077	3.97267298266344	-2.32946778222877	0.0407960043003264	0.236165515432894	-3.57982899355335
YKL051W	-1.08304661098085	5.96408977906046	-2.39672264988646	0.0409966743810724	0.23654541701803	-4.19501925289164
YGL122C	-0.326047106455889	7.39498785120829	-2.32558798693219	0.0410720193112141	0.23654541701803	-4.40175085642441
YBR248C	0.294241845757095	7.0059157507907	2.32546278019586	0.0410809567996769	0.23654541701803	-4.38389132701244
YJL065C	-0.390159587653139	5.80952422910656	-2.32451676429978	0.0411485460996555	0.23654541701803	-4.21953817093598
YER081W	0.588249171856411	7.25197827232533	2.33342010401668	0.0411801913227438	0.23654541701803	-4.41958773254167
YDR034C-C	0.474800810920302	7.42433753663041	2.32265681574045	0.0412817467614597	0.23654541701803	-4.45013496013102
YGR001C	-0.662441517986623	6.79706631636606	-2.34150336036041	0.0412994085225563	0.23654541701803	-4.36958439852228
YDR497C	-0.402655579252475	7.7318181515589	-2.32188063492685	0.0413374565822305	0.23654541701803	-4.47612578837888
YMR290C	-0.327220090427461	7.29050133015845	-2.31901825879456	0.04154353170613	0.236660318714053	-4.45241375879372
YLR234W	0.648690741537337	4.72561861245536	2.31873242567189	0.041564164651614	0.236660318714053	-3.82802307465232
YBR112C	-0.492347992759397	5.96007534298575	-2.31851496009933	0.0415798691128949	0.236660318714053	-4.28148596163666
YER154W	-0.419803785349663	6.25020753002246	-2.31811041679059	0.0416090988405858	0.236660318714053	-4.33309278348568
YIL106W	-0.594640865734503	5.87407450052637	-2.31747469252348	0.0416550724414978	0.236660318714053	-4.23514864721047
YHR215W	0.312955798165573	9.46893960993778	2.3157331801967	0.0417812652553513	0.237038647532856	-4.54304465263125
YMR013C	-0.627326519296887	5.22414095923695	-2.31374620108869	0.0419256970625379	0.237185879169272	-4.12966389430973
YGL023C	-0.539452446506517	4.53916135614941	-2.31373523367963	0.0419264956137789	0.237185879169272	-3.9103366568665
YOL154W	-0.857253589335069	4.42540515386429	-2.31252779821642	0.0420145006432052	0.237346120821061	-3.66543460640368
YNL078W	-0.427262556429059	5.79950366847455	-2.30793974030088	0.0423505386176114	0.238905095152114	-4.24384129600634
YER004W	0.350603625974114	7.60310659732628	2.30343362411496	0.0426831053851907	0.240440099315727	-4.45350727562609
YPR004C	-0.503483401085491	6.98471881613677	-2.30088309172913	0.0428724613691655	0.24088040225085	-4.44466843012795
YKR102W	-0.3976759631376	5.65658256781289	-2.30074945674248	0.0428824050273076	0.24088040225085	-4.27930864009068
YDR438W	-0.673634442940406	4.75707496081961	-2.29851776068352	0.0430487934353186	0.241194291584119	-3.83615045613301
YOR132W	0.837488368602413	5.70692919003346	2.29994970215292	0.0430595793373711	0.241194291584119	-4.04391576149874
YDR412W	-0.645911177659017	6.26451430097341	-2.30533312490601	0.043217879496523	0.241740515833575	-4.37169763166381
YFL006W	0.359998377134724	6.49187845526871	2.29517205435696	0.0432994087449713	0.241742777734375	-4.3067310196102
YDR207C	-1.19029956452044	4.30841775358957	-2.29343283366985	0.0434302442066387	0.241742777734375	-3.75484798393629
YML031W	0.313036118664652	7.06411114818275	2.29305673712008	0.0434585868244674	0.241742777734375	-4.46823084495902
YLR158C	0.280171954934156	8.0889024502645	2.29288483968921	0.0434715469569274	0.241742777734375	-4.53263598258515
YOR172W	-0.84994768153549	3.973509476637	-2.29164683508568	0.0435649961370517	0.241742777734375	-3.84942982907675
YMR200W	0.340954186691069	7.27117089338932	2.29061699945566	0.0436428797986247	0.241742777734375	-4.4940514130588
YNL019C	-1.69035126072883	3.23246121524887	-2.29240981140524	0.0436437803402769	0.241742777734375	-3.66661447772036
YBL089W	-0.508610542408942	4.83590712962759	-2.28749757102272	0.0438796152920304	0.242711029230049	-3.98009759193979
YLL001W	-1.23883704552208	5.69893061685575	-2.35320802250492	0.0440351537008134	0.243233064261298	-4.16319202039989
YNL091W	-0.63245630828148	5.96319196273112	-2.2808443203519	0.0445076821367855	0.245228827539481	-4.30659395464735
YGL043W	-0.46591867687996	6.35802772566034	-2.27884008284277	0.0445431523597371	0.245228827539481	-4.41732828304142
YLR198C	-0.605137400490269	5.94271655404579	-2.2776684666878	0.0446336893582283	0.245228827539481	-4.32472527051355
YGR251W	-0.384422745028512	5.56349889794732	-2.27754661465315	0.0446431156999206	0.245228827539481	-4.26523529803452
YBR218C	0.311127145238866	8.27989747157999	2.27579100317877	0.0447791413005606	0.245430381810245	-4.57716147764943
YMR012W	-0.398268018481027	7.66733171331922	-2.27464743903079	0.0448679601603466	0.245430381810245	-4.53728737804629
YPR079W	1.13632336174764	4.35997252785637	2.27446848047305	0.0448818749652183	0.245430381810245	-3.74552391204723
YMR169C	0.922450991700855	4.42477420764124	2.27383756292158	0.0449309647602462	0.245430381810245	-3.93972013387183
YFL002W-A	0.360381643092225	9.16093561562729	2.27310061277303	0.0449883702136455	0.245430381810245	-4.61822715550855
YAL023C	0.342505171757387	7.68392609325602	2.26742555935158	0.0454328098660155	0.247363036257808	-4.56802682087518
YER006W	-2.06841858867436	6.84509404924222	-2.39127648566341	0.045511465716031	0.247363036257808	-4.33351887337487
YDR303C	-0.706978723836702	5.11041817668243	-2.26570195847749	0.0455686290517074	0.247363036257808	-4.07042250060665
YJR096W	0.42295235793077	5.90080148331973	2.26507998743942	0.0456177361983846	0.247363036257808	-4.14215868167698
YML052W	-0.405909975125882	6.49449808128696	-2.26462583625953	0.0456536254999323	0.247363036257808	-4.48607449505181
YLR300W	0.321471248770525	8.77768669957678	2.26287860011299	0.0457919547639547	0.247663513994984	-4.62541568914117
YNL298W	-0.618023461962068	5.65069738569647	-2.26235319809686	0.0458336299472738	0.247663513994984	-4.2837845956408
YKR078W	-1.17358957242754	4.71980425762699	-2.26898849056708	0.04595597071168	0.247987646567641	-3.9170560525401
YML117W	0.385147838915361	6.37328598872889	2.25765164288079	0.0462081901854038	0.248963280381705	-4.36295847218727
YMR028W	-1.437914379162	5.95754240313716	-2.33365933488345	0.0462619723917727	0.248963280381705	-4.14041976110388
YNL290W	0.312025574603922	6.20459825749633	2.25453114733048	0.0464584177069541	0.249682604352104	-4.36780763334426
YPR131C	0.650008994978016	4.93743732789178	2.25335668249804	0.0465529337182477	0.249852924962849	-4.15567238015199
YKL048C	-0.541541028188304	4.28043682440632	-2.25163821014034	0.0466915628753733	0.250189472028985	-4.00381729386518
YGL088W	1.33782519829209	5.27445523262021	2.3012113014914	0.0467414578118018	0.250189472028985	-4.04069176614203
YGR044C	-0.344617553677472	6.27758789718796	-2.24957269765722	0.0468587136947073	0.250479978983671	-4.45286875784025
YDR179W-A	0.501868624181489	4.76970590139461	2.24555903874403	0.0471851658621601	0.251886449172901	-4.07957899713606
YOR030W	-0.523122676462718	4.14196864289249	-2.24442420145999	0.0472778643370203	0.252042984541997	-4.16978973919865
YDL172C	-2.1659198022198	5.36025747845035	-2.35766537366801	0.0474325331441827	0.252529028533353	-4.05205775801656
YDR504C	-0.586831947065751	7.09701976549383	-2.24922776610787	0.0475849471675318	0.253001784605981	-4.51895512364375
YGR005C	-0.381720930259882	6.63566557586975	-2.2386162465113	0.0477550325471653	0.253356806560398	-4.50144997217923
YDR019C	0.506359675893044	7.07659876498879	2.23832440673363	0.0477791312346739	0.253356806560398	-4.48181567320894
YKL216W	-0.429743330579721	7.34486529430625	-2.23736145352911	0.0478587301227918	0.25344097163561	-4.59525847491436
YGR233C	0.378678424270443	6.55876672839623	2.23625869263501	0.0479500422880229	0.253586859281206	-4.46254957944796
YKL211C	0.375362121075153	6.99678769033524	2.23522208939012	0.0480360290792806	0.253704233264673	-4.5081008232248
YGL116W	-0.922838803095571	3.58827470903952	-2.23248468919693	0.0482638109380348	0.254569199072367	-3.88712257539641
YMR313C	-0.483658755715564	5.85637522239322	-2.22986096255008	0.0484831078777934	0.255387178847661	-4.36719500454181
YKL032C	-0.515979497171601	6.79798967296239	-2.22974860114661	0.0486151299617039	0.255743878118646	-4.56474554784184
YGL129C	0.599646203150208	5.51938654155837	2.22710720515365	0.0487143026057577	0.255927056093921	-4.32309432369781
YDR544C	-1.35339425459491	4.63218511816228	-2.24220468851379	0.048854753218132	0.256091193756515	-3.91924969439156
YER034W	0.552981072594893	4.75332777651168	2.22470082581828	0.0489171994814776	0.256091193756515	-4.13334270830391
YIL028W	-1.18301222250744	4.41230070626434	-2.2259016636775	0.048938724479495	0.256091193756515	-3.89418651418719
YJR150C	0.334261505637916	4.71307544841447	2.22292388532946	0.049067545051381	0.256427893126599	-4.39708673667816
YBR035C	0.29713814578027	7.30541454408404	2.22108684363032	0.0492234421095398	0.25686521435406	-4.59387609229605
YOR071C	0.462762299811676	5.86759879432178	2.22041703973448	0.049280401949245	0.25686521435406	-4.42401647269519
YHR037W	-0.342201712663162	7.74276816683131	-2.21215353251447	0.0499883517820744	0.259937288260289	-4.63441499400252
YOR286W	-0.288640704323163	7.26116892591022	-2.21201260730881	0.050000509308303	0.259937288260289	-4.61544637863943
YER167W	0.446526100083277	5.49418756932447	2.21101930494856	0.0500862813323799	0.260043264828819	-4.28790572915647
YPR036W	0.243368005593609	8.98480652619989	2.2052261557006	0.050589339750312	0.262312652134278	-4.72664634930988
YLR348C	0.370195785964364	5.89633120980073	2.20251916147821	0.0508260633898991	0.262576334591877	-4.41924911939875
YML074C	-0.270786011515384	7.69580470539323	-2.20246192407088	0.0508310801795141	0.262576334591877	-4.65928497710255
YOR032C	-1.12877055809034	4.10450666776266	-2.20094760335186	0.0509639810302142	0.262576334591877	-3.82001146670897
YDR307W	0.517856662850479	5.26271881937308	2.19996584720108	0.0510503204016425	0.262576334591877	-4.21164345018851
YPL250C	-0.413283894877011	6.56705203800831	-2.19776733858963	0.0512441741365505	0.262576334591877	-4.36752671941643
YKL044W	0.668128077590496	4.74237279221081	2.19688095460761	0.0513225304153023	0.262576334591877	-4.12902863555456
YGR181W	-0.482653919266379	7.14995683944763	-2.19504674143484	0.0514850392772264	0.262576334591877	-4.6141984401753
YER116C	-1.5776498787878	5.16428356370323	-2.26059243729616	0.0514904934967876	0.262576334591877	-4.11386394946149
YER005W	-0.403062367536826	5.51158048810591	-2.19446676048408	0.0515365272790799	0.262576334591877	-4.40219071605506
YJR084W	-0.547923057889227	6.13975659685206	-2.19370062400507	0.0516046168828405	0.262576334591877	-4.41073489447074
YJL104W	-0.302744495918851	6.00894663493301	-2.19369327736341	0.0516052702249179	0.262576334591877	-4.51885460175163
YNL022C	0.478369044863246	5.67911311696331	2.19343414267824	0.0516283203239555	0.262576334591877	-4.37523691048251
YFR041C	0.610490465973691	6.30600301833022	2.19462031071604	0.0516479101590287	0.262576334591877	-4.46156189850096
YGL238W	0.424725334502332	6.92583231131733	2.19294403720856	0.0516719422892916	0.262576334591877	-4.61096018977908
YGR040W	-0.489219397521612	4.82627853106904	-2.19286151697564	0.051679290494078	0.262576334591877	-4.16558132707528
YGL243W	0.663498406248687	4.69371976065634	2.19226319762869	0.0517325991531513	0.262576334591877	-4.01383313061313
YNL036W	-0.874175155900285	6.96608315138423	-2.24152861316585	0.05176259650994	0.262576334591877	-4.4954165802913
YDL022W	0.31834513267637	7.60117835477274	2.19045566522924	0.0518939653796095	0.262907388935933	-4.65421157885877
YLR206W	-0.494010082018676	6.72343293101695	-2.18757087603429	0.0521525013714833	0.263881040654439	-4.56576003495518
YLR141W	0.678015600516827	4.33914339908865	2.18446428246156	0.0524322936617115	0.264761170144587	-4.24741750759163
YDR261C	0.338414042134499	5.87127370731865	2.18416201976476	0.0524595931792644	0.264761170144587	-4.49109821135178
YHR106W	0.421295108516016	6.73936888190259	2.17903752362773	0.0529244973545645	0.266710253783545	-4.59793269773877
YDL247W	-0.883601749654098	4.61073098771553	-2.17838735552698	0.0529837627139656	0.266710253783545	-4.01283004383957
YOR340C	-0.470272594978358	7.33872813768263	-2.17769467795279	0.0530469727791763	0.266710253783545	-4.68068438468892
YNL123W	0.316934909009433	6.85349253044791	2.17536776306985	0.0532598428578994	0.266984582580864	-4.61627986185184
YPL103C	-0.628518587907127	4.88987848064917	-2.17534980736952	0.0532614886454779	0.266984582580864	-4.16586255467877
Q0110	0.533894272453481	6.01224025041225	2.1748978365714	0.0533029314984175	0.266984582580864	-4.41489824705309
YBR185C	-0.325189899892939	5.58463926446971	-2.17291084898305	0.0534854914532258	0.267172843959097	-4.45146353338127
YML058W	-0.250767129702117	9.28337513864521	-2.17274550617961	0.0535007096752578	0.267172843959097	-4.78307024319955
YMR062C	0.295915890751343	7.57718372468003	2.17229651399761	0.0535420559807394	0.267172843959097	-4.66747683882545
YNL315C	-0.402376308958117	6.30981141898026	-2.17003097661467	0.0537511483865409	0.267694518666281	-4.62145381340613
YMR027W	0.341599086316505	6.5625150506148	2.16970581727798	0.0537812221308419	0.267694518666281	-4.56769094023833
YHR122W	0.40906486116879	6.03920285478143	2.16826367573355	0.0539147985421983	0.268023942252903	-4.40292536392323
YJR043C	-0.570090385484286	5.44931484795516	-2.16620981163608	0.0541055819784708	0.268636578687114	-4.33067599137232
YNR032W	-0.476865942004146	5.5914112782614	-2.16404682932168	0.0543071982317545	0.269301405695371	-4.30790101548615
YAL048C	-0.765531532816855	4.11343214748831	-2.1619697968323	0.0545014777981336	0.269760014036906	-4.0507571518144
YOR209C	-0.877578562855945	7.56627108386202	-2.22602506777371	0.0546840449177394	0.269760014036906	-4.67350015818374
YLR045C	-0.686576529426305	4.78557398638455	-2.15963285661844	0.0547208614006851	0.269760014036906	-4.18241677149319
YAL063C	-0.707193726475546	4.91589408257779	-2.15890048234026	0.0547897873325775	0.269760014036906	-4.23422790690603
YPR143W	-0.304999611507051	6.60421131323254	-2.15873051938171	0.0548057948932732	0.269760014036906	-4.65379662119803
YPL123C	0.710142799465988	4.3745140193315	2.15872132324482	0.0548066611369927	0.269760014036906	-3.89666900398709
YPR113W	0.239135472818122	8.17720257591741	2.15749298996704	0.0549224832821955	0.269995940683921	-4.76864119056389
YHL004W	-0.33478202351781	5.98971841657692	-2.15644230986072	0.0550217393906144	0.270149947600585	-4.54507674228932
YPR128C	-0.439755109135432	5.79958562572172	-2.15519127236951	0.0551401461126231	0.270339816356401	-4.47281946907834
YPL258C	-0.783272328900846	5.16597242311705	-2.16973431371483	0.0552295111309371	0.270339816356401	-4.42282462242189
YOR117W	0.344083470454488	8.0010252141152	2.15388186532659	0.0552643376157289	0.270339816356401	-4.73243810481902
YPL070W	2.38878649876594	4.3343282274624	2.18152099129187	0.0556875284797213	0.2720753080637	-3.80290590659374
YGR063C	0.355058677989632	6.76959980680287	2.14815155568896	0.0558109767749636	0.272116792691167	-4.67709077479102
YKL067W	0.487248730781595	6.98218746509609	2.14792322479223	0.0558328646809133	0.272116792691167	-4.67896228914264
YCL001W	0.302291226770355	7.96452931858335	2.14571148157647	0.0560453072562789	0.272817854294028	-4.76648326227934
YBL045C	-0.292172345020682	6.74961893424091	-2.14272321258428	0.056333560342146	0.273532073128533	-4.68311324351345
YBR175W	0.868413140168758	5.31764928478665	2.1495868335216	0.056363262501829	0.273532073128533	-4.28228208724908
YNL097C	-0.503897090926348	5.09482936824381	-2.14205339380766	0.056398365593512	0.273532073128533	-4.33666057827118
YMR046W-A	-0.89849276000452	4.77631681231019	-2.14113663188369	0.0564871778117101	0.273629118340038	-4.06123045597187
YKL023W	-0.721453320676725	5.11172538867255	-2.13848211684568	0.056745088382022	0.274544058996717	-4.34257846326125
YOR284W	0.556081637600577	4.28215265277056	2.1346998671705	0.0571145063107401	0.275668217202545	-4.17312298586318
YOR178C	-1.62265514681022	4.60801372360303	-2.1913552110377	0.0571160701470698	0.275668217202545	-4.13047091901675
YOR332W	0.275381890265267	9.05601317700013	2.13287728521705	0.0572933368289367	0.275716699341414	-4.8473984281779
YOL124C	0.428187249343776	6.0467956657436	2.13230632106038	0.0573494689732505	0.275716699341414	-4.58256862440512
YDR484W	0.839383403464784	4.2400799194038	2.13110496090738	0.0574677470086955	0.275716699341414	-3.99011435202075
YCL030C	0.327162109134087	8.39085333376109	2.13099505257769	0.0574785794419726	0.275716699341414	-4.80402836992421
YBL075C	-1.30497972664948	4.89419187863681	-2.17688454900604	0.057515650853952	0.275716699341414	-4.2327677685018
YIL128W	0.366350916539735	5.94520622712587	2.12962042208184	0.0576142255659587	0.275716699341414	-4.5334673739467
YHL021C	0.345877898413862	7.00834465408435	2.12931733906346	0.0576441742129903	0.275716699341414	-4.64030035634904
YKL087C	0.364671806844438	5.25406975980143	2.12894751621976	0.0576807377048168	0.275716699341414	-4.39034098598492
YCR072C	0.405986473382762	6.69546456930547	2.12219260705464	0.0583524724926019	0.278592776834427	-4.71201485341868
YOR192C-B	0.268406006678035	9.0427665723847	2.12102044104564	0.0584697919655634	0.278777538863358	-4.86272112865565
YLR101C	-0.573083565851971	4.5206023599923	-2.12040612886992	0.058531366595651	0.278777538863358	-4.16218089550352
YNL167C	-0.434411631251003	5.66640454753272	-2.11874929322287	0.0586977443306129	0.279205334924174	-4.54261650914542
YPR156C	0.859706647109743	6.89275560579637	2.16823964419284	0.0587615955070489	0.279205334924174	-4.63330076795449
YER053C	-0.519744228758542	6.88085655076807	-2.11953382379844	0.0588495235487535	0.279289445290445	-4.72446526831341
YDR487C	0.26419936500867	8.42267880999356	2.11614300175743	0.0589603751792733	0.279482016791382	-4.84169162888954
YDL047W	0.833556916933881	6.10444905251801	2.1449357704782	0.0592724280895879	0.280626722038442	-4.545274009213
YDL156W	-0.770755322624759	4.12537665100772	-2.11216060697995	0.0593638301013503	0.280725270289025	-4.11141595189821
YML016C	0.532260412802403	5.3061625108348	2.11069377410987	0.0595130939685405	0.281070700850346	-4.3208025326153
YBR161W	0.546638249974536	4.77195087470953	2.10993297871789	0.0595906522304739	0.281070700850346	-4.15437729662
YDR485C	-0.584946332775131	5.48545577394097	-2.10936223365965	0.0596488990489546	0.281070700850346	-4.47200556398221
YDR133C	0.369479064952294	9.79135643378143	2.10866561718228	0.0597200647873699	0.281073014981503	-4.88718378576176
YJR101W	-0.250161254472745	6.45077811248246	-2.10705740239807	0.0598846665290878	0.281514561212981	-4.71943159933834
YDR541C	-0.66014926211929	5.95706938139808	-2.11296572150141	0.059984203398733	0.281649559523921	-4.55994752681136
YGL027C	0.317628403718246	6.10541546364289	2.1043006226589	0.0601678265839694	0.282178592363734	-4.6209999015385
YDR276C	-0.248569280791362	10.0058991859957	-2.10189709653136	0.0604157386424399	0.283007529541794	-4.90037742347202
YER012W	0.306461698716005	8.35048147803126	2.09650004783772	0.0609759527122941	0.285243262565599	-4.85167680774435
YHR129C	0.73604045100214	4.85930012588362	2.09591990601784	0.0610364637775521	0.285243262565599	-4.08926478444625
YPR032W	1.07012880913697	3.94822448847709	2.09231150228023	0.0614141142547427	0.286225241503925	-4.09427451440263
YDL224C	0.420388594751405	5.17936123037411	2.09216285646914	0.0614297187046721	0.286225241503925	-4.42769220097742
YDR494W	-0.525008828947891	6.1313969869963	-2.09147477646015	0.0615020005067674	0.286225241503925	-4.63173204472167
YGR202C	-0.652637465253735	6.55347037133068	-2.11308837528937	0.0617137661223259	0.286225241503925	-4.73173537887332
YDR126W	-1.16291855190647	3.70897813906661	-2.08927194209397	0.0617339473258425	0.286225241503925	-4.01215076697099
YMR294W	1.23986142237183	4.13173857571407	2.08894324908576	0.0617686279273086	0.286225241503925	-3.95490669548497
YOL110W	-0.543691597766995	5.33845782180289	-2.088601881728	0.0618046653413332	0.286225241503925	-4.50773105006611
YDR301W	-0.775277271587812	4.64777480457538	-2.08843443962897	0.0618223491204103	0.286225241503925	-4.14128288240207
YDL078C	0.456340589998671	7.74562456226835	2.08764697500012	0.0620374611207309	0.286887189392031	-4.84327789690975
YPL111W	1.81968363384347	5.21465942760036	2.16466438617761	0.0622964214051668	0.287748623831748	-4.2504708072614
YGR220C	-1.36701243439489	6.52712754266175	-2.18128286019904	0.0624626671484975	0.287748623831748	-4.67576708170025
YKL066W	0.457716056343223	6.59722661669404	2.08228375051675	0.0624752619556102	0.287748623831748	-4.72307607166058
YLR304C	0.397581286598203	7.74000801236686	2.08192866973321	0.0625131533795903	0.287748623831748	-4.86073397616205
YLR402W	-0.379286162000811	6.51847794345707	-2.08069272749955	0.0626452130775296	0.288009943092131	-4.76278408670324
YOR099W	0.300071933693093	8.27370672867282	2.08004280707024	0.0627147625641905	0.288009943092131	-4.89423011496307
YOR390W	-0.321440679992734	5.8846669623095	-2.07895791747776	0.0628310219075089	0.28821104282141	-4.68806063527671
YDL117W	-0.562820463278025	4.67225415724715	-2.07685377633549	0.063057088153268	0.288892828216847	-4.44413322667334
YMR119W	0.38412311838796	5.32889281904987	2.07575571610183	0.0631753676691593	0.288892828216847	-4.43694908806549
YGL045W	0.43447052999261	5.30951969779358	2.07554975773463	0.0631975762003159	0.288892828216847	-4.48898091580876
YPR195C	1.07184206431409	3.75389547666822	2.07354966651297	0.0634136307734122	0.289490400332044	-3.92064450847915
YHR163W	0.258390882822379	7.2918688215566	2.07264109340229	0.0635120075238223	0.289490400332044	-4.84517643778658
YLR250W	0.353285146589744	6.1980599054756	2.07215941217734	0.0635642205978778	0.289490400332044	-4.67073457973841
YGL213C	0.360618576312746	6.30970471006258	2.07162028650366	0.0636227086399486	0.289490400332044	-4.68729582580612
YDL202W	-0.382260128090278	5.7666419719962	-2.0708223619067	0.0637093663408002	0.289490400332044	-4.65796489195033
YDL077C	0.624632237585838	4.8663670302523	2.06983813990476	0.0638164103554213	0.289490400332044	-4.21453642884798
YLR021W	0.704360228255005	4.68513151842563	2.06964131119289	0.0638378378403828	0.289490400332044	-4.3253132941955
YFR042W	0.472266884847333	5.49764167527344	2.06756072470023	0.0640647542201262	0.290039142622144	-4.48172325871714
YOR157C	0.353041985698833	8.0249147934599	2.06719515133853	0.0641047036371297	0.290039142622144	-4.88118122955646
YNL155W	-0.305113029310097	6.93669725637342	-2.06162703998136	0.0647160968420816	0.292318574846701	-4.74550326578175
YGR147C	-0.413961848760891	6.37263291625752	-2.060603599667	0.0648290707482729	0.292318574846701	-4.70725047103589
YIL011W	0.524383798063283	8.42006570400696	2.07681092837642	0.0648438849953989	0.292318574846701	-4.91622615000139
YDL195W	0.505364702762576	6.38002257079757	2.06114698720461	0.0649025148578418	0.292318574846701	-4.77862868609758
YOR123C	-0.385374473985454	6.79999626617115	-2.05385256236438	0.0655789711527793	0.295031185830999	-4.82671642598523
YPL173W	-0.294632427110746	5.8677356437125	-2.05228172131468	0.0657546291724987	0.295487186688167	-4.69191991930838
YGR032W	0.438436361357764	5.20205556265832	2.04874517949651	0.06615172581983	0.296631494332467	-4.5145928558746
YCR083W	0.314219712325276	5.97337037585257	2.04842617776744	0.0661876555537942	0.296631494332467	-4.71442987510242
YGL125W	0.349940254960894	5.26294361417401	2.04802353964841	0.0662330316739327	0.296631494332467	-4.52068393222724
YDL100C	0.329310486369959	8.58647204685967	2.04580844860111	0.0664831908316595	0.297416929063565	-4.95259055037739
YLR139C	-0.819445931173826	4.09833662102433	-2.04331550759521	0.0667657938411696	0.298204289897721	-4.21971443949524
YIL142W	-0.259652885913138	8.11195888259691	-2.04293385531502	0.066809158234566	0.298204289897721	-4.93612035353508
YPR111W	0.745722298007253	4.47787093277534	2.04188817803458	0.0669281070112433	0.29840031567681	-4.10873840139704
YMR173W	0.367912685852811	7.90785244672791	2.03914326119686	0.0672412991866833	0.29945921755395	-4.89166581615159
YDR039C	0.415987817929659	6.89639863733697	2.03842964227331	0.067322948194145	0.29945921755395	-4.84608099794715
YGR102C	-0.332278159284783	5.55263637114147	-2.03777930988865	0.0673974375614886	0.29945921755395	-4.6299844927793
YJL144W	0.557206568062028	5.49711060371297	2.03717435694773	0.0674667988253305	0.29945921755395	-4.27993275637288
YOR021C	-0.693365200237926	7.37919697485984	-2.0737534960331	0.0677653447349332	0.300449025653099	-4.867566689948
YBR255W	0.750253431227969	4.31098178499886	2.03286479021196	0.0679628632919888	0.300989206361068	-4.09922150514085
YPL262W	0.348751105332395	8.07199120412228	2.03006544378056	0.0682869269369485	0.302087996026968	-4.96241746979456
YNL165W	0.478438797845342	5.38482592578933	2.02752357707705	0.0685824426901447	0.302876623833217	-4.48343534289874
YCR093W	0.372474795267363	5.75121044496727	2.02722262948754	0.0686175102020941	0.302876623833217	-4.66734626358554
YDR183W	0.549290564295474	5.16401729497995	2.0250212154389	0.0688745403648883	0.303533517876474	-4.44632799856306
YPL086C	-0.253985244667644	6.91312595853994	-2.02464141820528	0.0689189757712989	0.303533517876474	-4.90930038200995
YKL053C-A	0.337192478888499	6.70966098811619	2.02223053145245	0.0692016732593042	0.304441432026828	-4.86501924619761
YMR034C	1.55831810683606	3.31390523873916	2.0183826120907	0.0696551347034948	0.305894696192391	-3.93841041256272
YOR216C	0.490266233794994	4.86111415354754	2.01812288988014	0.0696858422806904	0.305894696192391	-4.40106280548203
YPL128C	-0.494004559703072	5.19592435911895	-2.01647306902454	0.0698812017603211	0.306414045645862	-4.61097023914004
YDR247W	-1.21850278099375	5.38333479937607	-2.06444601123546	0.0700286639803793	0.30672246327089	-4.48505288586906
YPL031C	-0.257709780099949	6.6649581179968	-2.01426733802347	0.0701431918125296	0.306886109833256	-4.82220872902204
YOR354C	-0.310003431910765	5.77852881706252	-2.01179317158588	0.0704381634375161	0.307837995594507	-4.75464518837014
YDR397C	-0.545122303339653	6.35652050376718	-2.01485798532597	0.0708558003054391	0.308785516524568	-4.86341440707686
YIL065C	0.389563872624296	6.69194168956195	2.0081212836385	0.0708780756435702	0.308785516524568	-4.80434009318136
YDL088C	-0.261817536945117	6.7835507139707	-2.00803952909194	0.0708878995692559	0.308785516524568	-4.88722956374512
YJL159W	-0.212302069689867	10.0288714074125	-2.00572043965069	0.0711671026497748	0.309662546212423	-5.05223733507106
YBR108W	-0.303373615744005	5.58551194669255	-2.00313116991709	0.0714800526040833	0.310684337930535	-4.73262919795805
YPR103W	0.214439408131323	8.98028496491141	1.9998727084648	0.0718757182305024	0.311887832397529	-5.04319770332495
YCL035C	0.259715188337894	8.23531797814958	1.99956006126136	0.0719137898688797	0.311887832397529	-5.00517263076342
YBL043W	-0.483138341409767	4.60186004993511	-1.99770463971001	0.0721401173465875	0.312217702650772	-4.4548430981402
YNR047W	-0.530138627219976	5.53773617098363	-1.99764943410398	0.0721468616384359	0.312217702650772	-4.63756383327098
YOR143C	-0.28903094013582	6.08654357840927	-1.9941129564058	0.0725801353173904	0.313751302344849	-4.82146808758018
YJL196C	-0.341044320604118	6.51628090571403	-1.99206362791781	0.0728323245530269	0.314374262194187	-4.87579897452718
YBR030W	-0.793518291778027	4.84214268459409	-1.99165797748366	0.0728823408959115	0.314374262194187	-4.40158704565215
YGL239C	-0.672582754700246	4.18449170027661	-1.99085541693732	0.0729813907130987	0.314460445141921	-4.22055838114049
YDR427W	0.253254362179231	8.41306753801162	1.98968857848362	0.073125623626303	0.314646584778435	-5.02411076015814
YHR206W	-0.338068328403353	6.68041188586154	-1.98922642679508	0.0731828239678282	0.314646584778435	-4.92385323469575
YMR193C-A	-0.612427116538202	4.73861584070106	-1.98727918049469	0.0734242943693471	0.31534386469427	-4.39216412386548
YGR081C	-0.309977413393873	6.49899999677703	-1.98457021282124	0.0737614636526335	0.315894620227538	-4.89686768844079
YBR060C	-0.522432346179319	4.85273952930506	-1.98392131275124	0.07384244328392	0.315894620227538	-4.41981028652851
YPL066W	-0.464245842319935	4.78925484679531	-1.98378192496762	0.0738598490656096	0.315894620227538	-4.52896670972486
YKL033W-A	0.321036038468793	7.00602425921756	1.98340370787995	0.0739070975421442	0.315894620227538	-4.94982475020753
YER112W	-0.631674337274573	7.13486455574636	-2.0103736881841	0.0739496835383047	0.315894620227538	-4.94290298570879
YML014W	-0.309250148789666	5.96688189502869	-1.9817743465143	0.0741109677851894	0.316243904379505	-4.78270903222333
YHR069C	0.315086085803289	6.46723589434554	1.97980597949115	0.0743579570543933	0.316957765493378	-4.89162556772316
YGL107C	-0.56091175920078	5.35596589648832	-1.97858145464638	0.0745119977906245	0.317069659707372	-4.72721026742678
YCR094W	-0.376125753576675	6.1288841906336	-1.97833006175669	0.0745436589958243	0.317069659707372	-4.821262234373
YGR091W	0.687853625328209	4.5336704988786	1.97599640522633	0.0748381679852467	0.317837225768279	-4.41374280754304
YGR145W	-0.270309532258717	7.12031197480222	-1.97563438233552	0.0748839528651942	0.317837225768279	-4.98686327102539
YAL044C	0.417577563329534	7.97964943327748	1.97475951449656	0.075132814917478	0.31855352337613	-5.03510862998751
YOR067C	-0.352780655992873	5.69969515846229	-1.96821072562449	0.0758286115869125	0.321125587703013	-4.77143870270636
YBR139W	0.340237143705638	6.57897021299862	1.96732904622832	0.0759415417667454	0.321125587703013	-4.89731668582492
YMR310C	-0.290975561312095	6.49430939135712	-1.96584386585729	0.0761321267420126	0.321125587703013	-4.95416121303198
YNL073W	-0.474085423305182	4.53402228862931	-1.96578482220823	0.0761397127093221	0.321125587703013	-4.56104977861406
YMR013W-A	0.831789935714445	3.94084931415008	1.96543446810903	0.0761847409579648	0.321125587703013	-4.2550541680946
YOR227W	0.423280416348766	5.54718184898375	1.96404857593963	0.0763631025439414	0.321125587703013	-4.60007529846163
YKL068W	-0.259292659199605	6.51393974648077	-1.96383491352509	0.0763906351321114	0.321125587703013	-4.94086614402456
YGL231C	0.212491752174206	7.6353324820735	1.96315719909129	0.07647802689284	0.321125587703013	-5.03854902290273
YKR038C	0.426712669678294	6.21787332474387	1.96295661293659	0.0765039105130849	0.321125587703013	-4.84405994758892
YER143W	-1.20202446163156	6.48617368514022	-2.00835194838016	0.0765975073439041	0.321125587703013	-4.55023602174239
YJR062C	-0.622928583815084	4.80236527840239	-1.96199852682521	0.0766276546970479	0.321125587703013	-4.38131069262424
YJL091C	0.379919554739963	5.7469228240287	1.96016880812828	0.0768644960866249	0.321779053617376	-4.73860845360879
YOR277C	-0.690855485889271	4.42388590334381	-1.95830350448954	0.0771066465847838	0.322453347494937	-4.30355344326391
YMR262W	-0.640312468390246	4.8286556487985	-1.9559198124709	0.0774171291404844	0.32341168339465	-4.46024500068222
YDR103W	-0.350611001411285	6.17201377551373	-1.95451648714675	0.0776004610381675	0.323687445162795	-4.88799444916457
YMR005W	-0.3499646654659	6.5677054071795	-1.95416899925804	0.0776459197096571	0.323687445162795	-4.9377820940788
YDR481C	0.293460147757631	7.27388778278639	1.95225893069414	0.0778962401789745	0.324390939467834	-5.01437032496167
YGR036C	-0.757403271655268	6.0014008311356	-1.96826029520649	0.078229093351546	0.325436301526254	-4.72894671863616
YDL157C	0.355810905663083	7.33284944438718	1.9466595885076	0.078634392397073	0.326635382923511	-5.0356251213219
YOR015W	0.272710803314216	7.38776259292993	1.94630320781561	0.0786815933720702	0.326635382923511	-5.04608703928889
YBR072W	1.04703354646384	7.88493528143883	2.01548999489569	0.078892609779207	0.327169873922739	-4.91738673656105
YNR052C	-0.35627135299706	5.56822013444102	-1.94307607384055	0.0791102152649549	0.327730548029923	-4.72499588621136
YHR149C	0.428160262635729	5.63256231618621	1.94179735053158	0.0792806535157968	0.328094858514385	-4.83195512425819
YDL181W	-0.356045897166911	5.2580181174671	-1.9390477760035	0.0796482966227133	0.329136971417738	-4.87870941939947
YEL044W	0.314878157443155	6.57291523236475	1.93867703476508	0.0796979893073375	0.329136971417738	-4.95467564497778
YBR120C	-0.538388832280803	5.146243029197	-1.93707717500574	0.0799127591831535	0.329681580157055	-4.66600616713432
YKL090W	-1.01832994672987	3.9420755715086	-1.93516643252524	0.0801699683749992	0.33032386283201	-4.30086411484834
YDL139C	-0.828935381253562	5.08493898972184	-1.93687186611097	0.0802345616031485	0.33032386283201	-4.52457862818237
YDL140C	0.391188694897044	5.96826979883774	1.93206775107956	0.080588725964343	0.331438845046734	-4.89131666393088
YDR459C	-0.560841539096083	5.39353195570723	-1.9310638178706	0.0807248336765763	0.331654144726968	-4.72256960224104
YBR100W	-0.712411556215978	4.17667456949444	-1.92986726516803	0.0808873347898322	0.331654144726968	-4.36190684028183
YGR169C	-0.623103551883411	4.48859911344245	-1.92983842828297	0.0808912548114557	0.331654144726968	-4.57727078475096
YGR051C	-0.889559408791721	4.3283197937952	-1.92821582335803	0.0811121127858747	0.332142738519485	-4.38830717491528
YHR059W	-0.289486279953817	5.97868027182906	-1.92769034667015	0.0811837571453155	0.332142738519485	-4.93374124013727
YLR429W	-0.257143770705778	6.98880045498022	-1.92712449729149	0.0812609717323256	0.332142738519485	-5.03997472663107
YGR122W	-0.526775872783087	4.36445055077393	-1.92597059299978	0.0814186425163898	0.332221364309742	-4.51562288624829
YOL073C	0.407404552146413	5.26272318437197	1.92576123840446	0.0814472794070904	0.332221364309742	-4.60046904138149
YJL225C	0.415062106262842	5.48896618529865	1.92274789443652	0.0818605021179797	0.333564771437711	-4.77703176996342
YOL159C	0.386295903011024	5.20070649723316	1.92140313925805	0.0820455372330847	0.333747387902269	-4.65977183932455
YJR074W	-0.5046983947631	5.00770479993305	-1.92120265235241	0.082073156994825	0.333747387902269	-4.78678664310622
YKL076C	-0.465680681320229	5.06106793454886	-1.91985650151962	0.0822588310088075	0.33377984873044	-4.57303623419013
YML069W	0.346548994275225	6.52953079051067	1.91947470552965	0.0823115629020869	0.33377984873044	-4.95261527021357
YBR262C	-0.326675217264658	6.42363154458106	-1.91895861528988	0.0823828927679164	0.33377984873044	-4.9646276355773
YEL021W	-0.314720545250478	6.99316076870354	-1.91871307334554	0.0824168497493819	0.33377984873044	-5.07081062913724
YNL317W	0.39216990622775	5.42650499555682	1.91673172125433	0.0826913345653128	0.33423529972585	-4.64927022036021
YJR078W	-0.514238149271986	4.38700067930013	-1.91668805230502	0.0826973937466021	0.33423529972585	-4.46340122849652
YJL214W	1.1239735497881	4.62252927376146	1.9142114469836	0.0830417041279755	0.335083603835098	-4.21687024259037
YDR293C	1.50474645890927	6.53443472464519	1.99586374055141	0.08311030521668	0.335083603835098	-4.91760271751864
YGL220W	-0.992903803285121	6.83532745162593	-1.9809992900766	0.0832097437452652	0.335083603835098	-4.98492670772335
YDL129W	-0.544638734898667	5.03793267285666	-1.91240478355541	0.0832937140516987	0.335083603835098	-4.57388558681636
YCR044C	-0.331177038337332	6.26007220241365	-1.91215536947103	0.0833285602697792	0.335083603835098	-4.9397683915921
YOR292C	0.693178182797344	4.76778123388269	1.91067576597742	0.0835355572007275	0.335359285420267	-4.33712654267445
YIL094C	0.38372594137074	8.28460314279889	1.90988786606481	0.0836459790417173	0.335359285420267	-5.1580948837643
YDR186C	0.311685602752958	6.20650187404796	1.90985854575679	0.0836500908063628	0.335359285420267	-4.91825396548695
YOL094C	-0.505227652097408	5.69019238788687	-1.90920842457515	0.083741309393221	0.335386895726928	-4.79547080294032
Q0115	0.571016389156334	4.75049882474786	1.90636952036543	0.0841407177601333	0.336492052131192	-4.53028103759093
YOR303W	0.303075246321487	8.50282823615268	1.90604512018836	0.084186470171118	0.336492052131192	-5.15551476170717
YOR374W	-0.407078951643096	5.49487886626964	-1.90518255927577	0.0843082352827247	0.336640413372888	-4.84841802028119
YBR148W	-1.72132559841394	4.04875847320039	-1.93611724807923	0.0846340703307241	0.337461991641136	-4.26376899449432
YER021W	-0.555889599352533	7.67116933177334	-1.92192969054536	0.0846836981789927	0.337461991641136	-5.09317207335945
YBR266C	-0.790962631208163	4.11613407803606	-1.9008263848268	0.0849256795225477	0.337881956548387	-4.48464157424946
YJR025C	-0.410212272866448	7.64657452221178	-1.90059211421439	0.0849590034066851	0.337881956548387	-5.10801285091851
YLR019W	-0.381954347848045	5.86847120471399	-1.897631355061	0.0853812019291263	0.338978973102913	-4.91078809495099
YNR025C	-0.390786461157787	6.49676482740305	-1.89746267807154	0.0854053133138343	0.338978973102913	-4.97556964111084
YDR127W	0.372148249104995	7.28061281279701	1.89469165176232	0.0858023183404808	0.339907994945827	-5.10013713657202
YKL005C	-0.385105501330134	4.87396198316758	-1.89441408536004	0.085842179228828	0.339907994945827	-4.71333503873946
YNR034W-A	1.01582768530088	5.97250626848625	1.94481524049928	0.0858957844909621	0.339907994945827	-4.87453350052325
YDR172W	0.93709539264113	7.50910873823799	1.95841922797578	0.0861589139751319	0.340184883350458	-5.08147444475027
YJL060W	-0.895593832674161	6.85773523818699	-1.94152580211241	0.0862203351061574	0.340184883350458	-4.98038788533606
YMR102C	0.516567292658223	4.39206087036339	1.89177265405649	0.0862223692273728	0.340184883350458	-4.56664628669101
YPR158W	-0.965196308335845	4.54611190170406	-1.89014963901733	0.0864567469424043	0.340771538741271	-4.23529975014538
YGR199W	0.502551583836221	5.69239949909695	1.88796595351051	0.086773019896835	0.341679505078924	-4.71283105651531
YOL031C	-0.482747358338708	6.72226349849075	-1.88811045835575	0.086894032746051	0.341817574907067	-5.0162666116604
YBL108C-A	-0.272717962746825	6.90522208603591	-1.88449490447286	0.0872779489924463	0.342988540655098	-5.10381595242759
YFR055W	0.268717525844899	7.69812865537468	1.88340478998349	0.087437085866482	0.343041017177446	-5.15472863063731
YJL184W	1.21857267062604	3.5542469308041	1.88320423720982	0.0874663920970962	0.343041017177446	-4.21882966648942
YHR041C	-0.361282968134835	6.17485430793512	-1.88263193457278	0.0875500710171255	0.343041017177446	-5.02183358998858
YBR239C	-1.16015982114718	4.5540369348927	-1.89948259119013	0.0877611035609217	0.343524369680141	-4.47138479204128
YBR028C	0.619334542587	4.75042675149377	1.88158078297539	0.0878461865639185	0.343524369680141	-4.7879432695905
YFR039C	0.587606135984885	5.05948722207394	1.87935019929214	0.088031337377944	0.343588917055544	-4.64830278274818
YKL084W	0.402025089533596	5.39343337380665	1.87932201859643	0.0880354806335426	0.343588917055544	-4.79649391694582
YJL122W	-0.245708948404189	6.8495666420038	-1.87430083287704	0.0887765983766092	0.34602325382265	-5.12253132386988
YOL016C	0.387022997890683	6.51286720129393	1.87391876050862	0.0888332265911304	0.34602325382265	-5.02284746790988
YGL072C	-1.50156798126516	3.78671213484727	-1.87222985382687	0.0892894152689486	0.34745988701038	-4.2015240239278
YNR035C	-0.289530413396763	7.7757919260336	-1.86965797751953	0.0894669928625305	0.347810587110737	-5.18032683621662
YOR112W	0.423871717448005	5.23602837631727	1.86781613048167	0.0897422452051978	0.347864209521369	-4.65138641058268
YOR103C	0.310294743262006	7.96024616712782	1.86725292452251	0.0898265684723429	0.347864209521369	-5.21224647360545
YDL190C	0.334014480541843	6.56396723024884	1.86707850890327	0.0898526968064283	0.347864209521369	-5.00982517898385
YER176W	-0.984535659814776	5.37479803008756	-1.89547189003331	0.0898654507117504	0.347864209521369	-4.69944470354707
YLR351C	0.28442634785141	6.43205046673167	1.86664191750621	0.0899181311008217	0.347864209521369	-5.03832008844785
YKL040C	-0.483444627124487	6.47267465426518	-1.86623927893343	0.0901213203597867	0.348311458766639	-5.0373079618182
YJL163C	1.05668023071771	4.15313784329189	1.86469490763073	0.0902104748394789	0.348317532462726	-4.17323068416956
YAR014C	0.422592531755753	5.52174198123556	1.86212485560018	0.0905977093261178	0.34938711301638	-4.89873217784876
YFR018C	0.296459203158355	6.11010037906506	1.86169127474631	0.0906631884920554	0.34938711301638	-4.97601702313312
YDL126C	0.268970968907166	9.10257690921895	1.85751369283756	0.0912963212646674	0.35102886830062	-5.26969165860804
YGL157W	0.483157791319063	6.91210330794754	1.85905651545029	0.091319816309844	0.35102886830062	-5.074787281199
YDR157W	-0.516287197923127	6.18630752831315	-1.85928482710083	0.0913540052027011	0.35102886830062	-5.01901045152286
YPR044C	-0.618965939428065	5.10269860070726	-1.85484906804234	0.0917022811977982	0.352027000312397	-4.6934881831822
YLR335W	-0.286914541799995	6.81716775586152	-1.85329258003523	0.0919401824859995	0.352599909109759	-5.14515778601575
YHR132C	0.299520218439432	6.85251547990809	1.84939579095032	0.0925382787366162	0.354192685007184	-5.16100832814201
YEL017W	0.27389007314286	6.21851996252702	1.84888181552944	0.0926174324323072	0.354192685007184	-5.08141712850458
YGL142C	0.487461576738538	5.44982084007614	1.84884776504145	0.0926226785032615	0.354192685007184	-4.77068484662216
YKL100C	0.267651606995077	7.02299039963517	1.84671657029629	0.0929515702627952	0.355108928852197	-5.12703478189872
YDL201W	-0.252326019653529	6.47910745443303	-1.84346649311648	0.0934551977535859	0.356690327702506	-5.14854920497871
YBR254C	0.374085205884658	5.57162186364986	1.84131484026308	0.0937899926967511	0.357097159329909	-4.87048387405405
YGR239C	-0.648288622365185	5.15646364182496	-1.84128951772952	0.0937939394061954	0.357097159329909	-4.555452046215
YAL068C	-0.270420798317087	7.24019400799618	-1.84105074111876	0.0938311620567652	0.357097159329909	-5.18598978453134
YJR085C	0.209435604268332	8.75681672440855	1.84022708030932	0.0939596658496271	0.357244350940695	-5.29156997823223
YPR053C	0.28557090601336	6.08423394019215	1.83919916860553	0.0941202625850532	0.357513165521258	-5.09517673289958
YPR202W	0.446496380072964	5.65859974117589	1.8378807736841	0.0943266120974553	0.357955091900362	-4.94164884768552
YGR189C	0.272580071943956	7.67719123905679	1.8367277209945	0.0945074232565808	0.358102078207501	-5.22976732354361
YLR460C	1.22407886950483	3.75572254492754	1.8364855941093	0.0945454317621011	0.358102078207501	-4.2062774782072
YKL019W	0.326941815662046	5.90937520858617	1.8328932871785	0.0951109937624589	0.359901448328543	-4.98805095551037
YMR299C	0.666751500357258	4.26703047822668	1.83214345639449	0.0952294356545936	0.360007096576349	-4.42248856146429
YKR071C	-0.352327586380389	7.78442691381685	-1.82912923359157	0.0957069226700624	0.360811599565843	-5.23896463692893
YDR210W-A	0.438732455214437	7.59997153899353	1.83400656246121	0.0957632021105435	0.360811599565843	-5.2451676792941
YFL010C	-0.27090278281994	7.31092726623616	-1.82839931292887	0.0958228799978449	0.360811599565843	-5.20502646079337
YFR045W	0.756621761672585	4.95517659412395	1.82755545063372	0.0959570989125491	0.360811599565843	-4.55267335537515
YOR235W	-2.78461917064105	2.7712730309763	-1.85928084396514	0.0959843614727155	0.360811599565843	-4.15270630463606
YOR084W	-0.602731482360731	5.51967114463549	-1.83099989710055	0.0959865909833196	0.360811599565843	-4.92024178595664
YNL300W	-0.39104534234086	7.72850102095303	-1.82697194203406	0.0961941414558743	0.361173153716676	-5.26009059433776
YLR046C	-0.358393968379539	5.31949615058628	-1.82547141669471	0.0962893094497801	0.361173153716676	-4.84205470545162
YDR034C-A	-1.5669379426895	2.52117214918958	-1.82442113074679	0.0964571319154822	0.361173153716676	-4.15362333772411
YMR098C	-0.333383869976834	5.37692716798192	-1.82331979109026	0.096633399881893	0.361173153716676	-4.94094183439992
YMR281W	-0.361865674585026	5.36859319609504	-1.82321949968174	0.0966494660382717	0.361173153716676	-4.93176827939737
YDR012W	-0.232734783197762	11.167117538875	-1.82286419522383	0.0967064036325855	0.361173153716676	-5.34090915449582
YKL003C	-0.363084266001242	5.97618865774624	-1.82253028550944	0.0967599407152864	0.361173153716676	-5.02171242603855
YDR028C	0.385291772661081	5.63784362635698	1.82222258915141	0.0968092989343668	0.361173153716676	-4.93586523225736
YKL079W	0.361904869274813	5.60095874867924	1.81457156982592	0.0980440517507041	0.365436920161715	-4.91415869767573
YER095W	0.739242913038271	6.82822953836374	1.84893026047393	0.0982451741017494	0.365843686706608	-5.11627836240397
YPL152W	0.580662901434896	5.60883630796435	1.81012354052489	0.098768499015171	0.367448382210791	-4.75189864795506
YFL026W	0.386161533863916	8.78587344165124	1.81150220498207	0.0988735498182823	0.367495427689074	-5.33978867065652
YOR201C	-0.33226576128169	6.05464548507685	-1.80881024622458	0.0989833281624188	0.367559940337945	-5.06705880222247
YKL209C	0.322936727095519	6.89338622941065	1.80653713964118	0.0993561732302978	0.368600280724715	-5.21884971176675
YHR004C	0.792969839953135	3.94371322312405	1.80482995568741	0.099637036388476	0.369297757424948	-4.44374013314628
YBL028C	0.32513532782187	6.04600118871603	1.80048369128757	0.100355352813268	0.371613815771292	-5.1670001339952
YDL108W	-0.284355598373983	5.86685217230264	-1.79767525512204	0.100822020030871	0.372994580151416	-5.02354401788864
YBL012C	-1.41792982497644	2.6503840279257	-1.79495817946599	0.101275389826131	0.373813336755377	-4.19112508498502
YLL066C	0.543242534731593	6.10523193005295	1.79919274521591	0.101341655632445	0.373813336755377	-5.06066243266124
YBL021C	1.2208612512127	3.34157856125547	1.79424789536322	0.101394213649589	0.373813336755377	-4.20274284363865
YBL112C	0.317468048170014	7.60023660341297	1.79371915817997	0.101482748919193	0.373813336755377	-5.30568326711582
YCL052C	0.292610223524331	5.88979830135764	1.79353678876946	0.101513302412826	0.373813336755377	-4.99416379397557
YHR164C	0.971194658820094	3.94216435676701	1.79268410625986	0.101656268993095	0.373993507664697	-4.23456346236659
YMR161W	-0.621589763950189	5.66134953643095	-1.79620201199143	0.101840074881202	0.374323454530999	-4.94296893816018
YBR067C	0.341303807820687	8.83322319248142	1.79029071113948	0.102058543271324	0.374347551716457	-5.37233457386175
YDR328C	0.236600424962059	7.69373106412193	1.79014730331639	0.102082692816712	0.374347551716457	-5.30461049788871
YBR132C	-0.336510092608749	6.02092126058275	-1.78961983585678	0.102171561926873	0.374347551716457	-5.09488277727877
YBR090C	0.260200889037057	6.21099964811365	1.78931387475209	0.102223143365369	0.374347551716457	-5.12635196685397
YER017C	-0.492024762580531	6.68893635947082	-1.79303720951624	0.10243166038554	0.374508186425648	-5.17354382452469
YJL197W	-0.633307262701027	4.65241529661478	-1.78767171591294	0.102500397681631	0.374508186425648	-4.70767304362182
YGR078C	-0.261452532893595	5.89964083281272	-1.78659913793908	0.10268185635033	0.374508186425648	-5.09297787581006
YGL174W	-0.694002161192737	4.8807451003257	-1.78605533556085	0.102773968544916	0.374508186425648	-4.74379343013202
YHR119W	-0.579131906843352	4.35588298455972	-1.78590041070742	0.102800224327879	0.374508186425648	-4.81076474826895
YDR322C-A	0.300955895182881	7.65085437617612	1.78571285130547	0.102832019003472	0.374508186425648	-5.31863442318469
YLR220W	-0.270975216630892	6.44280392809303	-1.78482748004862	0.10298222623114	0.374712089406443	-5.18415165338036
YKR075C	0.706607432851365	3.96269569037715	1.78411196273733	0.103103762923454	0.374811394101074	-4.34503119664129
YGR086C	-0.22582282791727	8.74305257027947	-1.78218580848452	0.103431585834845	0.375659741429388	-5.3706867291992
YNL163C	0.570272983299698	5.10378124449059	1.78063138193663	0.103696833842264	0.376279478276172	-4.83513779637336
YDR400W	-0.311919566378683	6.33870775977877	-1.77848476907706	0.104064150486097	0.377268118945495	-5.15772030867512
YJL208C	-0.266369171953446	6.08544451820578	-1.77731904430982	0.104264118516174	0.377648815426981	-5.16891167157117
YGL244W	0.383365487362587	5.50364461684388	1.77640886378897	0.104420493488847	0.377676708824829	-5.00274242259742
YBL064C	0.396820001489219	6.97863696496577	1.77616893701012	0.104461749989266	0.377676708824829	-5.17121600529691
YOR158W	-0.268074671339564	5.71962564531459	-1.77457674116781	0.104735911093257	0.378323994929958	-5.08690173945993
YFL068W	-0.425780732949324	5.72925054338358	-1.77390757784035	0.104851329837379	0.378397222108217	-5.06783793035007
YCL020W	0.487191928579655	7.82572204346943	1.78722069015052	0.105098817163381	0.378946505764976	-5.32876293952126
YGR119C	-0.345575681199441	6.02656870720174	-1.77171670037275	0.105230026581031	0.379075920029674	-5.07635949764806
YAR071W	0.324026245227069	9.43797062614578	1.76966814964783	0.105585245986207	0.379603090368853	-5.40286187284594
YBR003W	0.336870664650079	5.86591970485804	1.76942001025366	0.105628347337251	0.379603090368853	-5.05963881222527
YPR020W	-0.262783626929056	6.86731484602572	-1.76895903336654	0.105708460595731	0.379603090368853	-5.26595878063951
YLR319C	0.623058940770889	4.33280661904798	1.76867318772363	0.105758165483703	0.379603090368853	-4.62540886529607
YBR205W	-0.371396209836216	6.37789015221332	-1.76691871864778	0.106063710430701	0.380356516125247	-5.21159112090296
YNR009W	1.00444401410011	4.15667914501397	1.76679124697202	0.106231681302594	0.380615672558932	-4.51014688744634
YPR063C	-0.283804619414528	7.08554041849754	-1.76278940153755	0.106786006571036	0.382238509355453	-5.29744588774373
YCR082W	0.274909181258286	7.39329066105898	1.76227186636634	0.10687684747379	0.382238509355453	-5.2896862575705
YNL259C	0.510202301754138	7.64037248628045	1.77834908044056	0.107258196533602	0.383257724720698	-5.33902427172925
YLR339C	-0.762268087788323	6.53911247249033	-1.7960581469097	0.107575297963645	0.384045745064109	-5.22164483896815
YMR146C	-0.205563734228145	9.03487467438161	-1.75461439450526	0.108229150362579	0.385606609421194	-5.42713687836261
YGL261C	-0.469448542097356	5.00201685250096	-1.75460002151143	0.108231703141599	0.385606609421194	-4.93710870359616
YKL094W	-0.313255639968991	7.43343045552081	-1.75419652511443	0.108303390174371	0.385606609421194	-5.33276284072456
YKR082W	0.698545829475691	4.72072972031076	1.75073848449723	0.108919528347673	0.387388814767574	-4.52221956852905
YBR081C	-0.379510037589163	4.94185081953118	-1.74983480866934	0.109081063716867	0.387388814767574	-4.88521057965234
YLR026C	-0.488363712627509	5.2397309081297	-1.74975035545835	0.109096171118854	0.387388814767574	-4.95897564974429
YOL133W	0.358841075134237	6.30745727043974	1.74637890989191	0.109700821455551	0.388991487827944	-5.11302392636574
YOR327C	-0.884436290422502	7.18040084751895	-1.80066442974425	0.109743135364082	0.388991487827944	-5.28051321427963
YML108W	0.462010562902344	6.49704608941242	1.74833683422423	0.110189717777335	0.389594627060496	-5.27458717821648
Q0080	0.393298483901811	6.6317995516959	1.74345712220736	0.110227279869117	0.389594627060496	-5.2902696909422
YPL112C	-0.411143320001602	4.74638693039576	-1.74272264850754	0.110359979082861	0.389594627060496	-4.78001463453379
YCL041C	0.655799685250074	5.88142242716264	1.76062141012926	0.110381451225552	0.389594627060496	-5.12737318149045
YDR038C	0.358843426901109	6.59294388691838	1.7419468907188	0.110500294110033	0.389594627060496	-5.24810054738908
YNL188W	-0.535536292954061	4.47723291717469	-1.74174529414016	0.110536784255508	0.389594627060496	-4.7251343914908
YFR050C	0.273574211417559	7.67916723279584	1.74140155645454	0.11059902789824	0.389594627060496	-5.33878585852779
YDL223C	0.499770066037468	4.86585909598413	1.73959188072455	0.110927245020769	0.39040500305097	-4.86254800179943
YDR543C	1.08612210011478	3.93718937979898	1.73507321313432	0.111750634222796	0.392955147925781	-4.43373736088187
YGL044C	-0.339164869154641	5.61750457956307	-1.73446680046727	0.111861553742232	0.392997702502524	-5.03008978739002
YPR154W	0.259713876387395	6.60963053109194	1.73359852238008	0.112020544475303	0.393208919133521	-5.24021827659762
YHR168W	-0.789798962817655	4.3818353597124	-1.73152618443144	0.112400836310161	0.394195878311738	-4.58553674960437
YOR311C	-0.23358998019757	6.6219513993656	-1.72948165088163	0.112777167825221	0.395167221533836	-5.28850727951591
YCR061W	-0.502493029962293	5.79571314888539	-1.72685463268978	0.113408886281084	0.396881406895697	-5.1279633930131
YBR130C	-0.827251990312416	6.60301575175092	-1.7663450117445	0.113465969233193	0.396881406895697	-5.23033541936529
YBR197C	-0.396147102770553	4.76093302972522	-1.72485804388151	0.113632419300652	0.397114351106058	-4.81766550557581
YDL054C	-0.350669416392568	6.14291408330982	-1.72312878480757	0.113953789293841	0.397887813890785	-5.09507334311135
YKR052C	-0.443887176144561	5.52185583698803	-1.72248966607457	0.114072772061837	0.397953872359583	-4.97765975949016
YPR166C	-0.402553142956375	7.41574668166029	-1.72320751779639	0.114273717696799	0.398305499807336	-5.38270745044185
YBL002W	-0.26863110517616	7.73919047184804	-1.71894099835563	0.11473545630903	0.399564719563057	-5.42311493567322
YBR068C	0.29075237405049	7.71207761479678	1.71824253220918	0.114866296977718	0.399670396395787	-5.39976859750951
YLL029W	0.295795862771388	6.03332766665148	1.71680120249026	0.115136720107562	0.400261132751552	-5.07015216204708
YBR244W	0.430046304581465	6.75840069534612	1.71459296167056	0.115552143980666	0.401354477389614	-5.09749259489982
YOL054W	-0.386990902756798	4.92478784053296	-1.71287375234797	0.11587650304197	0.401795596599296	-4.98927937522836
YHR030C	0.321809929827801	6.59194103417416	1.71267607426547	0.115913850980843	0.401795596599296	-5.28445216400733
YDR381W	-0.238323094334929	7.77521854953986	-1.7122652579599	0.115991502452128	0.401795596599296	-5.43643773186664
YGR295C	0.214996327197216	7.88853866497749	1.71148963189965	0.116138237013258	0.401795596599296	-5.4343336720498
YGR008C	0.311937178111126	8.1531884336103	1.71124636208087	0.116184293711137	0.401795596599296	-5.44286837022417
YDR388W	0.217142126542822	7.51370355276429	1.70252886701348	0.117845603176291	0.407186762669078	-5.40429848084948
YKL135C	0.234215924021298	6.39060947702349	1.70162555530168	0.11801896423325	0.40733577359971	-5.21133469574744
YIL079C	-0.426339212423391	5.99059987123318	-1.70123715789975	0.118093574795189	0.40733577359971	-5.23702361372313
YIL033C	0.296301635679036	7.4451301502258	1.69978454392008	0.118372995528936	0.407744477457233	-5.41995272318172
YDR422C	0.422299175464497	4.73074043700818	1.69906303608606	0.118512003360799	0.407744477457233	-4.888287299056
YJR002W	-0.305311395834519	5.7541663665537	-1.6981054108322	0.118696728687591	0.407744477457233	-5.18515856332145
YMR257C	1.18929273778036	4.26557880408626	1.69873184132655	0.118722744352704	0.407744477457233	-4.47347318138792
YJL178C	-0.210965788382284	6.82565505095518	-1.69796055801298	0.118724693209825	0.407744477457233	-5.36394564704137
YOR360C	0.371152671330655	7.20286817837826	1.69647430803475	0.11901196271445	0.40783301092808	-5.38536541875461
YLL036C	-0.354800509178741	5.7542885628829	-1.69598149786316	0.11910735308745	0.40783301092808	-5.15903229255661
YPL180W	-0.447029100129924	4.61861305278263	-1.69565637083927	0.119170323587021	0.40783301092808	-4.88898789924776
YGR042W	-0.415693374921807	5.37053814705871	-1.69518459242057	0.119261750621912	0.40783301092808	-5.06613072178848
YPR002C-A	-0.772306466141455	4.54531127565176	-1.69517705723917	0.119263211392848	0.40783301092808	-4.73578414850781
YNR030W	-0.818030899564819	6.82653566023877	-1.73742147901121	0.119563689361545	0.408509271985277	-5.3248908641926
YHL013C	0.349840293107132	5.7577634089105	1.68285122522977	0.121674294396049	0.415046894302579	-5.17137572768065
YIR002C	-0.395843742412052	5.09867188592694	-1.68237267815421	0.121768778678608	0.415046894302579	-4.95051221235525
YBR063C	0.331360078317936	5.22911653174105	1.68226410138208	0.121790225207722	0.415046894302579	-5.02589171919792
YER063W	-0.233367478573427	6.56585638725331	-1.67932817541599	0.122371425001101	0.416044797765362	-5.36886095960899
YPR081C	0.288807915088026	5.74018801465418	1.67910192578876	0.122416316546702	0.416044797765362	-5.1421389046484
YOR147W	-0.367602568766277	5.14197905882106	-1.67887149213388	0.122462053420519	0.416044797765362	-5.08988737113126
YPL047W	0.393318275178679	5.23668673528213	1.67867282165274	0.122501498160231	0.416044797765362	-4.93152622179069
YBR071W	0.870369694424737	6.12423164821318	1.70930348363184	0.122797063788009	0.416480278485307	-5.15025071349163
YPL053C	0.293815129952835	6.6148691637564	1.6763178023102	0.122969938929043	0.416480278485307	-5.3548367261729
YNL056W	0.274274213725166	6.18562822569463	1.67608615410167	0.123016102916477	0.416480278485307	-5.31795344855992
YDR035W	0.213009652103765	8.4205523933722	1.67520402563424	0.12319203974045	0.416480278485307	-5.50187849341302
YAL016W	-0.249953529791656	7.03341768376979	-1.67488238906791	0.123256244773442	0.416480278485307	-5.39937021566849
YKR019C	0.42694545896837	5.07564667702286	1.67477463748695	0.123277760815912	0.416480278485307	-4.9485982821371
YCR008W	-0.266160264630814	6.47018537719966	-1.67434903895275	0.12336277798735	0.416480278485307	-5.37247468876068
YGL077C	-0.480757610335909	6.97972854021052	-1.68647065885896	0.123513007561972	0.416633783777746	-5.4133944461799
YJR076C	-0.264133716452859	5.59191135345553	-1.67220197649041	0.123792473110724	0.417222597933347	-5.17966793978644
YPR203W	0.490935062108944	5.76558792374746	1.66488617175464	0.125266658722855	0.421833617054016	-5.17749277780289
YEL031W	1.15863957946952	7.99662195015224	1.72133879972366	0.125681996421897	0.422874196082812	-5.45135009043063
YOR074C	-0.464489537182227	6.13205824026437	-1.66252087867667	0.125900910846493	0.423145661310684	-5.27205852157264
YDR160W	-0.465010628497047	4.56088963866748	-1.66074215872664	0.126108642731297	0.423145661310684	-4.768249707712
YBR301W	-0.291856431087064	5.93374112799829	-1.66059899200383	0.126137821495562	0.423145661310684	-5.26537018902752
YJR093C	0.324945048992854	5.47054458251438	1.66035152859108	0.126188271137659	0.423145661310684	-5.07161188427111
YLR225C	0.278344668157875	6.61882890077035	1.65929888092784	0.126403072516551	0.423508862172135	-5.31445712283494
YGR038C-A	0.380429323913377	9.00090126398928	1.6625919811296	0.12659196212709	0.423513682349179	-5.56105808689837
YPL215W	-0.246661329952867	6.04421115677032	-1.6582496914934	0.126617492661095	0.423513682349179	-5.31200906436947
YDR190C	-0.200171396472159	7.3990899463164	-1.6559848227332	0.127081464121606	0.424708388917335	-5.47793447707768
YKL118W	-1.00312629402482	3.52049006423794	-1.65397003167238	0.127495478789259	0.42573427300158	-4.45053321729783
YER126C	-0.987403953202809	8.49481292074617	-1.7097059878649	0.127880649110657	0.426662199255943	-5.48694874732435
YBL001C	0.275138581980968	7.36826923170805	1.6497392238668	0.128368770828408	0.427389876591634	-5.46285069029969
YNL176C	0.348490917533177	6.19030007796148	1.64948627562325	0.128421150892349	0.427389876591634	-5.30062440337414
YER071C	-0.551700884984146	4.33179511138304	-1.64864859708482	0.128594751723868	0.427389876591634	-4.9714346298479
YPL167C	0.474853485079145	3.89702700773503	1.64820259162022	0.128687267271285	0.427389876591634	-4.66208382580143
YGR237C	1.78028875238346	5.07998203638205	1.6781770239803	0.128763485275695	0.427389876591634	-4.57926305075089
YKL145W	0.247272352612012	8.53914289516027	1.64764997552312	0.128801979389687	0.427389876591634	-5.54678882807733
YBL057C	-0.209178616303302	6.48451063418027	-1.64544694041687	0.129260190725732	0.427389876591634	-5.37201004806658
YKL077W	0.253624678323128	8.15016428136539	1.64517952911031	0.129315908446662	0.427389876591634	-5.54680286250641
YER020W	-0.322726622282425	6.63088843504285	-1.64412694631844	0.129535431826164	0.427389876591634	-5.39161783663557
YNL068C	0.356364236799877	4.34641112109455	1.64407937744063	0.129545360466684	0.427389876591634	-5.09916764142752
YMR316W	-0.234946296077841	6.58841392099552	-1.64405961318201	0.129549485888512	0.427389876591634	-5.37876487966992
YML113W	-0.334748288424832	5.5070909917535	-1.64362726247971	0.129639760306507	0.427389876591634	-5.18116256749524
YML009W-B	0.249173861271051	6.96477752799038	1.64358047810044	0.129649532194484	0.427389876591634	-5.45203759059027
YOR083W	-0.560349716495748	5.13024232391281	-1.64727848733496	0.12967163100342	0.427389876591634	-5.17370737908767
YBR005W	-0.416030575539824	6.97435851679143	-1.64704351017209	0.129712076110936	0.427389876591634	-5.44285465571782
YOR271C	-0.196510721279379	7.84252106134697	-1.64256641979485	0.129861500340968	0.427389876591634	-5.53450113478292
YDL008W	0.287960181709441	6.15332392177586	1.6420748133723	0.129964371473614	0.427389876591634	-5.31042040453661
YDL147W	0.202849764418954	7.94640752802407	1.6417464278915	0.130033128155866	0.427389876591634	-5.50285700484932
YOL111C	-0.251512866983495	7.10463990905357	-1.63904319595643	0.130600355158901	0.428027424821953	-5.48032496869349
YMR251W-A	-0.255414381704249	11.2313769308122	-1.63888357765035	0.130633916983921	0.428027424821953	-5.60824606650384
YDL001W	-0.356474929891439	5.20496228564731	-1.63882152927408	0.130646965530613	0.428027424821953	-5.10000523982015
YGR056W	-0.353617266438556	5.47867163547883	-1.63844762041165	0.130725621717942	0.428027424821953	-5.17318936282965
YIR013C	-0.572742315561921	5.55076437185303	-1.64405686782433	0.130787039689472	0.428027424821953	-5.21432580565075
YIR031C	-0.488098127912069	5.08075254581023	-1.63765855116968	0.130891749941682	0.428027424821953	-4.92400889025448
YNL085W	0.320589896563409	6.5709378428366	1.63723746069787	0.13098048177227	0.428027424821953	-5.42227087900252
YBR115C	0.32942129606599	6.49457011086144	1.63506404308506	0.131439312614014	0.429174175916201	-5.35474050207464
YBR234C	0.239769921194577	7.4216056108798	1.63401983577111	0.131660262708134	0.429542957170015	-5.49175636325552
YMR029C	-0.406707275755235	4.9666278400249	-1.63309858590437	0.131855469223063	0.429813046705026	-4.88664104333802
YCR065W	1.496219641981	5.01538756686577	1.66757350362557	0.131959197894603	0.429813046705026	-4.78655213536238
YKL113C	0.259228498678617	5.90001444767394	1.63056511141986	0.132393620296198	0.430875145595727	-5.23673331438177
YCL032W	0.742029647543353	4.52500141465609	1.62989932262348	0.132535367622242	0.43098377517061	-4.72291565427702
YNL218W	-0.755946284041986	5.06602061443187	-1.63247875704228	0.132833725730559	0.431250398864117	-4.94258470780157
YPL175W	0.374785255216576	5.14071501049992	1.62822127030548	0.132893224627007	0.431250398864117	-5.04954458407052
YPR095C	0.38613423289793	4.66684599547267	1.62798973904506	0.132942667590497	0.431250398864117	-4.91881538217707
YNL138W	0.199689526048031	8.57210942624603	1.62731890376235	0.133086015024534	0.431363554810571	-5.58968792842333
YPR024W	-0.378117023602474	6.94566688300338	-1.62629695431794	0.133304653713703	0.431554607301796	-5.43070114784166
YGL038C	0.288343986853736	5.9516368443739	1.62602922768163	0.133361984504377	0.431554607301796	-5.27910200325709
YJL170C	-0.984881281496001	4.68739231141717	-1.63566639434071	0.134312341096892	0.434276569546616	-4.86457217515025
YIL123W	0.375138365398056	8.41977634762722	1.62489378244218	0.134452101575831	0.434375311102422	-5.59375939777471
YIL021W	-0.217746568711913	7.10585796035081	-1.62019959233056	0.134615768444838	0.434551064208702	-5.50725474239767
YER180C	0.651799755682397	4.40266844266128	1.61928781129038	0.134812807152963	0.434834171976752	-4.88618868616114
YKR003W	0.236755154560575	6.07773972428922	1.61844959260751	0.134994174039533	0.435066312929679	-5.31268143582656
YOR319W	0.675542710141423	5.40382749086196	1.62130686326915	0.135398669455127	0.435858488784273	-5.07477334361519
YCR106W	-0.457715851412136	4.67113672061584	-1.61630510927834	0.135459163222872	0.435858488784273	-4.92278507825042
YBL102W	0.208048494248293	7.12052933130942	1.61535359259534	0.135665934531782	0.435989877338875	-5.49838574459822
YML001W	0.257288164805739	7.59968259411808	1.61473449170433	0.135800619441153	0.435989877338875	-5.5361884649059
YDR009W	-0.591586391389302	4.82504738916907	-1.61483117204354	0.135933911558937	0.435989877338875	-5.09474261633278
YDR520C	-0.582588026679444	4.23348690829474	-1.61401473041177	0.135957351621543	0.435989877338875	-4.83504540230498
YML021C	-0.381298798745608	5.29738250531075	-1.61359815580816	0.136048136227695	0.435989877338875	-5.10853383639424
YOR094W	-0.30657605928409	5.46024318796453	-1.61250151594952	0.136287384662417	0.436159827336459	-5.23568525843229
YOR164C	0.22232105219816	6.93872906243232	1.61234981730052	0.136320509273125	0.436159827336459	-5.50980282559664
YML133C	0.355097488488458	5.24869550623484	1.60820001932477	0.137229415442151	0.437851176327348	-5.20763980368409
YFL022C	-0.203675855615611	7.81729058715305	-1.60818974243165	0.137231672961841	0.437851176327348	-5.58014228841934
YIL137C	0.372431186536088	6.82408483350977	1.60863550123211	0.13728098317174	0.437851176327348	-5.49182134442699
YOR231W	0.286915345160964	5.53477937410079	1.60792646140807	0.137289518954036	0.437851176327348	-5.19620228782245
YHR111W	0.424463259505055	5.47895723351614	1.60686095163151	0.137523844256507	0.437946021272038	-4.98465494169309
YIL133C	-0.199156468311147	10.2739869254524	-1.60678983244052	0.137539497251389	0.437946021272038	-5.64834749880654
YDL219W	0.264395145223339	6.01173881577466	1.60546780823406	0.137830755107621	0.438522330450407	-5.38831471031289
YBR207W	-0.313083751282428	5.84749443812894	-1.60322092846391	0.138327019317469	0.439551483426413	-5.26949554717876
YMR064W	-0.339600556436976	4.99763201822472	-1.60300283939464	0.138375272127199	0.439551483426413	-5.10402680765889
YOL109W	-0.244920003718251	10.0140292525594	-1.6024089187462	0.138506754039463	0.439618005438902	-5.65118213094775
YJL059W	0.41366655359296	4.7016449731545	1.59929333816322	0.139198287584037	0.441460597864208	-4.90054402352381
YFL044C	0.594147102498908	4.87108998119937	1.59712887339092	0.139680502726915	0.442384907240896	-4.71812101027237
YDR514C	0.474475127606745	4.93822842738348	1.59698680116145	0.139712206058478	0.442384907240896	-5.01428354493004
YML082W	0.389394771456182	4.99346394130387	1.59591894813704	0.139950699904344	0.442787536610643	-5.10912023490685
YML012W	0.172037905424746	8.3943386367663	1.59470766281165	0.140221662171955	0.443252446332443	-5.62884647145007
YOR045W	-0.263196085837031	8.50165380873985	-1.59414495659678	0.140347695697606	0.443252446332443	-5.64255415734566
YLR461W	-2.13961390542961	5.04128002308859	-1.64667508955588	0.140432004621292	0.443252446332443	-5.04405323769329
YBR146W	-0.224925720766019	6.85871353797108	-1.59261090361013	0.140691796124633	0.443404159361919	-5.52331312949302
YGL257C	-0.338735782901586	5.41302947347307	-1.59138034399585	0.140968357485245	0.443404159361919	-5.21729985747409
YDL063C	-1.11142956664112	6.69912772811151	-1.64395984938255	0.140997605962032	0.443404159361919	-5.46549058366912
YKR062W	0.369666468194572	5.285281460537	1.59121270677791	0.141006070038791	0.443404159361919	-5.07506792103591
YBR119W	-0.358173213333791	5.44736733858335	-1.59107288800754	0.141037531202622	0.443404159361919	-5.19771133163762
YDR142C	-0.458726889694514	4.78040129992402	-1.58983579143669	0.141316164493688	0.443929215001104	-5.07893815220047
YLR450W	0.39535287909116	5.76196689083456	1.5871236452088	0.141928721952351	0.444999382426791	-5.29770017235718
YNL124W	0.394611654304871	5.68395020193583	1.5869412327933	0.141970004828222	0.444999382426791	-5.26199736807421
YDR138W	0.551559081494174	4.46789655540625	1.58684180667545	0.141992511013225	0.444999382426791	-4.98805957365065
YOR142W	0.197642747455787	7.45143914794528	1.58391079304792	0.142657389517059	0.446731053629403	-5.57360229884564
YBR213W	-0.592043752699606	4.40465920964848	-1.58335883411817	0.14278290317068	0.44677230992116	-4.8747537728675
YML067C	0.252863690302495	6.77998123538423	1.58191722914743	0.143111177482034	0.44743619047448	-5.53284395548475
YGR279C	0.183742570211393	10.216543744254	1.58143961613555	0.143220083096307	0.44743619047448	-5.68188119433265
YPR101W	0.544875442694378	5.9109173931393	1.58383091260075	0.14352101296864	0.448024386637582	-5.26878263339698
YNL035C	0.324971700821139	5.3251993635979	1.57899413900973	0.143778844264789	0.44847722638515	-5.27288922935843
YPR023C	0.277587535798456	6.71299449683694	1.57624020568798	0.144410375671666	0.449608075619052	-5.47764370153633
YHR040W	-0.283667920375348	5.56412468155099	-1.57615984539718	0.14442884039644	0.449608075619052	-5.25031687210643
YPR029C	0.351758310872725	5.87239144695086	1.57553767532336	0.144571869217411	0.449608075619052	-5.37003481104929
YGR084C	-0.246444154403389	5.63391618511465	-1.57534058016251	0.144617204764036	0.449608075619052	-5.32626329299347
YPL096W	0.747646277283233	4.6695879571656	1.57495188945077	0.144706647420766	0.449608075619052	-4.84123672811314
YDR516C	-0.33830211630115	7.07956790407962	-1.57391907809348	0.144944546366949	0.449995675957344	-5.54682515090678
YBR242W	-0.974551730440326	5.83336115436171	-1.6076063394236	0.145634485461087	0.451780554310528	-5.26622563792059
YIL134W	0.484100691417145	4.33284158337659	1.5704477374409	0.14574665606749	0.451780554310528	-4.92464216084316
YCR026C	0.246667671668133	6.35702763592544	1.56925085393052	0.146024116671215	0.451840195884685	-5.47138338240091
YAL019W	-0.309497839864942	5.36058620170543	-1.56834410459623	0.146234626832407	0.451840195884685	-5.37071673513121
YKL034W	0.354370858600196	5.19345166643064	1.56828683850844	0.146247930606375	0.451840195884685	-5.12956035771062
YNL081C	-0.256795330347094	5.7121821624966	-1.56644497997344	0.146676388238798	0.451840195884685	-5.36729543273124
YMR020W	0.354650741211555	5.15234676412808	1.56625482385768	0.146720685405544	0.451840195884685	-5.03474793743292
YOR039W	-1.42628888243006	6.83135346309312	-1.61695372299031	0.146739007478971	0.451840195884685	-5.47854931339432
YCL050C	0.213623318392518	8.61060452616576	1.56610945202371	0.146754557909457	0.451840195884685	-5.68315768197061
YLL050C	0.622199667898126	9.52535674290721	1.59896806776854	0.14694454232405	0.451840195884685	-5.65763457227262
YJL031C	0.331111549355866	5.4285267976262	1.56509270200416	0.146991658334695	0.451840195884685	-5.10348548925629
YNR076W	-0.247641462556891	6.03379599397179	-1.56431309659889	0.147173685207193	0.451840195884685	-5.43663689630918
YDR171W	-1.34061959188626	7.48349028378459	-1.61460407745158	0.147248604200841	0.451840195884685	-5.45620407573582
YOR086C	0.24804143148957	6.30031368298181	1.56368709785206	0.147319989984506	0.451840195884685	-5.46386488680888
YJR127C	0.266247854217194	5.41644701182151	1.56365160336819	0.147328289363128	0.451840195884685	-5.21521334250292
YKR091W	0.286229233824697	6.03988399403978	1.56353103765432	0.147356483294553	0.451840195884685	-5.32849866447755
YHR191C	-0.469044125390073	4.9994981809829	-1.56189197369695	0.147740242495426	0.452667907861565	-4.96826647724437
YNL170W	-0.580708420436695	4.06929246838493	-1.56137307818311	0.147861915358023	0.452691945634225	-4.84990591990522
YDR210W-B	0.229149698692733	9.09598310824566	1.5598584743271	0.148217568038073	0.45314145752613	-5.70378764093525
YCR012W	0.197611359475591	11.2463173646666	1.55923067548609	0.148365204362785	0.45314145752613	-5.71977974029353
YDR340W	0.611500386457573	5.8419784262823	1.57948206996084	0.148481173125075	0.45314145752613	-5.44094706031086
YOR069W	1.86441695134725	6.02825665145086	1.6087360629809	0.148528402054218	0.45314145752613	-5.17955855347468
YFL034C-A	-0.450250079884189	8.42498806027865	-1.57344176840341	0.148643798794615	0.45314145752613	-5.66707230403582
YLL031C	0.256613585009359	5.57030650018725	1.55784135398722	0.148692381712748	0.45314145752613	-5.28529061858147
YJL002C	0.206542124073077	7.45872229624521	1.55726844026039	0.148827483349659	0.45320589684655	-5.6138857726418
YDR072C	-0.249476304877513	6.83276842156901	-1.55656411494928	0.14899372093124	0.453232436340813	-5.56251728131944
YJR045C	-0.185490395165454	9.54435971961867	-1.55582498001348	0.149168349019997	0.453232436340813	-5.71397606871701
YGL059W	0.745546562234831	4.42181243734828	1.55542031367899	0.149264031320568	0.453232436340813	-4.62303020770138
YNL297C	-0.341216649432663	5.03501002113772	-1.55519096533585	0.149318283960988	0.453232436340813	-5.09449145040345
YIL114C	0.23290061157488	6.25797804290483	1.55436821371225	0.149513048776734	0.453232436340813	-5.4397550069308
YBL055C	-0.452129137118145	5.84965155931882	-1.55498848547819	0.149519978999031	0.453232436340813	-5.37832209324825
YHR135C	-0.270324251265293	6.64701436082636	-1.55171141701083	0.150143492600675	0.454775834023523	-5.5402042171499
Q0120	0.285150682885933	6.60269581088162	1.55116676625243	0.150273021869053	0.45482177166912	-5.52667221229941
YBL003C	-0.158004429762265	9.74358711388673	-1.55003714917002	0.150541979499915	0.455289317468565	-5.72086645758629
YHR130C	-0.376005307828397	5.11664914972462	-1.54887991053226	0.15081794959973	0.455449509633742	-5.20030373675711
YDR045C	0.231878863991107	6.45085074353932	1.54849003468767	0.150911023871677	0.455449509633742	-5.54612650439073
YLR191W	-0.368466252699259	4.5754008510303	-1.54837493968073	0.15093850985599	0.455449509633742	-5.1406776122774
YPL238C	-0.241924437260705	5.98478829705423	-1.54749287549919	0.151149301856646	0.455739782777771	-5.44999217377991
YBR258C	0.403229224650294	4.53990613629128	1.54548184944336	0.151630849418555	0.456645542673183	-5.09841015356666
YLR005W	-0.753156956526449	6.04285055497757	-1.57125751045115	0.151771390242296	0.456645542673183	-5.39052177249621
YJL034W	0.2236975441641	9.45891411122053	1.54379756362349	0.152035187384585	0.456645542673183	-5.73349024087295
YMR305C	-0.191764481540389	8.58577151147165	-1.54336087674994	0.152140174005282	0.456645542673183	-5.71483617514276
Q0143	-1.03621518867471	5.11787092936855	-1.56935737934655	0.152148325032433	0.456645542673183	-5.07557441621203
YER122C	0.733212620789971	7.2621726145924	1.58037583601898	0.152345590150662	0.456645542673183	-5.58463569840705
YLR147C	0.618777867915069	5.97719669281358	1.55207947771668	0.152395463850086	0.456645542673183	-5.27633064559063
YOL099C	0.444365216381958	4.78523899819849	1.5419381539609	0.152482658370218	0.456645542673183	-4.94551023930703
YPL115C	0.372352480839518	4.81736648801469	1.54193632955474	0.152483097980887	0.456645542673183	-5.09792267766625
YGL173C	0.2219898000715	7.20884473227215	1.54037966888143	0.152858595374625	0.457425608581553	-5.60595788937134
YGR205W	-0.43358418182595	4.76732857298299	-1.53905928229744	0.153177730299191	0.457978571735812	-5.04725864718291
YKL183W	-0.380571840333961	5.45117601199329	-1.5386080612898	0.15328692259195	0.457978571735812	-5.37323879597348
YMR266W	-0.281578991255374	7.4308843964661	-1.53818711286037	0.153388850277119	0.457978571735812	-5.64671260468437
YEL003W	0.276177132175412	7.6817170489451	1.53710027312574	0.153652288749308	0.458420969509377	-5.68415028559415
YCR002C	0.264689986191116	6.86408165944229	1.53613941564443	0.153885518589799	0.458581347561502	-5.58347363091269
YHR099W	0.367458371745166	4.46756876830161	1.5359288911858	0.153936660546796	0.458581347561502	-5.13697458940141
YKL035W	0.35656397308086	8.54342995898854	1.53854509482765	0.154144181058404	0.458855844363227	-5.70605380048011
YER026C	-0.202817739822143	8.30412023754501	-1.53440043780135	0.154308406266132	0.45892150930142	-5.70660031850621
YPL052W	0.336053893392894	6.76103752765975	1.53403131362841	0.154398300589682	0.45892150930142	-5.55727360773012
YGL070C	0.212685555132652	6.38936727653586	1.53343333393633	0.154544025779002	0.45892150930142	-5.54781664117428
YDL089W	0.491053012532006	5.3081865489586	1.53281499033533	0.154694839449322	0.45892150930142	-5.26921968911038
YFL045C	-0.215127887363874	9.53213422028505	-1.53261678203415	0.154743209447625	0.45892150930142	-5.74503155905471
YJL018W	-0.445011048564306	4.89812580553195	-1.53163207985249	0.154983707570316	0.459292254103686	-5.21140929971084
YGR243W	-0.531474003574909	5.46823379782447	-1.53081425647945	0.155337060781013	0.459726370994225	-5.250125676721
YMR297W	0.15795599370958	9.2862219783356	1.53008837184858	0.155361388638732	0.459726370994225	-5.74905309519465
YBR029C	-0.198680821990222	6.58962654077461	-1.52850143602412	0.155750479943383	0.46049027765695	-5.58374356279958
YDR083W	-0.233129697276638	6.55620559073647	-1.52796333998487	0.155882604715339	0.46049027765695	-5.61354979453046
YDR208W	-0.257526794739783	6.96896212015316	-1.52762019946866	0.15596691073772	0.46049027765695	-5.63360062108309
YJL108C	-0.534201617471694	4.45905703708739	-1.526762238454	0.156177876214102	0.460771078415048	-5.11868114462556
YGR062C	-0.474536950383535	4.18980956986699	-1.52626215896732	0.156300955978279	0.460792366142042	-4.96041693761471
YJR044C	0.247129059194155	6.97343289521742	1.52536589419679	0.156521755950303	0.461101498825447	-5.59294908474492
YMR308C	-0.340131254568981	6.95073330870903	-1.52456848796882	0.156718429331361	0.461339151332955	-5.61185071061445
YER086W	-0.361070390721666	8.80081195753332	-1.52821353998492	0.157109742228872	0.462148997665845	-5.7416832741416
YDL027C	0.49145835499858	4.7119271909199	1.52250431782012	0.157228536531732	0.462156607381152	-5.211540646637
YIL053W	0.167982160180697	10.5349962139368	1.52199009686894	0.157355837293808	0.46218919122413	-5.76611245937485
YOL027C	-0.244073670405516	6.47487944479996	-1.52129699237949	0.157527564139499	0.462283833576037	-5.49827079734203
YNL059C	-0.330153614536817	5.0441737274358	-1.52049531855629	0.157726393536169	0.462283833576037	-5.17098229279581
YOL062C	-0.34424073531664	6.44903673836562	-1.52045347683182	0.157736777008469	0.462283833576037	-5.52094645136145
YDR070C	-0.687584437713149	5.94573444319126	-1.53942125532234	0.158490402276579	0.463867551422506	-5.41691525177559
YDR251W	0.262732369679809	6.15955982011169	1.51667069487556	0.158677969304169	0.463867551422506	-5.45705688146621
YPL188W	-0.554738959950766	5.52032260618201	-1.51665141825435	0.158682777960367	0.463867551422506	-5.12473132535941
YEL064C	-0.560877181210672	4.04631319155303	-1.51640719897875	0.158743710708079	0.463867551422506	-4.90315045294406
YIL051C	-0.32405547326514	9.28951775657443	-1.51805914681669	0.158861459129457	0.463870795123237	-5.76497239113789
YGL210W	-0.224836932707846	6.18985594242999	-1.51428166115734	0.159274890005676	0.464736784704751	-5.51818159568385
YGL185C	-0.411460869904889	5.24359244056745	-1.5133527328223	0.159507515836862	0.464946032326546	-5.15016064125065
YIL118W	-0.338866313401657	6.77459030723342	-1.51306184761656	0.159580420951907	0.464946032326546	-5.60495006891894
YJR121W	-0.171802379320491	8.31521295563876	-1.51019493318066	0.160300507172417	0.466444361449491	-5.74543517687426
YNL229C	0.209571887657655	6.49784283360617	1.51008071482582	0.160329253734336	0.466444361449491	-5.55266950919446
YLR110C	-0.172533588430376	12.5796122686524	-1.50932362641753	0.160519911210856	0.466657665852028	-5.79052673049595
YGL067W	-0.217281942633957	6.78961243661774	-1.50808864187694	0.160831338518959	0.46722149984653	-5.59035611757583
YLR104W	0.436541045131341	5.75274869714571	1.50574800049742	0.16142301561474	0.468598053357534	-5.27616501117333
YGR244C	-0.22469741183032	6.9075355647423	-1.50237549339083	0.162278843201368	0.470437412155289	-5.63482417088758
YGL140C	0.236328744102146	5.6324918827524	1.50231897750114	0.16229321837492	0.470437412155289	-5.39409868404985
YNL166C	-0.307115977082901	5.79387373082585	-1.50173472382933	0.162441891517785	0.470525420660037	-5.46671274285142
YIL015W	-0.181329522353764	6.71348483100965	-1.50015340874663	0.162844874331818	0.471349392443697	-5.63299513714438
YGR125W	0.329483418878703	5.89506390851206	1.4980456264306	0.163383365215717	0.472261463393408	-5.45384785659344
YPL108W	0.555772975034581	4.54534973021978	1.49788059084907	0.163425592949178	0.472261463393408	-4.84345392717256
YHR056C	-0.4487573078304	4.42091939533857	-1.49752649639521	0.163516227078884	0.472261463393408	-5.18637054146543
YOR108W	-0.26918491726608	7.19371077539066	-1.49702090554701	0.163645713517566	0.472292454760059	-5.68027285891337
YMR247C	-0.295686771313639	5.35942278806477	-1.49599252120267	0.163909365396706	0.472710330806888	-5.3999865394916
YHR003C	0.275616394360154	6.20187164843355	1.49445383464712	0.164304530747347	0.472887154766841	-5.561874079372
YIL041W	-0.274855631864863	7.81657532988652	-1.49437920318344	0.164323718485548	0.472887154766841	-5.72757227289514
YJR155W	1.62844258210181	3.42167280276376	1.49493103480215	0.164327394490263	0.472887154766841	-4.49095564261312
YJR141W	-0.45226885479183	4.20773582131841	-1.49374115355291	0.164487839906834	0.473006608322111	-5.08890595888328
YHR008C	-0.754350725288675	6.67554760973186	-1.52413488537948	0.164891898310268	0.473825924551978	-5.55564872234572
YLR314C	-0.179755427153676	7.32895972417673	-1.49045919902247	0.165334272637314	0.474754081067579	-5.70079510713411
YBL081W	-0.28483519274589	5.95812365198133	-1.48772818178838	0.166041476439864	0.476223122152621	-5.51670984070656
YLR028C	0.233980838012812	8.02465258722222	1.48701998100375	0.16622529197134	0.476223122152621	-5.7463562087564
YLR006C	-0.480468468516545	4.40190527203334	-1.48699290451509	0.166232323229896	0.476223122152621	-5.16277285808316
YMR303C	1.21711060294958	9.5777152426675	1.53154593898209	0.166339788649161	0.476223122152621	-5.74493417582237
YLR352W	-0.635225399772999	4.4767232664635	-1.48604324899616	0.166479093197693	0.476223122152621	-4.89438565091989
YDL124W	-1.08451488167879	8.81327352336122	-1.53062182920644	0.166564335658611	0.476223122152621	-5.69626673358336
YDR470C	0.454152682005511	4.96013962533183	1.48486806459353	0.166784904152422	0.476511180900993	-5.09420938071225
YLR119W	-2.10351957505824	4.68824826946982	-1.52346128514259	0.167216914159153	0.476633033428573	-4.81463696319483
YLR259C	-0.178203118625802	9.50180569926389	-1.48309624793148	0.167246887547429	0.476633033428573	-5.81164823219864
YNL200C	-0.412471064887201	6.07096214262751	-1.48360470806778	0.167259403610007	0.476633033428573	-5.5066679838627
YOL128C	-0.292986912999349	5.34871540497357	-1.48286622825325	0.167306943592227	0.476633033428573	-5.39618300226744
YDR135C	0.345774992028465	6.4933442434801	1.48185333338785	0.167571622131915	0.477045340886634	-5.54458348060669
YPR160W	0.396674540287107	6.29270556128213	1.4843005066553	0.167706036296591	0.477086485230003	-5.6086448469319
YEL020W-A	-0.186318248261166	7.41021948317835	-1.48036019028559	0.167962450985557	0.477474387111909	-5.72034728664247
YMR226C	-0.221364898302984	7.96414535807792	-1.47824093088076	0.168518511521734	0.477990559352709	-5.74389301732302
YJR082C	0.387487220584203	5.48677246593406	1.47791047955516	0.168605359310977	0.477990559352709	-5.45210821752571
YDR462W	-0.378883126184757	5.79671386346269	-1.47785709526432	0.168619393150016	0.477990559352709	-5.4010601629019
YBR283C	-0.273957325677324	9.2750601895871	-1.47740158408841	0.168739180289671	0.477990559352709	-5.81681792935385
YFR046C	-0.398070444597926	4.78234709377404	-1.47699139624238	0.168847111218057	0.477990559352709	-5.11157487702293
YPL163C	1.09246612651036	6.91280239148369	1.52091795193494	0.168938891277724	0.477990559352709	-5.64773695102733
YBR290W	-0.223231492347553	6.46910307900655	-1.4764663635714	0.168985347359796	0.477990559352709	-5.57433127548724
YMR325W	-0.250006236179589	8.95374998632504	-1.4755560441328	0.169225256436151	0.478328958668494	-5.81736086516474
YBR274W	0.334610543631334	5.13298896522724	1.47400891952863	0.169633663083819	0.479142811139452	-5.18075850394209
YEL063C	-0.254833454839329	6.91849624437499	-1.47323197429147	0.169839078648695	0.479222657184939	-5.67671575490763
YDR424C	0.25260011251754	6.14065767327515	1.47299063885501	0.169902928496546	0.479222657184939	-5.6126398850642
YBL047C	-0.368639503084959	7.32644257186187	-1.47445367259237	0.170296193310918	0.479558556710818	-5.70076038631541
YBR049C	0.356807868951767	5.13482160950315	1.47104654210727	0.170418028359365	0.479558556710818	-5.36927017906927
YBR149W	0.212474373060092	7.12948422793198	1.47029937004393	0.170616352375428	0.479558556710818	-5.67759452129406
YDR436W	0.543002736870535	4.63548911674461	1.46979546848753	0.17075021624148	0.479558556710818	-4.91560313246057
YAL042W	0.198349606164261	7.05214317713323	1.46977322409385	0.170756127648413	0.479558556710818	-5.70886605732127
YGR029W	0.259450715402483	5.45650196395238	1.46973537295393	0.170766186923363	0.479558556710818	-5.38990962692206
YKL029C	0.239539263099989	8.05401957837414	1.46935952747451	0.170866098782808	0.479558556710818	-5.79318915615572
YDR512C	0.403304181507188	5.08017520212261	1.46805785119625	0.171212514175969	0.480191938559824	-5.25748405229391
YOL116W	-0.563206515567723	5.31519126452288	-1.46924056567431	0.171743387548338	0.481341404002635	-5.33884296621555
YNL175C	-0.279962887410816	7.23408075020686	-1.46550938837368	0.171892482003998	0.481420000654859	-5.73972434639301
YBR276C	0.273173544365793	5.4728879357309	1.46418710385677	0.172246198764372	0.482020722800364	-5.44916431303302
YAL007C	0.218874403636457	7.45371771618554	1.46362765727994	0.172396040851148	0.482020722800364	-5.72943409583164
YHL010C	-0.81242757966781	4.4205386041981	-1.46334952264935	0.172470577959497	0.482020722800364	-4.79053535287489
YMR225C	-0.290155898796673	6.21707042972525	-1.46219588403399	0.172780035698455	0.48233297281566	-5.64508009682309
YBR167C	-0.258919984318728	6.13439467118582	-1.46202891184072	0.172824864536665	0.48233297281566	-5.53196839326481
YPL139C	-0.285968400933544	5.8984269453028	-1.46065031010752	0.173195373637803	0.482913195386349	-5.4644134142228
YKL080W	0.236218886945528	8.53721090599021	1.45983577731948	0.173414604745097	0.482913195386349	-5.82332073122062
YER048C	-0.380080717484278	6.24544560758849	-1.45876165145151	0.173704068473602	0.482913195386349	-5.55522869389546
YPR169W	-0.215367052816851	6.8928401884409	-1.458758019288	0.173705047998422	0.482913195386349	-5.70711092428883
YEL025C	-0.859450297354198	4.65407664938998	-1.45792980546676	0.173928524883359	0.482913195386349	-4.80629941722075
YMR252C	0.308996471300811	5.96382647146068	1.45756786515649	0.174026264463911	0.482913195386349	-5.54279690227083
YHR025W	-0.174821227724588	7.64741500586519	-1.45605980901716	0.174434011139258	0.482913195386349	-5.76876475768382
YDL092W	0.392207257802986	6.74216380731217	1.45912919338812	0.174487497856217	0.482913195386349	-5.68907912856136
YKR035W-A	-0.348473359882186	6.73659187612087	-1.45620895342802	0.17453802320473	0.482913195386349	-5.67368786732141
YJL030W	-0.304375441829892	5.59881092754624	-1.45537422900522	0.174619647668578	0.482913195386349	-5.28737815160881
YIL075C	0.175801332803781	8.19625845453049	1.45495066183706	0.174734422645869	0.482913195386349	-5.77644762978917
YIL143C	-0.326733541123637	5.96448545001378	-1.45476715177241	0.174784168824762	0.482913195386349	-5.47674382834005
YDR310C	-0.340196757401761	6.22053196214651	-1.45423972653501	0.174927211479205	0.482913195386349	-5.6009513600097
YML009C	-0.319475690769921	6.0178614939257	-1.45409331431039	0.174966937592719	0.482913195386349	-5.64047434691549
YBR114W	0.411700827185756	5.97987673353338	1.45379056405901	0.175049107465253	0.482913195386349	-5.45045297530315
YGL137W	0.216192451696114	7.99247437593028	1.45336778516828	0.175163909695	0.482913195386349	-5.79781423758258
YDR299W	-0.204069476424204	6.4958434499967	-1.45328326574015	0.175186867990271	0.482913195386349	-5.65804830146531
YLR175W	-0.233395765348758	8.91000744985241	-1.45316704627889	0.175218441272945	0.482913195386349	-5.84275660082991
YLR306W	0.755305279123665	4.31843749959382	1.45278366461679	0.175473854655158	0.483057186751865	-5.0035723909436
YGL003C	-0.308354318628594	5.14152149869094	-1.45204457774559	0.175523632214454	0.483057186751865	-5.33323449096391
YLR336C	-0.252186873858553	5.92377566949853	-1.45163511680218	0.175635074690268	0.483057186751865	-5.5818469849693
YML028W	-0.221983791901552	10.7828541256388	-1.44894568524984	0.176368557894166	0.484739291461713	-5.86174552133151
YOR106W	-0.281130869564201	5.217147949071	-1.44778879804747	0.176684877357553	0.485273313018637	-5.440301964509
YPL263C	-0.241688779951084	6.19627352745386	-1.4453601164488	0.177350510748679	0.486539917663972	-5.64482460086878
YJR099W	-0.239122293788411	5.92046559465864	-1.44506545028598	0.177431415877062	0.486539917663972	-5.48817235775464
YLR380W	0.243081265298601	6.33225332903982	1.44476822630266	0.177513055200006	0.486539917663972	-5.66750611029187
YML112W	0.599743975777199	5.3412967802978	1.44110201610022	0.178522701674648	0.488970237300328	-5.08813313948743
YBR122C	-0.371053043182516	6.31940098582283	-1.44022913328749	0.17876380741062	0.489293642169329	-5.60454753817106
YJR126C	0.248775770102809	5.60316727570718	1.43677290861629	0.179721204856186	0.491575812732497	-5.48956440270987
YLR223C	0.25060466830542	5.61365134408427	1.43568460984486	0.180023573651723	0.492064434648042	-5.52319940546998
YMR229C	-0.166919263500148	7.32332951109135	-1.43294725723687	0.180786024651535	0.493809079697222	-5.78310670575813
YLR330W	-0.263294718842253	6.61048137997087	-1.43239442402854	0.180940341642812	0.493891378664011	-5.68215274209074
YHR063C	0.201722363830279	6.86308886102568	1.43098214524074	0.181335071815799	0.494629341983151	-5.7312443197809
YCL043C	0.164490836917679	9.08558868710893	1.42749567991581	0.182312671125081	0.496955101483513	-5.8807430244649
YNL169C	-0.286594567491284	6.64176740253858	-1.42499843465146	0.183015644585772	0.498263561837185	-5.74243671400523
YNL158W	0.838465372816604	4.72759763167814	1.44265123726933	0.183043264733248	0.498263561837185	-5.26802759988339
YEL056W	0.353927672622385	5.13646816358103	1.42405652556237	0.183281388868345	0.498570508570046	-5.23200121177342
YKR028W	-0.235222658434239	5.5343312132552	-1.42277858390225	0.183642463006127	0.499089330447353	-5.54089748616684
YKR074W	0.492279183338968	7.37144627026061	1.44017637214235	0.183723102784744	0.499089330447353	-5.76524085580083
YHR150W	-0.728968878725303	4.12578276889111	-1.42095419777105	0.184158977601025	0.49967229035791	-4.85391893905517
YDR037W	-0.157481248903352	9.40235051895465	-1.42084835577023	0.184188981057253	0.49967229035791	-5.89337816558519
YHL042W	0.960522038805944	3.13405782171186	1.41992413778459	0.184451149087821	0.500042413034945	-4.68744444527202
YAR068W	-0.206510857255364	7.27271349358526	-1.41934581786417	0.184615358991205	0.500146650346065	-5.78359291244447
YLR434C	-0.681098246900489	6.09647528816039	-1.43655312346671	0.185792336648119	0.502992595540893	-5.5597036792417
YLR199C	-0.207122149536438	6.60020203815144	-1.41467455017848	0.185946282621954	0.503066915637762	-5.67344585515903
YBR104W	0.212561982499871	6.29077535127499	1.41359122410999	0.186256099317659	0.503472810884859	-5.63300538546989
YML062C	0.528169639141959	4.92186539581619	1.41326491820334	0.186349504053938	0.503472810884859	-5.09016472001544
YER169W	0.378324557926153	4.64945799428981	1.41246556859705	0.186578484686287	0.503749242089181	-5.33926650725581
YBL029W	-0.692217383142763	4.30576606824722	-1.41365765983799	0.18707110844478	0.504352017775389	-5.18481048140012
YEL036C	-1.0495954110894	5.07329618702289	-1.43187329225054	0.187178331082324	0.504352017775389	-5.19554228568543
YLR424W	-0.592092890248919	4.0756102594077	-1.40992694818298	0.18730727463355	0.504352017775389	-5.02490104548098
YDL053C	-0.208736566428753	7.45989089210633	-1.40963149902959	0.187392248790353	0.504352017775389	-5.80877892859485
YOL077W-A	-0.271406359691959	7.12176585867598	-1.40912297941768	0.187538580539299	0.504352017775389	-5.80068530898485
YHL030W	0.369318741941607	5.40110306278443	1.40883513454728	0.187621453699195	0.504352017775389	-5.26287752811024
YDR476C	-0.386912326838877	6.11978514820897	-1.40855676016972	0.18770162968223	0.504352017775389	-5.5785408200324
YHR196W	0.64277732472936	6.71998003279914	1.4342801092168	0.187816278180878	0.504352017775389	-5.73164413900307
YBR061C	-0.307352440436657	5.67524215201361	-1.40411549753607	0.188984703334305	0.506867365936928	-5.58163516381906
YBR027C	-0.34191150832832	4.84238666525716	-1.40363972164393	0.189122592742631	0.506867365936928	-5.42216823684193
YOR342C	-0.241010154531502	6.64719745437416	-1.40359581912199	0.189135320857531	0.506867365936928	-5.78262775152817
YNL149C	0.197181041170664	7.08607413529122	1.40311561211627	0.189274588584954	0.506899016028527	-5.76702322063485
YBR214W	0.291367457084456	6.76538674411716	1.40126784243589	0.189811279531439	0.507762005432654	-5.58100934290002
YFR028C	-0.361153718567405	5.31113580274604	-1.40112722285109	0.18985217552888	0.507762005432654	-5.52416039479375
YGR167W	0.171583752016072	6.95695119143983	1.39983961352683	0.190226993340924	0.508422548734444	-5.78134939334771
YPL246C	-0.164351735641318	7.24870202908019	-1.39870445463813	0.190557951285229	0.508965058604	-5.8056861793879
YDR236C	0.23816407733324	5.60209661743786	1.39733714317831	0.190957238700913	0.50947125776796	-5.4837155016343
YIL044C	-0.242484467236819	6.07092891507261	-1.39717825859822	0.191003682507425	0.50947125776796	-5.59960024720619
YHR188C	-0.220007826493133	6.36673565716333	-1.395126279193	0.191604356376361	0.510263997351898	-5.7333242387286
YER073W	0.259647079267348	8.34095495284627	1.39480366964821	0.191698938267523	0.510263997351898	-5.87883798889685
YPR130C	-0.422606061176466	6.3376731164507	-1.40051482257994	0.191772795278492	0.510263997351898	-5.70341048832262
YKL176C	-0.301520674031035	5.4131663352514	-1.39441104507946	0.191814100085765	0.510263997351898	-5.49668306034229
YKR007W	-0.356770813682002	5.06676068796089	-1.39315568423942	0.192182704837658	0.510831476943698	-5.37097360369388
YMR113W	0.244710874764884	5.82135326033003	1.39280998605702	0.192284315057761	0.510831476943698	-5.57437475959335
YLR371W	0.301535613246975	5.11627034725017	1.39087200589473	0.192854779195558	0.51200497787766	-5.40278630828206
YPL127C	0.208636975825801	6.70692736252549	1.39013029088136	0.193073487351331	0.512243668576546	-5.78855539279263
YPR199C	-0.570895077882187	5.19777682182457	-1.39577655045266	0.193250225721039	0.512268064287697	-5.43448199844633
YER104W	-0.540750169285852	4.15552222487682	-1.38916508039351	0.193358409857833	0.512268064287697	-5.11031473183477
YIR035C	-0.341243051602378	6.66503028487959	-1.38934424130526	0.193469105496636	0.512268064287697	-5.77013706134915
YOR361C	-0.154497760811935	8.19112380303837	-1.38746095408313	0.193862318471468	0.512820005512589	-5.90172741795202
YLR187W	-0.413322791596377	5.21330227028701	-1.38712071601883	0.193963058778581	0.512820005512589	-5.30524443973112
YGR079W	-0.267182699371488	6.33877402578698	-1.38666699084016	0.194097469746408	0.512820005512589	-5.71232346344919
YCR020W-B	0.315598350630677	5.19373422957187	1.3862079096681	0.19423354710116	0.512820005512589	-5.38025606599504
YJR118C	0.234434672750588	6.37484541769368	1.38564864776048	0.194399427674826	0.512820005512589	-5.75951637234104
YMR189W	0.329359614828627	7.32780519314733	1.38595128849426	0.194451236689209	0.512820005512589	-5.77613716192612
YDL013W	-0.692661932683498	5.15214142667049	-1.39647070975324	0.194603801610637	0.512882252488736	-5.37298468444038
YIL078W	0.352699782889028	8.93013574956467	1.39229765885931	0.194895013308736	0.51330958140983	-5.92624547787812
YLR035C-A	0.168221819345462	10.7330971655327	1.38336596140093	0.195077722595108	0.513450762912473	-5.94852970370764
YER008C	0.386081464349208	4.65872648892661	1.38246127954573	0.195347096579384	0.513819711042468	-5.21143242516428
YGL254W	-1.12023772684831	5.09510980596645	-1.40561844118055	0.195967993309889	0.51511216747748	-5.24204946599795
YKL085W	0.151267282982203	8.09843359829144	1.37983809357331	0.196129932013548	0.5151329793316	-5.89402814684745
YDR266C	-0.291164899079672	6.24057421751932	-1.37948680359405	0.19623496698199	0.5151329793316	-5.71256317257071
YER045C	-0.351071890752986	5.98228262944165	-1.3783527890365	0.19657435731427	0.515236982557003	-5.60931547625333
YCR016W	-0.159735052953653	6.34536902773362	-1.37812929434596	0.196641303378995	0.515236982557003	-5.76083892948739
YOR359W	-0.19947376928728	6.02536340028925	-1.37805604581508	0.1966632485596	0.515236982557003	-5.69686479347625
YJL038C	1.40686966653063	2.43948579095641	1.37699092402145	0.196982590216195	0.515381327428727	-4.54413899026681
YLR398C	-0.277107270346192	5.89175118326777	-1.3766131439178	0.197095959609925	0.515381327428727	-5.64438318694504
YLR157C-B	0.165200065063983	10.8257418681764	1.37657597850476	0.197107115669875	0.515381327428727	-5.95778901058918
YBR289W	-0.479134615757083	4.99282702944883	-1.37597475874616	0.19728765932758	0.515514468558335	-5.28355140763878
YKR024C	-0.250651815722873	5.71205395962476	-1.37439662446073	0.197762226176059	0.516415215694147	-5.65432478127548
YKL107W	-1.1672899859535	3.42609218251134	-1.374175968448	0.198150587436327	0.517089820363697	-4.76619517540238
YGL035C	0.300237771903779	4.87609185192243	1.37179698360262	0.198546061052195	0.517401522804428	-5.34480067162176
YOR337W	-0.278563768165172	5.4984642638648	-1.37158679216336	0.198609550870248	0.517401522804428	-5.48671535484331
Q0105	0.239795409553316	6.17447642260789	1.37130975641105	0.198693257473537	0.517401522804428	-5.61641203385509
YHR032W	0.181220198176853	6.28823740600284	1.3707876446104	0.198851094372724	0.517401522804428	-5.75545664088426
YJR051W	-0.259900157779808	5.95132424829249	-1.37055808324059	0.198920525111383	0.517401522804428	-5.63432961539245
YIL070C	-0.211998364687105	6.64026457614411	-1.36966458091123	0.199190957872518	0.517629293478846	-5.80883769388631
YJR032W	-0.190913623290565	6.30965588260422	-1.36916517096202	0.19934224637645	0.517629293478846	-5.7686892122877
YOR008C	0.268577948867423	6.13534216822202	1.36856987896011	0.199522706550611	0.517629293478846	-5.71023576752792
YPR148C	-0.210218369159946	6.88000192467267	-1.36855006028434	0.199528716847642	0.517629293478846	-5.77995326888122
YKL207W	-0.173046617658523	6.77162153969926	-1.36794314634455	0.199712845591651	0.517769222241198	-5.79272307140807
YDL004W	0.173607689395382	7.62994904549838	1.36661396755729	0.200116595725567	0.518477981238163	-5.8780559639671
YCR047C	-0.326936940631319	5.89046839438492	-1.36544375923235	0.200472622309612	0.519062251904509	-5.66125736801269
YDR261W-A	0.593118346286506	8.38140628022149	1.39242259452671	0.200958092064937	0.519684504190215	-5.90530475920656
YCL026C-A	-0.936289828958532	4.04225807171151	-1.36446186025621	0.200974294051936	0.519684504190215	-4.91334567673894
YHR142W	0.183487869783962	7.26999519101226	1.36331246112035	0.201122414109172	0.519729591235982	-5.85969229298108
YDL198C	-0.165354811403324	8.2626653931101	-1.36214928469923	0.201477786413626	0.520250464029492	-5.92660288197952
YJL047C	0.384246884400565	4.59732644948078	1.36179670904638	0.201585608516331	0.520250464029492	-5.31624982419231
YNR017W	-0.177568358640102	7.42374655888516	-1.35917851658929	0.202387794337296	0.521337482080858	-5.89135806756908
YBR232C	-0.240516554523348	5.29854124712286	-1.35900168645419	0.202442069163582	0.521337482080858	-5.61855900913196
YGR284C	0.197797134095648	8.11039233562183	1.35888811052471	0.202476935660632	0.521337482080858	-5.90567765602583
YKL208W	0.255281534891761	5.38721288609048	1.35871152086441	0.202531156604206	0.521337482080858	-5.50345147987548
YKL061W	-0.332119627555651	4.34912889157676	-1.35780836966048	0.202808654123593	0.52171411219245	-5.16967032724698
YGL176C	0.547239332240891	4.48170631653346	1.35677920683148	0.203125256181133	0.522190784636306	-5.24651527755285
YER082C	-0.221430034358818	7.25070591876922	-1.35486101205389	0.203716452616639	0.523161469410123	-5.89064670485636
YMR131C	-0.820448140750143	7.37635661790614	-1.39028254169418	0.203765933144652	0.523161469410123	-5.81727386799395
YGR277C	-0.25827200110681	5.41642575358913	-1.35427075269152	0.203898661827077	0.523164501991152	-5.51223482304943
YGL083W	0.328308193174265	4.67580165933492	1.35378482138861	0.204048767642608	0.523212088275082	-5.52442228362941
YLR337C	-0.257429336339325	6.08391244223619	-1.35328073842338	0.20420457793911	0.523274230968971	-5.68507791539752
YBR200W	0.304811319865605	5.30382083297901	1.35160205245747	0.204724169354335	0.524209196756435	-5.41745745301
YDL020C	0.313375852462765	5.7253862166239	1.35115823440205	0.204861725156728	0.524209196756435	-5.39732595204516
YDR348C	-0.204709858338736	6.65316460865712	-1.35082559425709	0.204964873260311	0.524209196756435	-5.7910968322276
Q0045	0.171112739685533	9.49510978787169	1.3500645585698	0.205201024949368	0.524475884462491	-5.97875348087152
YCL058C	-0.413866712594858	5.29013997054191	-1.34948122046565	0.205382189965204	0.524601778735784	-5.31673279992925
YBR159W	0.392142423998939	7.23600930269509	1.35607306581548	0.205935826940949	0.525678295086107	-5.86515354113531
YMR158C-B	0.26647421992842	6.27820240291197	1.34648907533783	0.206313543966275	0.526072527487073	-5.75900057569544
YER144C	0.320491634284794	4.55930624829228	1.34598491372632	0.206470818067366	0.526072527487073	-5.35012546578084
YCR098C	-0.204859712611341	7.52194798412464	-1.34590223994665	0.206496617817983	0.526072527487073	-5.9113961948472
YPR112C	0.187263075368016	6.59101137673568	1.34550682737507	0.206620050097967	0.526072527487073	-5.83940610704751
YGL200C	0.178082683200461	8.31364019678353	1.3450854274709	0.206751662173069	0.526072527487073	-5.9574450218406
YPL274W	-0.320329661367555	5.59979400918872	-1.34319261980406	0.207343686382984	0.527101114800597	-5.6358630890408
YLL021W	0.242147521127892	5.00400534180784	1.34277493954986	0.207474516307011	0.527101114800597	-5.42398086348236
YBR273C	-0.362213437672494	6.05908295363441	-1.34252282546114	0.207553519179717	0.527101114800597	-5.59767815673876
YGR254W	0.201452264038176	12.0578986664906	1.34042355997781	0.208212319909228	0.528436755761966	-6.00791072426771
YIR041W	-0.322001075090386	8.39569686847093	-1.34323170656538	0.208501003570664	0.528831945918705	-5.96261552408634
YPR108W	0.195509922344796	7.66488455886884	1.33836324370395	0.208860586010743	0.528919445443413	-5.88985933417235
YDR519W	0.18643417460301	8.02984151827927	1.33795879570852	0.208988039768206	0.528919445443413	-5.93435815083927
YLR251W	0.66306745837977	4.72919849036707	1.33786647933207	0.209017140493128	0.528919445443413	-5.02582204570457
YGL066W	-0.984264170986383	5.2154390558561	-1.35635411987221	0.209115845854057	0.528919445443413	-5.27846639394991
YLL033W	-0.811993876982429	4.31646643313181	-1.33728513273527	0.209200474649859	0.528919445443413	-4.97268584008491
YKL140W	0.256475170093676	5.73550594076852	1.33536079628763	0.209808288212443	0.530119162783283	-5.55461002141806
Q0070	0.206130927394454	8.16615013765119	1.33465135138889	0.21003274017332	0.530349338202726	-5.97370898537727
YDR416W	1.06592130334353	3.42040861117547	1.33360618538818	0.210363769398222	0.530564346301274	-4.71993701755852
YEL051W	0.205164285415595	7.84873982750518	1.33354012896992	0.210384705586399	0.530564346301274	-5.93763760710509
YNL057W	-0.72552597880957	4.07510023978664	-1.33248111976672	0.210720588224284	0.530886059191606	-4.97114094588448
YDR168W	0.218722203602931	6.75223855104967	1.33191434414511	0.210900533254172	0.530886059191606	-5.8094949559602
YKL127W	-0.631236996702197	6.59991821635339	-1.35040533383214	0.211130725660346	0.530886059191606	-5.71296014381093
YMR083W	0.171890760633309	8.736415288577	1.33118259406439	0.21113304423993	0.530886059191606	-5.99495988165535
YOR179C	0.481092897673992	4.71463303397891	1.33066075773753	0.21129898562308	0.530886059191606	-5.32964563219208
YER178W	-0.199045352912501	9.00519848444724	-1.33061604563887	0.211313208876116	0.530886059191606	-6.00177470037237
YER092W	1.73291134418171	5.78251850146986	1.36500569527155	0.211480313529669	0.530970458906247	-5.47853510724169
YOR170W	-0.686102789591513	4.13133541814206	-1.32886536052332	0.211870738852638	0.531615096793024	-5.00513065995525
YDR194C	0.194923952029621	6.73249084602697	1.32675119027138	0.212545649220378	0.532726001890156	-5.86426111492478
YDL012C	-0.30396010413451	6.17701409339123	-1.32641438502163	0.212653332348572	0.532726001890156	-5.82133105733
YOL136C	0.196203871544211	6.48956532662717	1.32611782963773	0.212748184199919	0.532726001890156	-5.79123073679477
YGR232W	0.178221666879884	6.82847197119621	1.32580184900409	0.21284928765488	0.532726001890156	-5.8379510608571
YKL057C	-0.250180998605654	6.0602179274599	-1.32499404240533	0.213107940081935	0.533037910506828	-5.75793391147983
YBR233W-A	0.434618345240608	4.15478306647913	1.32410372857605	0.213393311781437	0.533416216816325	-5.18935751294429
YOR299W	0.376449758030997	5.05761207208466	1.32313905453525	0.213702874834057	0.533854480662717	-5.49390523578537
YPR037C	0.229881903331322	6.42832884757144	1.3224682967989	0.213918339211846	0.534057272470502	-5.77857792305308
YJR097W	-0.30621507312665	4.68133204077177	-1.31938740102547	0.214910309036128	0.536025409697908	-5.48262049614247
YNL248C	-0.180412582751526	7.72445533321599	-1.31889639632609	0.215068750578305	0.536025409697908	-5.95671305814983
YOR308C	-0.639339162172654	3.8390545248155	-1.31876543408909	0.215111026873991	0.536025409697908	-4.94743646170154
YAR008W	0.354697135769655	4.73490231501111	1.31698498447545	0.215686460124193	0.536570852095849	-5.46201600822425
YIL031W	-0.233922414709564	5.12648477233935	-1.31692755200477	0.215705043176532	0.536570852095849	-5.57494825579569
YLL026W	0.292578496811323	8.06611655215137	1.31726241976013	0.215734672492146	0.536570852095849	-5.92162241678121
YJL033W	0.220061849009829	5.6153695782779	1.31440385710874	0.21652292456438	0.538194794370337	-5.72996923210957
YKL146W	-0.454437782781055	5.3051371566649	-1.313647007175	0.216768703293014	0.53844171458186	-5.42999109094998
YNL247W	-0.164190599646122	7.30694915842864	-1.31326438965638	0.216893041679693	0.53844171458186	-5.9285511919956
YER035W	-0.238018663431	6.34680593560836	-1.31283956876656	0.217031163700929	0.53844849534535	-5.764121544297
YOR394W	-0.41382182317865	4.725615498541	-1.31203878060717	0.217291721167053	0.538758837332524	-5.26906213085248
YDR407C	-0.281608527904765	4.99723976207831	-1.31154290772214	0.217453195681541	0.538823276776006	-5.41012948063584
YLL025W	-0.278520194472627	9.03172565702893	-1.31142498046486	0.217807425355161	0.539364963037034	-6.02661629000727
YDR463W	0.501479337635455	6.05538218268746	1.31300332617356	0.218319384699723	0.540296324175979	-5.56710706111152
YPL019C	0.195266506643629	8.55442716514083	1.30301529173946	0.220245604178365	0.54449267419548	-6.01984067654661
YLR397C	-0.217055579832839	6.12536899076201	-1.30254127509366	0.220401684646685	0.54449267419548	-5.78744885973523
YPR137C-B	0.144395957350437	10.0581536404594	1.30212003628256	0.220540463143891	0.54449267419548	-6.04429374899158
YLR413W	0.144816611689375	8.95732998071625	1.30177866651372	0.220652981210434	0.54449267419548	-6.03380532056094
YJR143C	0.231524214128571	7.71426106150102	1.30163736147445	0.220699570229599	0.54449267419548	-5.97618232686253
YMR309C	-0.152999030096282	7.78502877117617	-1.3006532799546	0.221024251360458	0.544955640211123	-5.98033900570055
YNR037C	-0.400124856193934	5.21332900646957	-1.29919853418469	0.221648409487091	0.546155963153754	-5.66036782986416
YMR140W	0.307489836489459	5.53616110683722	1.29802214776101	0.221894276809971	0.546423243884368	-5.51441890467857
YNL032W	-0.218262085448788	5.67186501352102	-1.29679105205576	0.222302322684682	0.547089317646646	-5.66312165477701
YDL128W	-0.174511557873451	7.06909980331014	-1.29558398793207	0.222703001041638	0.547736447212488	-5.935075054958
YDR429C	0.226551515239089	8.40340147439716	1.29398082789748	0.223236077122825	0.548708206871122	-6.02297497854197
YPL266W	-0.205974463500069	6.98306450895424	-1.29326889302737	0.223473142047032	0.548939421126563	-5.92678418437375
YBL035C	0.275187630732121	5.87521811644247	1.29286957140527	0.223606201213234	0.548939421126563	-5.68422513667441
YMR086W	-0.23390110794298	5.51409733290111	-1.29078152364612	0.224303023932458	0.550080335258867	-5.63061233377321
YKR014C	0.204952942407045	7.52023672359742	1.29064820756098	0.224347574500851	0.550080335258867	-5.96537076594233
YHR065C	0.247132033500478	6.70119442262564	1.28977913528101	0.224638172232245	0.550319430266657	-5.88884425405373
YNR020C	0.365902876501273	4.92574550698018	1.28952908831242	0.224721839264031	0.550319430266657	-5.45697164994377
YDL161W	0.205752509110625	6.08608282432575	1.28666569974372	0.225681764553858	0.552330078541965	-5.6912433538664
YMR054W	0.340695194529556	5.52627557184506	1.28452353732775	0.226402097294771	0.553752239201295	-5.60923725492447
YGL226W	0.500051524446622	4.54797624654765	1.28366796392296	0.226690321069167	0.554028699887801	-5.15330806933262
YCR003W	0.209781144812268	6.70396793524363	1.28322222760767	0.226840598600926	0.554028699887801	-5.89426659407421
YGR092W	0.337351877792233	4.75079535595378	1.28294811944053	0.226933053084543	0.554028699887801	-5.38436599835712
YDR261W-B	0.174042320921805	9.7920574298922	1.28150350067528	0.227420820405823	0.554414568332033	-6.06694828966438
YGR216C	0.221019544768906	5.49062664357073	1.28141301285684	0.227451401592036	0.554414568332033	-5.62786718665602
YDR292C	0.169873591659163	6.87040269355022	1.28124165579695	0.227509322483751	0.554414568332033	-5.92291385871022
YLR048W	-0.195943980847693	10.5443865302117	-1.28050890987512	0.22775713598025	0.554511373204002	-6.07596937731653
YLR099W-A	0.317642305527343	5.65995165814447	1.28024627337383	0.227846012883079	0.554511373204002	-5.67320813507865
YDR212W	-0.231808158076213	7.8825437208219	-1.27988789148704	0.227967335979015	0.554511373204002	-5.99334972349708
YNR061C	0.24874195539645	5.68374143711381	1.27778919332267	0.228678868075752	0.555893024008156	-5.66455302978328
YOR352W	-0.385862730930299	5.38073736504854	-1.27700136430306	0.228946437176426	0.555893024008156	-5.55593484445901
YHR195W	-0.323549737418144	5.77987917449249	-1.27697709799525	0.228954682757194	0.555893024008156	-5.60019840815951
YHR002W	-1.37766439674368	4.94841222728896	-1.30529668843766	0.22912439623288	0.555965664318588	-5.29536307942117
YDR219C	-0.298714361976918	5.25719671886158	-1.27501776730631	0.22962125434116	0.556831541777313	-5.58096821814749
YGR161W-B	0.204805398202256	9.24135454061129	1.27414910858496	0.229917281196891	0.557209644923849	-6.07488373974016
YIL067C	0.518200853931628	4.77845312659603	1.27296705615594	0.230320607943201	0.557847172831979	-5.2599030998054
YOR362C	0.15220998643607	8.21162474252134	1.27218286547466	0.23058849875779	0.558156092245728	-6.01351846139294
YLR290C	0.33811810847721	5.56031049165414	1.27147902231524	0.230829157837516	0.558398759561924	-5.63478097199294
YKR034W	-0.31114922968356	4.70369214679807	-1.27090822798312	0.231024474874641	0.558531511596624	-5.3094360611852
YGL056C	-0.214888744334858	6.13233662631112	-1.27035910641182	0.231212502837817	0.558646490756985	-5.76760584894496
YBR196C	0.133954888805134	10.3817954558618	1.26873631842149	0.231768899618009	0.559650828039359	-6.08771080218315
YGR075C	0.777190044477402	3.55059869476241	1.26801112450438	0.23201789512737	0.559912117064048	-4.84163715017579
YBR079C	-0.192965322170831	7.67314822225177	-1.26684937450031	0.232417235893708	0.56021690744575	-6.01490298386788
YER046W	0.452497901622342	4.29697385892177	1.26682411918088	0.232425923380811	0.56021690744575	-5.17627023203587
YFL027C	0.225089521992056	5.48952319485463	1.26542734622887	0.23290680571216	0.560747028160045	-5.65322306492399
YBR256C	0.19328371159421	6.97490068275378	1.26536625180467	0.23292785781252	0.560747028160045	-5.88630242362789
YDR371W	-0.276230607778726	4.66865238728765	-1.26270948463263	0.233844831926439	0.562521106045587	-5.4896820790476
YDR115W	-0.275230334986616	6.43940227054967	-1.26241203930546	0.233947676489666	0.562521106045587	-5.92198452398363
YGL114W	-0.212926555307273	5.65000355669409	-1.26150229438434	0.234262457540131	0.562890799293016	-5.61854593677094
YNL172W	-0.847631673090945	3.14182567848041	-1.26068219824369	0.2345465139042	0.562890799293016	-4.71706246928902
YKL105C	2.12606852560724	4.89901325980118	1.29157713028793	0.234583968562392	0.562890799293016	-5.1354841552548
YOR281C	0.196355334343452	6.98633849051479	1.26007255041323	0.234757858535549	0.562890799293016	-5.96196382257858
YOL113W	-0.409377628395175	4.19590722126752	-1.25992477278323	0.234809111397313	0.562890799293016	-5.49175699172046
YML090W	0.698648722120614	3.7926742813884	1.25782100059537	0.235539735933872	0.56430212639097	-4.83441517966225
YDL059C	-0.542103787904451	4.05277639846126	-1.25688237636311	0.23586630764222	0.564744313963341	-5.02763080065385
YDR046C	0.227017982221353	6.30275535518721	1.2564135940684	0.236029546595739	0.564795130452017	-5.76441057431491
YGL099W	0.221132838176112	6.49560864914131	1.25552757330247	0.236338326129902	0.565193940480229	-5.94459952167012
YBL033C	-0.295827964971386	5.80150368005647	-1.25274787165761	0.237309181611153	0.567174648598291	-5.63170181383667
YEL058W	0.166154653807629	7.66641709102575	1.25223405307843	0.237488994286966	0.567263501669228	-6.02117279057181
YPR045C	-0.755523665611329	4.52563412459534	-1.25295795261261	0.23800480367174	0.568154324251205	-5.18443372374975
YLL006W	-0.741137851221467	5.05074016321546	-1.25940823357786	0.238563916956491	0.568993218670813	-5.40757993078087
YLR162W	-0.416872357203601	6.2780381157066	-1.25608221415871	0.238642365789016	0.568993218670813	-5.85520313609914
YJL110C	-0.25928467270591	4.93679419214363	-1.24768027061227	0.239087432053367	0.569699457073459	-5.51702390518494
YGR101W	0.322095965571098	6.17241222747072	1.24728931446652	0.239225067466099	0.569699457073459	-5.7540876715335
YMR295C	0.156007998443307	8.26877816162031	1.24629885184826	0.239574044794085	0.570189094043134	-6.07424392911799
YBL005W-B	0.280175571241863	9.64114676010686	1.24758182862325	0.239888987602416	0.570197656126774	-6.10703997791512
YDR321W	-0.21053454267178	7.55152435793742	-1.24537818009472	0.239898801067627	0.570197656126774	-6.03863182229656
YOR224C	-0.184336044468854	7.9067298589332	-1.24485766885245	0.240082562716823	0.570197656126774	-6.06101172055682
YPL176C	-0.339104533933509	4.91902913853158	-1.24444389538377	0.240228722707131	0.570197656126774	-5.61892326085765
YGL049C	0.258423328759306	4.83839407794176	1.24425771654164	0.240294511357423	0.570197656126774	-5.57191496110678
YBL042C	-0.201456928426027	7.45958863512331	-1.24263902944409	0.240867108369636	0.571215557534908	-6.0290395989282
YMR278W	-0.933388671697917	5.97626778272713	-1.27187805261258	0.241038227895754	0.571280710572953	-5.78157321150397
YDR021W	0.213108264648213	5.66361115184706	1.23977086222831	0.241884403142331	0.572661731551202	-5.74559994509276
YNL087W	0.239866286422818	6.74985054465845	1.23938719404969	0.24202074679793	0.572661731551202	-5.9843869927732
YKR033C	-0.309347315227678	4.58417929729053	-1.23929674990447	0.24205289684123	0.572661731551202	-5.29438606573598
YGL130W	0.321637654321804	5.36338226719936	1.23866449762572	0.242277738805637	0.572710654532073	-5.46491318455657
YGR047C	-0.449673299912208	4.05955948034651	-1.23829365843048	0.242409695217309	0.572710654532073	-5.37489070752851
YCR090C	0.178870032561328	6.03399838908176	1.23802425827386	0.24250559271612	0.572710654532073	-5.89075261218602
YBR268W	-0.156036436351512	6.68231089060097	-1.2367873906281	0.242946269058197	0.573173695917822	-5.97319612279769
YBL101W-B	0.155653825481496	9.91686070787725	1.23666501453804	0.242989904781858	0.573173695917822	-6.1194349778624
YGL186C	0.165605116523605	7.51731278721261	1.23541025581884	0.243437679348146	0.573805449183769	-6.03553052261896
YOL036W	-0.212176291457707	5.75587737688678	-1.2351061840474	0.243546290727232	0.573805449183769	-5.72834788860377
YBL006C	0.239152364732423	6.27895473148754	1.23376058579563	0.244027393443063	0.574598545721173	-5.86605757639362
YBR240C	-0.282148227105808	6.27562808684138	-1.23294846276708	0.244318128467406	0.57461844406735	-5.9339207966387
YMR175W	0.725582850719518	3.84467628745137	1.2325913516288	0.244446060266783	0.57461844406735	-4.93486067516172
YPL178W	-0.19099702100323	7.14686279909256	-1.23248233136252	0.244485126519546	0.57461844406735	-5.9970767098539
YFR005C	0.218457646186141	5.17094461876448	1.23197792196819	0.244665941662824	0.57461844406735	-5.72140907585171
YDL207W	-0.213003049022136	5.55381507870099	-1.23172047156912	0.244758271121471	0.57461844406735	-5.72147411108344
YFR030W	-0.185178607746038	6.31892708671493	-1.23078155003062	0.245095234182046	0.575070056838937	-5.91436673834217
YBR204C	0.297909119301273	5.64524566147416	1.23021490271422	0.245298774795187	0.575164546427643	-5.63094478717235
YOR215C	-0.22961179966397	6.35804190109273	-1.22986438000403	0.245424751140988	0.575164546427643	-5.85815123858576
YFR025C	0.193837679387495	6.38056861030676	1.22885077783813	0.245789328084203	0.575679716013472	-5.87035411206641
YGR210C	-0.151371862866517	6.56876106026334	-1.22709728978292	0.246421058252829	0.576380830009512	-5.94381342341496
YMR120C	0.386754178503477	8.89636136844764	1.23926063283424	0.246643239395865	0.576380830009512	-6.11074609828024
YBL005W-A	0.420892954621156	8.05035483170474	1.24057645221284	0.246663113091741	0.576380830009512	-6.07021967090839
YGL127C	-0.412297602354249	4.64548384894849	-1.22602331386919	0.246808623874149	0.576380830009512	-5.58873520730101
YLR364W	0.202552384832615	5.77499287575326	1.2260103228496	0.24681331493744	0.576380830009512	-5.83204614801749
YHR169W	-0.159116733474851	6.38321138828306	-1.22498188130651	0.247184912910954	0.576676840597927	-5.9590482660616
YIL091C	-0.181211309094247	6.69355819905963	-1.22454782474262	0.247341881576998	0.576676840597927	-5.97444649014951
YGL078C	-0.173966598369935	7.74433845652461	-1.22428799152687	0.24743588381288	0.576676840597927	-6.07874199960299
YMR274C	0.31531818906038	4.64927347312321	1.22398358764556	0.247546047256063	0.576676840597927	-5.63137177565807
YGL253W	-0.25359371757874	9.06945937339647	-1.22349698048309	0.247860202768377	0.576676840597927	-6.13011998681782
YOL096C	-0.573308174564024	4.35408334160211	-1.2230812319554	0.247872840112213	0.576676840597927	-5.24467763106859
YML038C	0.243749802920227	6.25800116064678	1.22228823483946	0.248160313840973	0.576676840597927	-5.91498292652048
YNR053C	-0.244666202900143	7.93257251386534	-1.22215752630217	0.248207723371165	0.576676840597927	-6.08988726887307
YNL160W	-0.232471010087875	7.27054093077815	-1.22193240657849	0.248289393983282	0.576676840597927	-5.99244960193103
YPR185W	-0.368736529869287	5.28317142984045	-1.22165489857922	0.248390100061416	0.576676840597927	-5.45511367643964
YLR443W	0.365551987446885	4.58808949128879	1.2198251674582	0.249054919245513	0.577882971901637	-5.54371305485968
YBL038W	-0.200297603995785	6.10935046379168	-1.21913320806065	0.249306708894395	0.578129901616914	-5.87136598534607
YHR121W	0.233418809870356	6.84344256294224	1.21861368824281	0.249495885384415	0.578231431336723	-5.99552142003135
YFR024C-A	0.176403167010147	7.62816906561774	1.21726444027602	0.249987733922308	0.578704098768544	-6.06775762444538
YKL141W	-0.216945171035271	5.95346236572239	-1.21725587744693	0.249990857853749	0.578704098768544	-5.88562970369328
YOR334W	-0.302177236396531	6.71388234406575	-1.21695477299449	0.250415741280127	0.579242897414706	-5.98825283004671
YHR091C	-0.58632369646725	4.5098680652553	-1.21582064860061	0.250514906601281	0.579242897414706	-5.23381066939127
YDL167C	-0.262876317010542	5.45440176797601	-1.21517121406794	0.250752325060792	0.579454966163143	-5.82048798734682
YGR161C-D	0.220061177701163	10.7849087507811	1.21344213638294	0.251385314293472	0.580566199053478	-6.15527750812302
YBL061C	0.224416752440691	6.62733654962668	1.21241848590909	0.251760659119181	0.580566199053478	-5.94487196633102
YGR112W	-0.291896824459464	5.14691869012047	-1.21178444279847	0.251993370131673	0.580566199053478	-5.58213847150635
YJL171C	0.214995286542756	8.50365871193032	1.21147199905242	0.252108108680882	0.580566199053478	-6.12446898107643
YGR294W	0.37265806381351	4.72606165355816	1.21059247885339	0.252431318614439	0.580566199053478	-5.48342006303375
YIL115C	0.23638764553419	5.30918845145323	1.21030517571674	0.252536969741213	0.580566199053478	-5.6393833861201
YFL017W-A	-0.311388617531649	5.79904924049007	-1.20966068197618	0.25277410049908	0.580566199053478	-5.79540651267697
YLR106C	0.396257042483632	4.80386161911053	1.20956019012124	0.2528110908297	0.580566199053478	-5.50498589595043
YER022W	-0.35540374842371	5.28794410182398	-1.20936470560216	0.252883059663726	0.580566199053478	-5.58237298862266
YNL023C	0.232143872313209	5.59691826908625	1.20926422375473	0.252920059043491	0.580566199053478	-5.74279330500214
YGR087C	0.27526738385568	6.27080877608902	1.20917536645262	0.252952781640454	0.580566199053478	-5.96372654807371
YER074W-A	0.174721292014173	6.06746999423357	1.20879756533685	0.253091948458006	0.580566199053478	-5.94279222833092
YMR276W	0.152594378401299	8.2107059351844	1.20869171553384	0.253130950253641	0.580566199053478	-6.09393748081129
YOR154W	-0.439087048098363	4.47970203416276	-1.208171865189	0.253322565829245	0.5806708036328	-5.4345838281286
YDL237W	0.298775816852191	5.81535827891111	1.20728216634267	0.253650775329548	0.581088210533187	-5.8229587518709
YMR127C	0.320193969612232	4.22062802930701	1.20524925405785	0.254401989376893	0.582473639465689	-5.5498640131212
YDR079C-A	0.216123602247177	5.53380394769462	1.20463769901281	0.254628321793301	0.582656407233579	-5.82040803027266
YJL146W	-0.787086200055825	4.73649539790427	-1.21859718592927	0.255044249584665	0.583272559285919	-5.54963127327898
YEL011W	-0.311894336374064	6.08781848588693	-1.20230209592086	0.255494190598783	0.583754156347985	-5.73551976742591
YEL015W	-0.194453986334246	6.45086692235294	-1.20215608130395	0.255548399849595	0.583754156347985	-5.89631471015028
YER036C	-0.165551258596405	9.0921468037601	-1.19990360058214	0.256385815207762	0.585079164509986	-6.1574200156116
YDR225W	-0.147176982446583	9.7232883754473	-1.19948512352867	0.256541634803846	0.585079164509986	-6.16294960711418
YMR133W	-1.38265365823098	3.38844707868611	-1.20780876396388	0.256570578894035	0.585079164509986	-4.91532038970138
YCR097W	0.287057140690509	5.97790183222062	1.19901464332978	0.256716907736969	0.585079164509986	-5.89392091785202
YHR061C	-0.555457257894173	4.39987198878752	-1.19695007042835	0.257487171706062	0.586498557774918	-5.30506226621676
YOR320C	0.205872353420474	6.57761706194882	1.19633056382095	0.257718659391536	0.586689815913073	-5.97493403984133
YNL145W	0.166491015611339	10.0592345745571	1.19586136566867	0.257894092237029	0.586753320839052	-6.16912871062831
YDL048C	0.45891976794366	6.9812706235209	1.205810114803	0.258455449230599	0.587407562110112	-5.9267209233595
YAR031W	-0.263423768028656	5.37345529234285	-1.19430405141854	0.258477051469121	0.587407562110112	-5.67684303119886
YGR142W	-0.312311197518921	6.16349276486309	-1.19381208503535	0.258661429845477	0.587490866073935	-5.68193868861169
YJL198W	0.148010228049178	6.84228231097835	1.19250170402842	0.259153042177078	0.587895218287677	-6.03818498346755
YPR019W	-0.229435737052274	5.30241163709706	-1.19230153640087	0.259228203852863	0.587895218287677	-5.69653560716304
YJL054W	-0.214167613146484	5.94077133563649	-1.19215582068626	0.259282930067032	0.587895218287677	-5.86121001890139
YDR069C	-0.526985893691076	4.76151070186528	-1.19014138393992	0.260169419502494	0.58931231386275	-5.41679874906134
YDR304C	0.166309829408766	8.78397016977893	1.18970626275391	0.260204280398036	0.58931231386275	-6.16275326682485
YCR075C	0.26908978801766	4.47448997637083	1.18701507254215	0.261219508120769	0.589861644859934	-5.54188925119912
YHR005C-A	-0.13275352558197	8.73721611901957	-1.18677901056533	0.261308710015557	0.589861644859934	-6.16644544380552
YBR151W	-0.221306099058944	6.74906244991673	-1.18640604722479	0.261449692701449	0.589861644859934	-6.01066615925707
YDL193W	-0.544556872905159	6.11925893170539	-1.19769255137362	0.261449716834304	0.589861644859934	-5.76490359576253
YNL237W	-0.612484103205587	3.95813010427802	-1.18628497537761	0.261495471643329	0.589861644859934	-5.12070689118873
YPR069C	0.295680060509908	7.55489154627014	1.18826968389797	0.261498269203315	0.589861644859934	-6.08528166474621
YIL027C	0.167533386517426	7.36737601803568	1.18623824319206	0.261513143428796	0.589861644859934	-6.07744766355364
YPL195W	-0.222147421605635	7.04156147827835	-1.18592035691731	0.261633377302722	0.589861644859934	-6.04289873038643
YBR245C	0.27251843086775	5.59333058151762	1.1855082290164	0.261789321310192	0.589878827677413	-5.7804440199404
YDL142C	0.363544859235943	4.70544512856735	1.18414464254273	0.262305810160578	0.590256371480516	-5.46186592122369
YMR109W	0.243371766456859	5.44096773994286	1.18405319417159	0.262340477128848	0.590256371480516	-5.78882869334065
YDR460W	0.375267940443259	5.01530960720798	1.18389058716631	0.262402128432877	0.590256371480516	-5.41995299932223
YHR087W	0.3349050102365	7.31343920804883	1.18532324004715	0.262812850912708	0.590282504041227	-5.98442905442826
YHR103W	-0.332138645964898	5.37714063675701	-1.18209449783034	0.26308386642667	0.590282504041227	-5.69606508088116
YMR105C	0.592504429864013	6.66310510612426	1.19830238108297	0.263172984260859	0.590282504041227	-5.87994038729266
YJL035C	-0.291875200979406	5.26977682050499	-1.18113744713003	0.263447704220262	0.590282504041227	-5.75298113362815
YNL135C	0.178100620572227	9.15916700484312	1.18098488554078	0.263505739661419	0.590282504041227	-6.18016275975096
YGR162W	-0.1490193468596	7.76656233623504	-1.1809709012996	0.263511059865514	0.590282504041227	-6.12348754124152
YJL058C	-0.45671710605541	3.85811316033834	-1.18088376542066	0.263544211998797	0.590282504041227	-5.14277032554924
YDR155C	0.14075298288296	11.0397737737167	1.18073416248951	0.263601138339759	0.590282504041227	-6.193398841169
YDL122W	-0.272138828102866	6.5006260027048	-1.18008657085009	0.26384766963017	0.590502072098585	-6.01184633950526
YGL204C	0.221815011373641	4.91172746357078	1.17890914177495	0.264296371477244	0.590576883450353	-5.66635897219567
YLR022C	0.176310521726927	5.82507196789701	1.17888130145588	0.264306988331066	0.590576883450353	-5.93791824942833
YHR011W	0.499863072238992	3.99023982495112	1.178829900085	0.264326591033852	0.590576883450353	-5.37850791832873
YGL172W	-0.197678380530025	5.97958488444795	-1.17756880599398	0.264807888660857	0.591320029873233	-5.87201630827155
YHR197W	-0.167610896500102	7.0228823522994	-1.17520380118026	0.265712361147982	0.593006767836994	-6.07611325359538
YCR046C	-0.195408065774822	6.66292271654825	-1.17375952212511	0.26626590960732	0.593669635001213	-6.02525679067451
YPL132W	0.273273129598609	5.12471130223504	1.17364998805831	0.266307927795364	0.593669635001213	-5.80119416303931
YGR122C-A	-0.457706975806746	4.69760533921334	-1.17137923752194	0.267180185540069	0.595280446998798	-5.33876084058294
YNL265C	-0.215109019346856	6.17677310897256	-1.17079827642157	0.2674037101623	0.595444879795895	-5.88115984781382
YLR274W	-0.230206401108172	6.12249199369815	-1.17016639066161	0.267646995342462	0.595509223684959	-5.90408360337952
YOR250C	0.26652645229294	5.17982558436977	1.16994550031542	0.26773208246133	0.595509223684959	-5.53253473074381
YLR103C	0.311094831135476	4.80408236691286	1.16643765698982	0.269086164296939	0.598186515041324	-5.52001898453658
YDL185W	0.145085329784408	8.87363045245339	1.16531838795988	0.269519352001201	0.598290782272385	-6.19633295369162
YER177W	0.121955530021008	9.87652852460103	1.16527136568296	0.269537562908934	0.598290782272385	-6.20252074054264
YPL024W	-0.630844482046071	4.60029094628099	-1.16549407863325	0.269584380646748	0.598290782272385	-5.30357826254182
YPL137C	-0.180452837334618	5.53504975130324	-1.16468222350805	0.269765809439039	0.598359522665397	-5.8234138498318
YIL110W	0.163594615673399	6.27295771872537	1.16392891830787	0.27005787771952	0.598673455791823	-5.99927926638876
YJL206C	0.698603763122426	3.7996971130778	1.16317274628124	0.270351307504666	0.598990055680254	-5.10886019596906
YER050C	-0.158992710087816	6.435870199607	-1.16219537058069	0.270730945794081	0.599497200124199	-6.01210699173244
YBR271W	-0.222612525702165	4.85065685350487	-1.16143210889455	0.271027707800782	0.599820363897446	-5.73857680254309
YGR058W	0.359882296168216	4.66721786991778	1.16087679448237	0.271243778859727	0.599964687722543	-5.55398477968759
YDR191W	0.252200913571972	6.08737609740869	1.15971741275833	0.271695326632812	0.599997066641164	-5.95352224403981
YAL017W	-0.600213050662909	4.0041808015546	-1.15966639505411	0.271715210195209	0.599997066641164	-5.10351417562097
YDR357C	0.248434839384059	4.87310039814106	1.15896382088562	0.271989146581713	0.599997066641164	-5.65108464983259
YGL154C	0.346092862511012	4.99621117838497	1.15890378830618	0.272012563565558	0.599997066641164	-5.47257644877489
YMR091C	-0.211072321269113	6.11227932629139	-1.15890330753396	0.272012751107372	0.599997066641164	-5.9530977371293
YJR068W	-0.136570438980412	6.62729322898493	-1.15707178259766	0.272727937466628	0.601241134869611	-6.04879312258445
YHR151C	0.476883086214353	4.30055123758997	1.15586050745663	0.273201734147224	0.601951964932693	-5.33603211597889
YNL319W	-0.425266205067627	3.89392181113044	-1.15398936887717	0.273934907919152	0.603133130924601	-5.27535188554282
YKR055W	0.20944852346017	5.27330365524493	1.15371860835001	0.274041128383393	0.603133130924601	-5.69715138067491
YDL014W	-0.14665321117587	9.40977856340051	-1.15216689255986	0.274650495233705	0.6041399444383	-6.21322130292983
YPL022W	-0.252771507264049	5.26418400026256	-1.15172899124763	0.274822653166921	0.604184461937448	-5.64391819846044
YJL072C	-0.736790466494933	5.47453698578058	-1.16433466991508	0.275203228106968	0.604383800334034	-5.61786154537765
YDL238C	-0.441559289621772	4.12831163515654	-1.15006868443003	0.275476158912055	0.604383800334034	-5.07443558908611
YOR290C	0.29651106679367	5.43840731776734	1.14966884649922	0.275633718799092	0.604383800334034	-5.70644943164542
YGL037C	0.202823048043057	8.41921383251556	1.14914664027047	0.275839605204123	0.604383800334034	-6.1648031051795
YPR119W	-0.428560022207728	4.09281333426745	-1.14870692620888	0.276013061288954	0.604383800334034	-5.44364704994595
YLR076C	-0.775703217185401	3.91725813827948	-1.14824617199747	0.276194908678974	0.604383800334034	-4.94886217136286
YBR102C	0.349384459646084	4.82730863120066	1.14795759313249	0.276308850751692	0.604383800334034	-5.475020231997
YAL062W	-0.360542497069025	4.69766003224147	-1.14714381485027	0.276630359736859	0.604383800334034	-5.41722394214042
YER182W	-0.251907899776477	5.60135898609775	-1.14709087759106	0.27665128440847	0.604383800334034	-5.80260456761962
YPL209C	-1.01165748884761	4.5005258097345	-1.16897902766334	0.276656193677925	0.604383800334034	-5.57696899444701
YOR302W	0.204643597465754	8.3154171407231	1.14673306874733	0.276792749035188	0.604383800334034	-6.15925471139873
YBR126C	0.287948964099189	7.42836890546675	1.14841892865446	0.27679465141647	0.604383800334034	-6.0801026758479
YLR007W	-0.280398412008905	5.0964421632884	-1.14632458239457	0.276954318800681	0.604383800334034	-5.63178510797986
YCR071C	-0.255787180033874	5.66778818523402	-1.14592014176292	0.277114360933062	0.604383800334034	-5.86414803133716
YMR184W	-0.296200345939876	6.31079964811024	-1.14534775267407	0.277340985794684	0.604383800334034	-5.92693997489947
YGR245C	-0.153334977571764	6.79391122197388	-1.14533801682251	0.277344841742422	0.604383800334034	-6.09894573693553
YOR155C	0.207243384099086	6.03198141107018	1.142205519724	0.278587662613554	0.606711686363703	-5.81940680946389
YBR295W	0.284699623733733	4.50714094134231	1.14148229642567	0.278875218561178	0.606711686363703	-5.45393758106185
YKL069W	0.186568211044551	5.67569455525333	1.14125586189255	0.278965297239684	0.606711686363703	-5.84498654556762
YDL130W-A	0.180810539620225	7.05379568505683	1.14077523325583	0.27915657291438	0.606711686363703	-6.08362485521841
YER160C	0.176953407273205	10.9242488510488	1.14072678960983	0.27917585769313	0.606711686363703	-6.2378652851459
YPL015C	-0.280416489995478	5.78725403872059	-1.1391087468824	0.279820576084934	0.607780683282242	-5.89699489671812
YDR031W	0.197926151890885	5.98102076453352	1.13795055892781	0.280282774710825	0.608376279427767	-5.86202691462488
YPR138C	-0.24644467292748	5.18533049677562	-1.1376552114612	0.280400734269825	0.608376279427767	-5.80557777633614
YER019W	0.656280219232918	6.58363714863042	1.15835865341647	0.281048766064247	0.609084406865784	-6.02520285730767
YHR201C	-0.162460674681757	6.64184411468236	-1.13590862590166	0.281099097846853	0.609084406865784	-6.04169724722873
YNR051C	-0.198341421337878	5.62155784602053	-1.13546776442166	0.281275587930951	0.609084406865784	-5.76550144713101
YNL099C	0.201681236865729	5.6076191736882	1.1353076266639	0.281339717227168	0.609084406865784	-5.82780155010219
YJR035W	0.720416424437478	3.58779012126437	1.1323959437537	0.282507724015541	0.611280314695216	-4.89882543916971
YOR263C	-0.726581127311295	3.17059452586421	-1.13110176838946	0.283028084381691	0.612068763523159	-5.05412757772173
YNL307C	-0.138855399391128	7.61919998179496	-1.13071095262553	0.28318536938148	0.612068763523159	-6.15361960630085
YPL164C	-0.399876532472947	4.21710523331881	-1.13034224813385	0.283333817864253	0.612068763523159	-5.47330808975601
YHR132W-A	0.333998984074143	4.7554803759228	1.12953755658941	0.283658014135229	0.612436439856572	-5.60633362117979
YMR191W	-0.226379694600369	5.91244136301212	-1.12840527537458	0.284114678249892	0.61308956885503	-5.85682524916089
YIL074C	0.152047376591684	7.58182752639722	1.12735170566577	0.284540109219953	0.61367462818208	-6.14372137814552
YPL039W	-0.244018396742586	4.85236396100041	-1.12692332713562	0.284713229535298	0.613715183664977	-5.50684868855644
YAL043C	-0.208328728902111	5.98981997909946	-1.12610367766647	0.285044701591121	0.614096846277296	-5.93935983563098
YGL026C	0.111270568446857	9.18537095994556	1.12474243761793	0.285595857732702	0.614753512431411	-6.2443671534462
YNL286W	-0.261506939249846	5.41046647672063	-1.12458745836046	0.285658660038534	0.614753512431411	-5.78793386874025
YGR228W	-0.185554619075313	5.68210924853014	-1.12376260201979	0.285993096972165	0.615140371367388	-5.88624789212218
YML055W	0.176591453746812	6.57342839570564	1.12157302209629	0.286882330490751	0.616613223528007	-6.05852278023497
YHR016C	0.39424103387004	5.91280690790646	1.12136745762193	0.287094876934258	0.616613223528007	-5.73161647442656
YPR078C	0.544678674309565	3.57572925179973	1.12093217864559	0.287142994713067	0.616613223528007	-5.26427471896064
YLR354C	0.126236418150219	8.96825961479359	1.11984836665166	0.287584254234904	0.617227511652572	-6.24815087932193
YLR221C	-0.197101206097097	6.56700093727412	-1.11820653206039	0.288253704077046	0.617661629025183	-6.08828861045099
YLR172C	-0.149229677310234	7.17791232283926	-1.11807719191757	0.288306493027396	0.617661629025183	-6.13658832580645
YNL020C	-0.517507070747548	4.82179972473284	-1.11806571235001	0.288311178664879	0.617661629025183	-5.44526956400889
YLR192C	-0.130522577653956	8.52823640054694	-1.11782913534273	0.288407755871201	0.617661629025183	-6.23004660631532
YOR126C	0.262895715421851	5.51719416383309	1.11666989965959	0.288881349070826	0.61807642831242	-5.6818293974645
YPL071C	-0.288973905091268	5.14150094582185	-1.11631949451436	0.289024621505848	0.61807642831242	-5.5858517791206
YAL012W	0.183258118547002	9.34548450755633	1.11597517276789	0.289165460046664	0.61807642831242	-6.25713353319098
YGL199C	-0.359792198259759	4.22475540212944	-1.11556914024013	0.289331608363608	0.61807642831242	-5.48215681486486
YLL047W	1.2554095672857	4.92579037005602	1.1393120356572	0.289378503776144	0.61807642831242	-5.59941907653138
YHR086W	-1.53031267205304	5.46971991382026	-1.13825366086386	0.289793443528377	0.618630448154781	-5.73604844692238
YDL120W	-0.267566485054474	5.17450310175783	-1.1136554914329	0.290115665177215	0.618986051721986	-5.76994148244817
YOR001W	-0.447979578709788	5.90845990413471	-1.12259759408844	0.290494122354735	0.619024072118123	-5.97480417072583
YFL057C	0.458418234120137	7.11327368138889	1.11939485176553	0.290767316824073	0.619024072118123	-5.88142411051662
YCR024C-A	-0.201737659911256	9.74959421430903	-1.11179804276084	0.290878262933935	0.619024072118123	-6.25863252378442
YOL138C	0.179736286798418	5.66703547123409	1.11179005626608	0.290881545219665	0.619024072118123	-5.86759150252324
YGL207W	-0.139659004418047	7.5877456518191	-1.1117165887504	0.290911740203362	0.619024072118123	-6.16058126376467
YOL052C	-0.175998611753926	6.26073081513668	-1.10899164687716	0.292033393099301	0.620058216534382	-6.02545710840598
YHL005C	-0.742495618053926	3.49490558961287	-1.10892788724687	0.292059677964997	0.620058216534382	-5.03101126057845
YLR427W	0.342320791018519	5.19918751381951	1.10841423371897	0.292271497774161	0.620058216534382	-5.79552554722083
YOL152W	-1.01828722371821	4.12156502847641	-1.11440408087149	0.292299843189821	0.620058216534382	-5.13693861569454
YOR194C	-0.202478881957998	6.13664248005221	-1.10828764438175	0.29232371869735	0.620058216534382	-5.98323979204018
YDL103C	0.190847338221798	6.19945060339406	1.10826465056869	0.292333204928832	0.620058216534382	-5.96654955303391
YKL196C	0.164470262125688	8.2693050704972	1.10705115342074	0.292834176685602	0.620639572771349	-6.20883705470569
YOR305W	0.282216845412307	4.80172055027134	1.10684486244313	0.292919406108077	0.620639572771349	-5.64405857935541
YGR072W	-0.253130305734579	5.22405130291739	-1.10590300367438	0.293308779038701	0.621133660403042	-5.66048269487971
YFR006W	0.143816921611342	6.58041370192272	1.10485704296786	0.293741655196504	0.621719298944384	-6.10711705414419
YAL036C	-0.13461134199999	8.09775439960091	-1.10192795603999	0.294956486905026	0.623958483202813	-6.23249127240403
YCR067C	0.206019100541856	5.63170191134136	1.10109293384504	0.295303516453385	0.624322706767206	-5.84016355744675
YPL043W	-0.206924010090067	7.54273665344171	-1.1005111736548	0.295545477297756	0.624322706767206	-6.19406503842571
YMR158W	0.163599336866835	5.81907675671576	1.10038106463159	0.295599611979544	0.624322706767206	-5.98421174765353
YLL034C	0.158710691995181	5.45795984791519	1.09985592359997	0.295818185668261	0.624452719958957	-5.97087094426949
YNL129W	0.189231185870264	6.22407938069335	1.09876831386364	0.296271264007638	0.625077356476593	-5.99303170320185
YCR041W	-0.22169671658191	5.99085957668213	-1.09709552991125	0.29696915409491	0.626217564069702	-5.97895285664306
YHR145C	0.23005690441294	9.49823291540835	1.09463657769721	0.298257717139984	0.628601452605042	-6.27962804049934
YKL218C	0.259671620329361	5.78099801518953	1.09271547993778	0.298802492720596	0.62941605590562	-5.73017874132758
YER110C	-0.176845703603324	7.38111508886338	-1.09161850932819	0.29926300096211	0.629761761707514	-6.19804954597488
YLR312C	-0.541074298875501	4.19308620884508	-1.09157015773576	0.299283311447624	0.629761761707514	-5.21847638741385
YML053C	-0.270331474512867	6.26398924140839	-1.09076746762522	0.299740768239919	0.630301051835533	-6.07690557045296
YJR009C	0.124484228709671	12.4721582694915	1.09014611546659	0.299881965119118	0.630301051835533	-6.2970732336304
YOR026W	0.270152067816872	5.08728599448862	1.08982981408411	0.300015059372558	0.630301051835533	-5.77847568292545
YKR076W	0.309911530329392	5.94073195197936	1.08893174095966	0.300393199429731	0.630366286631123	-5.76551768981318
YGR187C	-0.174840724755284	6.75529041046228	-1.08892721350256	0.300395106670018	0.630366286631123	-6.15846548539695
YJR057W	0.183506295105011	5.96519450342757	1.08862694384315	0.300521619173399	0.630366286631123	-5.95776938976206
YDR372C	0.193811974116183	7.26387121473483	1.08814133469159	0.300726306854183	0.630463111417547	-6.17496799002323
YHL048W	-0.1973430328212	6.39055402217578	-1.08689366066433	0.301252698595848	0.630996725539434	-6.06454179093449
YDR238C	-0.200072379864526	7.67628717256223	-1.08620527392813	0.301543428934621	0.630996725539434	-6.20323924292869
YMR046C	0.284027678745702	8.06796912839301	1.09076499798205	0.301595932047229	0.630996725539434	-6.24070454397954
YBL105C	0.205229625804662	5.5072101779571	1.08562089142403	0.301790402617653	0.630996725539434	-5.8442878706311
YOR205C	-0.243642433661991	4.88779191083354	-1.08527131979382	0.301938213525303	0.630996725539434	-5.7144911253763
YNL221C	0.229569605811749	5.76959223646403	1.08514859190775	0.30199012019677	0.630996725539434	-5.86791356218728
YNR006W	-0.228711740359699	5.51174782364587	-1.08490901370337	0.302091467293709	0.630996725539434	-5.83298108310231
YLR027C	0.140935799734329	8.86026098360804	1.08297323942586	0.302911296420204	0.632377021450472	-6.27499887173035
YHR078W	0.201767944183088	5.49726143760153	1.0820518655894	0.303302107276623	0.632860692885168	-5.87768675883586
YPR158C-C	0.302820378643304	9.63035706973404	1.08842739008401	0.303515285475091	0.632973408670391	-6.27960418184617
YDR390C	0.183408916371661	5.95546036560149	1.07861510708549	0.304763235946185	0.634816094125508	-5.93647887460887
YOR380W	-0.433896540156944	3.92712911631783	-1.07855427318622	0.304789147492002	0.634816094125508	-5.25721017584703
YPL087W	0.390405869593788	6.82425320288791	1.08621353389803	0.304877731903374	0.634816094125508	-6.06416073961266
YML097C	-0.283868733548378	5.06192711834472	-1.07750958190213	0.305234384151351	0.635226135934025	-5.6694857384371
YMR130W	0.202943179979987	5.61197089496663	1.07705261571304	0.305429293906444	0.635299321059586	-5.88616586544446
YPL181W	0.263610980110401	5.38409253362982	1.07557628330365	0.306059640741577	0.636012765592987	-5.72748240440652
YKL219W	-0.372233367912947	4.76675134410798	-1.07550023399963	0.306092138130495	0.636012765592987	-5.53394194984479
YOR345C	-0.51966571986011	4.44351481474757	-1.07504406024773	0.306287125349051	0.636085586168761	-5.38063149717562
YOR122C	0.130624634571125	8.85379658004957	1.07312591258355	0.307108052589049	0.637198285218698	-6.29625571863832
YDR092W	0.175700436397769	7.65602817661157	1.07270649635416	0.307287776416293	0.637198285218698	-6.2019676520067
YBL046W	-0.236456075657929	4.70556427609078	-1.07240194943178	0.30741832768986	0.637198285218698	-5.60641802543326
YML119W	-1.22952987140192	4.86968531166527	-1.09169378260914	0.307629798766835	0.637198285218698	-5.45342922599392
YOL057W	-0.192296191771034	6.4123705787618	-1.07130499255637	0.307888913252275	0.637198285218698	-6.08907041057673
YLR303W	0.133858641309525	10.1098929050363	1.07129349145809	0.307893850023643	0.637198285218698	-6.30618277716069
YNL095C	-0.304804563630745	4.87345885621918	-1.0711756022181	0.307944456673457	0.637198285218698	-5.69267034584294
YPL037C	-0.118422291677479	9.65276105079114	-1.07017853104401	0.308372724671757	0.637752639635766	-6.3032965628182
YOR131C	-0.286064003982949	6.30942517761035	-1.06922471938387	0.308900850255728	0.638512828205318	-6.02654320613949
YPR088C	-0.153867030670352	7.33449018742576	-1.06856888244585	0.309065063567909	0.638520393667312	-6.2035759195425
YNL008C	0.342011064855183	5.32147731709826	1.06793521870552	0.309337936727527	0.638752323138824	-5.64086416573181
YKR025W	0.229960243025803	5.5341337653508	1.06703448780088	0.309726130502711	0.639222014016234	-5.93220363915275
YCR079W	0.439347331397667	4.4007960512924	1.06630708627555	0.310039892614936	0.639283276421609	-5.552852242845
YGR240C	0.283287630213923	9.13003975282597	1.07166107419767	0.310077304555515	0.639283276421609	-6.29612855093257
YER091C	-0.181224541181356	9.27181027057674	-1.06473437237533	0.310719099832491	0.640274538877625	-6.30490438726268
YPR008W	0.190991618678727	5.77478662680592	1.06340872628067	0.311292479976008	0.640890678869981	-5.92356037884995
YPL067C	0.254892952779576	5.2454709268717	1.06328375341322	0.311346575592897	0.640890678869981	-5.75213196775114
YDR399W	0.117962365294543	8.52728162940534	1.06292580865606	0.311501554502306	0.640890678869981	-6.29536724808996
YIL138C	0.129908837999863	6.76098978780925	1.06155064113919	0.312097501609911	0.641784779680774	-6.15537377213149
YKR064W	-0.229797927300231	5.25309502147125	-1.06026805676949	0.312654102711811	0.641943576490165	-5.7752107608719
YAR002W	0.418666698801262	6.96948503762133	1.07137362703741	0.312803081085476	0.641943576490165	-6.16442805007968
YOL107W	-0.238908658815447	5.04829706768965	-1.05992055281786	0.312805037462076	0.641943576490165	-5.77625551152365
YEL077C	0.168895597053901	7.4851851828961	1.0598852360971	0.312820379994453	0.641943576490165	-6.21178289728411
YIR006C	0.320536233369405	5.53512935957512	1.05949086494228	0.313258917674939	0.642266462457356	-5.966877460917
YFL032W	0.205454556222912	7.12845614948683	1.05868225187712	0.313343328037087	0.642266462457356	-6.22354463987093
YPL218W	-0.163328648792859	8.27588685630946	-1.05808249115306	0.313604295776864	0.642266462457356	-6.28515159771591
YPR060C	0.130067345439523	7.38780628456372	1.05803790228966	0.313623703820011	0.642266462457356	-6.21733512346592
YDL150W	0.164882086813491	6.53950340769641	1.056323152223	0.314370764950205	0.643465019149237	-6.12605036215763
YKL114C	0.336405641138531	4.63345684390982	1.0558211937997	0.314589705691478	0.643556302446264	-5.64579342334448
YLR372W	0.142312318542993	9.05104105597905	1.055122644109	0.314894585503884	0.643556302446264	-6.30978159061034
YHR136C	0.213752550059037	7.56083194987418	1.05488302902732	0.314999216026559	0.643556302446264	-6.20617594348386
YLR317W	-0.465028134489623	4.37760780755724	-1.05452833672705	0.315154144350992	0.643556302446264	-5.24102668210145
YMR205C	0.210559649322278	8.62728134681686	1.05463417723258	0.315224459935962	0.643556302446264	-6.30835240651107
YDR231C	-0.225173473222345	5.21266932780104	-1.05363733002837	0.31554358611221	0.643877291928302	-5.72926386184168
YBR247C	-0.145693319373908	7.31725607370971	-1.05261917940434	0.31598904359474	0.644425953241157	-6.23059945753201
YOR252W	-0.16562072988769	6.1171768129705	-1.05200597610788	0.316257558357217	0.644425953241157	-6.10166089549949
YBR084C-A	-0.145162018137349	11.2030427372355	-1.05191232545197	0.316298582028347	0.644425953241157	-6.33457292235725
YDL155W	-0.218403120417915	5.44713831831552	-1.05135503806105	0.316542784600687	0.644593268999964	-5.93361385618069
YDR170W-A	0.437239546352226	7.97460320256598	1.06378846225638	0.317316211581666	0.645837550389093	-6.26156066001611
YOR082C	-0.345092752056702	4.09283119167274	-1.04740165202641	0.318279226025603	0.647466231152851	-5.39532920494802
YOR343W-B	0.214057963012941	9.16308459417712	1.04580591170881	0.319103382919237	0.648810917111352	-6.32788222060684
YHR023W	0.624939239645629	4.06458149430789	1.04357933424678	0.319964892062285	0.650230135785237	-5.11473567959805
YOR220W	-0.177223557226118	7.27395416971067	-1.03926621296776	0.321875034472597	0.65342496686046	-6.19722833077995
YJL221C	0.449081436684628	4.32674087604097	1.03999393368121	0.321949089663141	0.65342496686046	-5.66208296330439
YDR232W	0.115316970512231	7.25836278546006	1.03851927763022	0.32220669353013	0.65342496686046	-6.23129312026499
YHR064C	-0.108297136202015	8.70159913651083	-1.03810694270046	0.322389890659323	0.65342496686046	-6.32612900691783
YDR312W	0.212713193388703	6.49931722534372	1.03801036581978	0.322432810260004	0.65342496686046	-6.15616880601783
YDL143W	-0.163031419822446	8.07653289845341	-1.03780788438113	0.32252280863643	0.65342496686046	-6.28030399520689
YNL030W	-0.154881856204023	10.1573044256849	-1.03587280866069	0.323383853541717	0.65405091737805	-6.3445034454138
YDR465C	-0.191160590446851	6.3053503996611	-1.03576226505856	0.323433093632565	0.65405091737805	-6.14796259360693
YMR227C	0.296135038336996	5.02020064777009	1.0357431330064	0.32344161630454	0.65405091737805	-5.58119179254227
YLR166C	0.233277179870493	5.77614003286244	1.0353932172582	0.323597521355002	0.65405091737805	-5.87183798620087
YFL038C	-0.1314610199613	8.2916362805962	-1.03494168961197	0.323798782581214	0.65405091737805	-6.30410790948962
YJL200C	0.283015853348767	7.17878071717374	1.03816625012955	0.3238449658865	0.65405091737805	-6.22050969815806
YKL214C	-0.188259265476767	5.9383384957849	-1.03452863055395	0.323982978937581	0.65405091737805	-6.00841119952389
YKL212W	0.218041158700764	6.0061969313831	1.03382036032407	0.324299001609061	0.654356737391799	-5.97688668549721
YLR308W	-0.827050176779273	3.80340160562874	-1.03488356223493	0.325132367086706	0.655386176694465	-5.23424545849445
YBL091C	0.130017926983676	7.36854164271831	1.0317778261408	0.325211647538802	0.655386176694465	-6.23373341207699
YOR024W	0.246594622620623	4.77848545789608	1.03121784151698	0.325462194474271	0.655386176694465	-5.68682352827971
YGR285C	-0.141304805977422	9.14112594123008	-1.03111178075353	0.325509664130403	0.655386176694465	-6.33928466787926
YBR287W	-0.128600672134526	7.50379813234062	-1.03083590535825	0.325633161968384	0.655386176694465	-6.24441577305425
YDR174W	-0.16068393148239	8.40617392182368	-1.02959362426219	0.326189711989453	0.656174246121424	-6.31771256999322
YKL152C	0.0990068988595763	12.0388591623364	1.0277447612104	0.327019326850903	0.657510547465137	-6.36102743750611
YER064C	0.18410279693673	6.8880238180541	1.02702214610575	0.327344002737411	0.657830772555172	-6.18018285864857
YOR060C	-0.442659505776702	4.255941611677	-1.0264164633424	0.327616324942377	0.658044908215078	-5.54264303525702
YPR145W	0.150365176512643	9.92166858734625	1.02584424479818	0.327873756091574	0.658044908215078	-6.34997685695028
YAR015W	0.19873870473884	8.25668692926328	1.02540870865001	0.328069797066665	0.658044908215078	-6.31746151169834
YJL123C	0.124426923402249	7.12399095920317	1.0253140637541	0.328112409602841	0.658044908215078	-6.21708305133502
YKR067W	-0.240276410017995	5.41367285423543	-1.02186487860046	0.32966816653949	0.660831803592515	-5.82190252301764
YAL056W	-0.266339623412306	5.206917393094	-1.02060715101845	0.330236826569233	0.661638216254831	-5.88855877160901
YPL129W	-0.173277320764707	7.06517715317788	-1.01946689590762	0.33075300243728	0.662338716361058	-6.24680166834246
YEL071W	0.134477688601422	7.25359160163834	1.01744152192158	0.331671333339674	0.663680300144014	-6.21025426638496
YDR098C-A	0.221154164423679	10.4601161423826	1.01855686000086	0.331772513924377	0.663680300144014	-6.3632331245134
YOR043W	0.161009317486759	6.73106259577958	1.01661461840525	0.332046805035857	0.663680300144014	-6.16328657509322
YBL088C	-0.444271499442348	4.02534692727305	-1.01651850083557	0.332090469521395	0.663680300144014	-5.35804644385895
YJL052W	0.133972068446347	11.6959074482978	1.01557736696571	0.332518234507547	0.664201415688857	-6.37226237150607
YLL045C	-0.147418854725121	10.9255715979969	-1.014529355354	0.332995057725627	0.664537213704393	-6.3717308519961
YEL066W	-0.180725774021548	6.12101299945776	-1.01385143131257	0.333303768387962	0.664537213704393	-6.11023408447178
YOL145C	-0.168656983018973	5.8287213364646	-1.01375548904707	0.333347475342099	0.664537213704393	-6.00326865792783
YPL085W	-0.185672307460755	6.25796600886286	-1.01373957602718	0.333354725003838	0.664537213704393	-6.15927516874355
YMR061W	-0.202946227194786	6.03845790078273	-1.01276014486789	0.333801159348433	0.664867992643565	-6.0648919177865
YGL143C	-0.214448232129111	6.62828045191106	-1.01242530839954	0.333953882493732	0.664867992643565	-6.20355187029355
YGR143W	0.345152056442453	5.04203126237613	1.01227558506294	0.334022189917486	0.664867992643565	-5.64724699003813
YMR074C	0.200254233623809	5.87708987303595	1.01164458032282	0.334310183137637	0.665108353345865	-6.0405262389888
[truncated: 1,978 more rows]
