# Supplementary material for: Nuclear Lipid Droplet Birth during Replicative Stress
Source: Cells. 2022 Apr 20;11(9):1390. doi: 10.3390/cells11091390 (PMC9105094; doi:10.3390/cells11091390)
Supplement: Supplementary file 1 [file cells-11-01390-s001.zip › Supplementary Material Kumanski et al REVISED/TableS3.tabular]

GeneID	logFC	AveExpr	t	P.Value	adj.P.Val	B
YEL047C	2.15205168735907	7.92014380101442	15.9673267825345	9.75032132693678e-09	1.78214321992979e-05	10.6562984725349
YML058W-A	3.81523287066994	7.55770337598881	15.8058366595249	1.08129965786477e-08	1.78214321992979e-05	10.4473615772549
YGR180C	2.21314050669989	10.7659166861191	15.1669082305926	1.64422027854542e-08	1.78214321992979e-05	10.2212966705166
YNL134C	2.07317280369066	8.18202958550228	14.7993710941917	2.10806769015904e-08	1.78214321992979e-05	9.94368315959567
YDR492W	-2.32307215267174	6.45640411865009	-14.7104746960694	2.24056225789514e-08	1.78214321992979e-05	9.74932055106019
YGL055W	-2.76018320876266	8.81856016448131	-13.86851914045	4.06051607900184e-08	2.31185446237625e-05	9.3351586663729
YEL034W	-1.71555296743681	10.3057374788682	-13.7063525027901	4.5703028183192e-08	2.31185446237625e-05	9.2249826678814
YJL026W	2.11107372536173	10.1209758096617	13.6826606536025	4.6504490065401e-08	2.31185446237625e-05	9.20785889269473
YML126C	-1.61178244051875	8.49304447728135	-13.0989971943735	7.19956649481954e-08	3.18140843887748e-05	8.77535323690724
YNR043W	-1.77243328168623	6.65175154947388	-12.8459768530295	8.74888182322104e-08	3.39398099154157e-05	8.54874279744166
YER044C	-1.83940357908037	7.11012649198322	-12.7556033819079	9.38742542292111e-08	3.39398099154157e-05	8.50366678404981
YLR056W	-1.70017451295007	7.6889704363925	-12.4508772706106	1.19437743021048e-07	3.95836586662257e-05	8.27549375576268
YGR060W	-1.50508106914373	8.66936981147112	-11.9969810328483	1.72664592031441e-07	5.28220832699262e-05	7.90780915967521
YML075C	-2.84760327955214	5.22370561568666	-11.6764549235533	2.25661981048442e-07	6.27973514270259e-05	7.16012274844362
YBR158W	-1.76933478260926	6.54965388184052	-11.6193070559783	2.3685196665964e-07	6.27973514270259e-05	7.58535372992456
YGL187C	-1.49072123179744	6.24596976561057	-11.4589308850154	2.71609043742227e-07	6.56219394285238e-05	7.45906701207769
YHR007C	-1.68402196067867	8.94206859463109	-11.4214589241044	2.80506152950693e-07	6.56219394285238e-05	7.41957526977873
YNL327W	-1.82367363822894	6.55154940026474	-11.3310791922048	3.0329735962179e-07	6.70118666231033e-05	7.34982050171626
YDL086W	-1.34069194514403	7.16385935013544	-11.0577867068285	3.8538028308386e-07	8.066617820129e-05	7.11956564265452
YLR153C	-1.67995410237199	8.2116837207229	-10.6820566028516	5.40183652131001e-07	0.0001024980551955	6.76745404446553
YGR175C	-1.42314200569779	8.0824928282333	-10.6799413939585	5.41226844130124e-07	0.0001024980551955	6.76590124231028
YMR202W	-1.76956477660562	7.856393532171	-10.4755326563364	6.53159085908714e-07	0.000110071746459346	6.58093678499377
YKL164C	-1.38904591883206	7.80566479865639	-10.4503679591803	6.68593257696687e-07	0.000110071746459346	6.56027504293773
YJR047C	-1.45829901444004	9.27414903300164	-10.4369636258201	6.76975855592907e-07	0.000110071746459346	6.52538451838261
YGL028C	-1.89545813724608	6.58398637804877	-10.4134974220125	6.91926995595585e-07	0.000110071746459346	6.54379610008651
YOR065W	-1.89178175832427	5.9675384414165	-10.1507661342385	8.86169599360309e-07	0.000135549865255998	6.28948850407539
YHR018C	1.66116064373003	7.37507292188472	10.0342774832382	9.90607632356849e-07	0.000145912835329007	6.18528829803446
YJL167W	-1.26348684430902	8.31762834233802	-9.52686717431378	1.63006081743374e-06	0.000230624411174593	5.64256743603591
YNL037C	1.17208025514094	7.28187704290898	9.49580461643718	1.68169673725501e-06	0.000230624411174593	5.64631567056234
YBR085C-A	1.26819938326065	7.23928034111193	8.9419057490727	2.97464035201558e-06	0.000394338155998865	5.08240178692256
YGR209C	1.25829437739805	9.82414661927854	8.89020605639871	3.14172854119296e-06	0.000403053368010464	4.94584485079874
YKR046C	-2.66756023018281	5.48530627057427	-8.76100448986325	3.60544245500559e-06	0.000448088895111164	4.83187602431046
YBR244W	2.06132695459527	6.75840069534612	8.72437608855506	3.75002361150043e-06	0.00045193466372537	4.88499534499495
YKL182W	-1.76697772594128	6.88125663913402	-8.53490065350254	4.60533828609387e-06	0.000523022720769112	4.63106423475006
YHR039C	-1.16275251468715	6.83300647416677	-8.51532302144511	4.7050887486752e-06	0.000523022720769112	4.60931209945162
YMR220W	-1.37611780606175	5.70076674870683	-8.50407786255525	4.76343966317731e-06	0.000523022720769112	4.6535674642488
YBR088C	1.52959067548701	8.55211113471126	8.48468084155848	4.8659393181939e-06	0.000523022720769112	4.51290882867212
YEL033W	-1.56509717669234	8.81884669942231	-8.45837385410134	5.00878521758588e-06	0.000524208916061554	4.47782287689164
YMR256C	-1.73980557496069	6.75630330593968	-8.41715544326014	5.24180564665372e-06	0.000534529770685688	4.50275784855478
YLR109W	1.35415712846406	10.9285270097826	8.31920670523695	5.84396181311531e-06	0.00056985601607414	4.30034231246506
YLR038C	-1.72014905533622	6.53489019580599	-8.3144874968025	5.87480428942413e-06	0.00056985601607414	4.39580658189064
YDR502C	-1.4044359883892	7.93047004678128	-8.26988938153304	6.17512659314364e-06	0.000581822572074723	4.28884809084127
YER141W	-1.40901838621426	6.07308049566551	-8.24089053000327	6.37928878507186e-06	0.000581822572074723	4.34964902863444
YDR215C	-4.30118587777984	4.37473181669026	-9.32871506641073	6.43706139584807e-06	0.000581822572074723	4.46941795885759
YER011W	1.22469482647224	7.68929930578241	8.16271520482603	6.96693539595625e-06	0.000604365931186987	4.17321562437705
YPL231W	-1.75261690546597	7.64739835469148	-8.15246271126327	7.04824730693502e-06	0.000604365931186987	4.17131231933112
YKL185W	-1.73716105137061	5.57125851193554	-8.14075364249697	7.14236830922515e-06	0.000604365931186987	4.25633725760244
YIR038C	1.04741034688012	7.16086838782781	8.09017971692096	7.56479473428302e-06	0.000626774763713408	4.12633427745844
YER037W	1.21442993994728	7.01613039492039	7.93720377763968	9.01559988744864e-06	0.000720448903963191	3.95532152633818
YHR138C	1.45092682230351	6.30413749493302	7.93317184542505	9.0576930344882e-06	0.000720448903963191	4.01468567273689
YDR529C	-1.32921669053699	7.63899602356403	-7.85088121298378	9.96488339120486e-06	0.000777065514643564	3.80520837339843
YJL001W	0.869567437528197	8.80686227753169	7.75476572769843	1.11505521362275e-05	0.000852802804726478	3.64770576595509
YOL101C	-1.59095679772978	4.84630674561669	-7.64735105118635	1.26585446679412e-05	0.000931449782212556	3.69709088164844
YDL182W	0.886539786768122	9.06203380836247	7.63629424010774	1.28258433281322e-05	0.000931449782212556	3.49513232424405
YLR286C	-1.37880273055775	8.46675835549731	-7.63265014647457	1.28815031485267e-05	0.000931449782212556	3.51087063521469
YPL028W	-1.23445783523082	8.88988976469692	-7.60704245343555	1.32800652110121e-05	0.000937374307675404	3.46360843409174
YMR009W	-1.52601268085794	5.73264708841587	-7.59732135219136	1.34348341809148e-05	0.000937374307675404	3.64389393589875
YNL052W	-1.98034800489961	5.68571614045653	-7.52427026710558	1.46620744579603e-05	0.00100536327791911	3.55033310802119
YBL002W	-1.19631795127614	7.73919047184804	-7.44007651729818	1.62284333900173e-05	0.0010839487475372	3.30057111014226
YIL066C	3.46403595001985	7.11171521580423	7.98155854797447	1.63532624722735e-05	0.0010839487475372	3.52249876152394
YDR011W	1.0410169784622	6.68353365682883	7.36138937735137	1.7856451632156e-05	0.00116023284871408	3.27950030029251
YJL048C	-1.93051155163052	5.06019155751895	-7.35060017903006	1.80930722239269e-05	0.00116023284871408	3.3567934057379
YPR070W	-2.06364860968972	5.7048703594561	-7.33774840624206	1.83793486218222e-05	0.00116023284871408	3.32000287995041
YMR002W	-1.03897425706701	7.80953097929152	-7.31812217705625	1.88259933278021e-05	0.00116985899163545	3.14547642939251
YDL085C-A	1.51562850578654	6.90395638699995	7.30336107976717	1.91696266669011e-05	0.00117288623468101	3.18906846775514
YGR182C	-1.21528692144065	5.66814637864798	-7.284935268173	1.96080917301713e-05	0.00118153607289229	3.24112000987723
YLL039C	1.42487982574005	9.52093945422418	7.24962710468371	2.0478797840122e-05	0.00121558476134575	3.00774594415267
YIL111W	1.47958751549592	6.00230786081089	7.09889752760206	2.46933332744587e-05	0.0014441968593018	2.99759237327462
YLR297W	1.3328081077723	6.29826763712141	7.00558821062767	2.77643851210354e-05	0.0015520292493764	2.87882525738083
YAR007C	1.26553387368951	7.23850143903437	7.00536399172318	2.77722422262909e-05	0.0015520292493764	2.79450819347908
YER070W	1.83271925180706	8.63868474909283	7.27333717570233	2.81554979681511e-05	0.0015520292493764	2.7573434118383
YHR029C	1.66503403668949	6.95306735058815	6.98732750078304	2.84121889246799e-05	0.0015520292493764	2.81522813469957
YHR143W	-1.19218040255781	8.03605007364529	-6.98521034872596	2.84883417662754e-05	0.0015520292493764	2.70121342045762
YGR183C	-1.21040990952298	7.17639618444907	-6.92643473751016	3.06926783290108e-05	0.00164952407722265	2.67112990634205
YHR072W	-1.20415323644448	5.65524516494517	-6.8788817236482	3.26105011048661e-05	0.0017292261719207	2.7383261134411
YMR090W	1.15472974905745	6.13031954428817	6.86849165133556	3.30464663680501e-05	0.00172928679928599	2.74374562249766
YLR034C	1.74616841573559	7.02670365757982	6.86780246320903	3.39325035982847e-05	0.00175259177675816	2.62679929358681
YGL062W	1.0328256649611	6.34354760552246	6.82285778015684	3.50368915739848e-05	0.00178643227935561	2.65013264181295
YDR533C	1.27669707505653	7.34857947696481	6.8111524574499	3.55679734860685e-05	0.00179055481714044	2.5419644992356
YMR145C	-2.47932691018842	7.01998606309234	-7.3282596317223	3.64872897410441e-05	0.00181387439125165	2.63642171495711
YML125C	0.765171181761036	8.05833212015073	6.75985251996816	3.79997843981348e-05	0.00184327868811944	2.40003397010439
YER004W	1.01251254639143	7.60310659732628	6.75973113697176	3.80057461467925e-05	0.00184327868811944	2.43096138447439
YLR270W	0.985583585018562	7.50892070672551	6.74024601413635	3.89759277518967e-05	0.00186755740565414	2.4137037871419
YOR306C	1.04884913325576	7.34999995271733	6.63069449690291	4.49504364664331e-05	0.00212818911698815	2.25085527250879
YDR044W	1.16610720378125	7.56637797494772	6.57205745743166	4.85466226471987e-05	0.00224830257540003	2.16807417740537
YPR079W	3.17053839372116	4.35997252785637	6.57094044646398	4.86180592115671e-05	0.00224830257540003	2.24363143249191
YLR168C	-1.1205192638409	6.04782454461066	-6.55742506059709	4.94914198363457e-05	0.00225624405567876	2.28216565541844
YMR071C	0.733261577246298	7.17300189478741	6.54689690674724	5.01834217974035e-05	0.00225624405567876	2.16420357289344
YBR070C	1.18254151240019	6.03117984718886	6.52738747009527	5.14933803427862e-05	0.00225624405567876	2.25834171890263
YNL066W	-0.874742924604546	7.23618339857403	-6.52585386982899	5.15978995690258e-05	0.00225624405567876	2.11287969283408
YIL116W	0.983083090604778	7.88087710520698	6.52543620482427	5.16264040902105e-05	0.00225624405567876	2.10474145140594
YDL196W	-2.41664687928912	3.93411064528046	-6.46996337174524	5.5566845588571e-05	0.00237717958551925	2.26053924685233
YGL161C	0.877234681838397	7.11059835175632	6.46966271437795	5.55890624725396e-05	0.00237717958551925	2.07626434146876
YER069W	0.86633780652123	7.53788087707818	6.45935988953542	5.63561758411925e-05	0.00238016604245341	2.02758860878463
YOL119C	1.07952369945644	6.6884348056469	6.45272940700636	5.68558647304688e-05	0.00238016604245341	2.12828035658419
YML004C	0.813102554681714	7.64267626107179	6.39333822635015	6.15498061770702e-05	0.00254584550160078	1.92965620041833
YMR208W	-1.61567911897131	5.93459514249868	-6.38450223121353	6.22829838309757e-05	0.00254584550160078	2.04357898520021
YJR105W	-0.772882631044654	8.51772705865659	-6.37912279744936	6.27339349149802e-05	0.00254584550160078	1.85397349545658
YLR395C	-1.15986009663864	6.83606508927533	-6.36409467504896	6.40123919014935e-05	0.00255408375621424	1.92379445700645
YBL003C	-0.647992409161239	9.74358711388673	-6.36166884986186	6.42213667642503e-05	0.00255408375621424	1.80890264488472
YPR103W	0.676080160579406	8.98028496491141	6.34223953728385	6.59217714615475e-05	0.00259575133764925	1.7895721773236
YPR191W	-1.1023923383805	6.91121396034559	-6.29013821991264	7.07245307509748e-05	0.00275756332153556	1.82398001722901
YDR368W	0.876035796071095	7.32030335258937	6.23952153115087	7.57514563659836e-05	0.00288132539535263	1.72989128968116
YOR185C	1.25411679129863	7.43334108304172	6.23435425869887	7.62857886962326e-05	0.00288132539535263	1.74320135933843
YLR100W	-0.799910539596557	8.13005365427992	-6.23306880023086	7.64193408962638e-05	0.00288132539535263	1.6713479211363
YDL010W	1.48577226535817	5.81437287812736	6.22944960490314	7.67967040249885e-05	0.00288132539535263	1.9176731288578
YNL058C	-1.24041699596036	5.7508135535463	-6.21699427382139	7.81107301534975e-05	0.00290323713850897	1.84909575025446
YLR069C	-0.960764224345747	6.03322005793053	-6.18432411678698	8.16732881776181e-05	0.00299195123366048	1.74461387068819
YMR195W	0.934079869391073	6.93079905466658	6.18138534186315	8.20021836733701e-05	0.00299195123366048	1.68252586918631
YGL153W	-1.80488994012602	4.92480651910292	-6.15510357422942	8.50074367743465e-05	0.00307340523683251	1.80877515719132
YBR137W	1.80476491523537	6.36866940140758	6.15760908295964	8.65788046375838e-05	0.00307884313931949	1.75144051745056
YCL057W	0.879284194447247	7.21820539051808	6.14068459780239	8.67061683690678e-05	0.00307884313931949	1.6123392511638
YDL099W	1.04770957165832	6.25016051022465	5.96265373282333	0.000110957605204949	0.00390511854778833	1.49945772612525
YKL150W	-0.696298191724528	6.80485987835094	-5.92662054171971	0.000116698165151307	0.00405571028642908	1.31804467994902
YNL312W	1.44675273585753	7.25620998819921	5.92650919013486	0.000117276007779568	0.00405571028642908	1.33947898747117
YMR062C	0.797258736975251	7.57718372468003	5.89853440033707	0.000121392875970621	0.00414374548612314	1.23271305094834
YDR055W	-1.10770661779982	6.66602270206495	-5.8955381420104	0.000121905512164045	0.00414374548612314	1.28886687103041
YGL145W	1.52138303755366	4.79514906971043	5.88907574549902	0.000123019077491948	0.00414615992530067	1.51969562035278
YMR173W	1.04382840823616	7.90785244672791	5.85170282477357	0.000129676083315697	0.00433379649871031	1.1522095658015
YIR034C	1.00599757225758	8.11651045076824	5.82393307542253	0.00013487162301597	0.00446815828308299	1.08959036116084
YPR013C	-1.48230819007576	5.11961696726155	-5.81834657307139	0.000135943462975369	0.00446815828308299	1.40343903704716
YDR225W	-0.711145524310638	9.7232883754473	-5.80153227355745	0.000139224807953446	0.00453850050189224	1.00044275315103
YJR120W	-3.16986348583586	4.16146646092786	-5.78446861792903	0.000145480400769753	0.00469979163935186	1.34144884985246
YNR019W	-1.4270680883501	4.84263240818014	-5.76554320575425	0.000146536123530206	0.00469979163935186	1.3543551826344
YLL051C	1.37963113706961	5.15680301063072	5.75514280599714	0.000148724636416795	0.00471553114684874	1.32472657649212
YER043C	-0.769917697993709	10.1373737719725	-5.75197440072063	0.000149398271185049	0.00471553114684874	0.925019095631749
YER012W	0.831900663263619	8.35048147803126	5.74549418666735	0.000150786203593235	0.00472186402905743	0.955714155488624
YDR001C	1.90997383078464	6.12497000578595	5.73474021808012	0.000153119979305332	0.00474180130791239	1.26811372812582
YER093C-A	-1.07150480739869	5.41901475721727	-5.73160557873656	0.000153807485220191	0.00474180130791239	1.17783564205028
YGR044C	-0.934897313627862	6.27758789718796	-5.71724549968214	0.00015699944183917	0.00480297523226445	1.08444061924018
YMR173W-A	1.43039541204505	8.91316185108641	5.86750652808893	0.000158633590146061	0.0048159220458846	0.936012388927881
YGL163C	1.11879917956898	5.35481871104976	5.68615055934542	0.000164156284365581	0.00494582987062057	1.22214518257619
YOR117W	0.894994068480132	8.0010252141152	5.66959390995478	0.000168108430918737	0.00502682127641969	0.863215128260042
YML052W	-1.0957535684586	6.49449808128696	-5.65780138988224	0.000170985250407915	0.00507468911098715	0.962751488883968
YDR202C	1.63041338175202	4.43624042124899	5.6349159802534	0.000176719278458832	0.00520601904022797	1.14694545531617
YBL030C	-0.57839376000674	10.1372267206459	-5.61039381136055	0.000183091930079296	0.00530812354425488	0.712037861913799
YDL131W	0.658017878530687	9.28696783745627	5.60840490456279	0.000183619439649216	0.00530812354425488	0.71224121166543
YMR020W	1.10878648539142	5.15234676412808	5.60626296832524	0.000184189351045304	0.00530812354425488	1.07992612570126
YGL242C	1.14803579465043	5.59950219184055	5.59058231383467	0.000188419483185811	0.00539096607647461	0.985913594814546
YML070W	0.661516974164317	7.26943327444569	5.56984948901597	0.000194172357680168	0.00551588190352877	0.750882166180068
YDR046C	0.957168329189988	6.30275535518721	5.56363810213807	0.000195932136301139	0.00552639791538745	0.86269481004165
YGL224C	0.909770743001291	6.72341174332437	5.53680739817997	0.000203731500760783	0.00570591675018053	0.784688420358311
YHR179W	0.812498786010362	9.98441575718806	5.51085016478015	0.000211592767946551	0.00587395745513342	0.562452800295644
YGL101W	-2.16613894787928	4.77946652104779	-5.50732394525215	0.000212685409489367	0.00587395745513342	1.00188334027355
YBR083W	-1.24711602737788	5.29044417101372	-5.50116528488142	0.000214608199708367	0.00588618489820811	0.909385770963896
YJL063C	-0.782969153974096	6.17868011638272	-5.46280795306454	0.00022700864046898	0.00618365317222695	0.691959306122111
YPL117C	-0.966499693683372	7.02489319243424	-5.4417460537074	0.00023414058451734	0.00631374175713412	0.572146386929908
YOR238W	0.907813743334629	5.74194458688291	5.43937162405159	0.000234959461920003	0.00631374175713412	0.734661961319228
YCL068C	-1.42118455966813	4.83792214935292	-5.42970565672704	0.00023832462879587	0.00636118824645083	0.798919894836989
YPL203W	1.5446732258773	5.64579653661601	5.39975371365269	0.000249082393708211	0.00660400453185038	0.783484614163868
YDR394W	0.707007235412188	7.50442113841678	5.37654260699827	0.000257774507379828	0.00678920010496408	0.463546145876227
YML099C	1.74378286591488	5.20572578618545	5.36451861295119	0.00026240376745655	0.0068656564682546	0.744302722789765
YPL158C	-1.72053521824371	4.36481652612166	-5.35709225003004	0.00026530709121385	0.00688950339688109	0.7811590790944
YNL112W	-0.643396705169211	8.43696919027403	-5.35335807823275	0.000266779865003693	0.00688950339688109	0.350410739394579
YGR135W	0.791078500314137	8.19151420690046	5.32487570374132	0.000278303937971392	0.00714074039556276	0.325034702557136
YHR051W	-0.946438045288267	6.28754026405048	-5.31816397521187	0.000281095944973628	0.00716614469974435	0.463268546104543
YIL124W	1.21271311236489	6.54784453017996	5.31131809513613	0.000283974491657344	0.00719341753707807	0.418765011630385
YDL022W	0.762405307055004	7.60117835477274	5.29693757774597	0.000290123857106842	0.00730267455515132	0.314279053983015
YJR077C	-0.651421921844763	8.63486544192285	-5.2736648736446	0.000300377821217061	0.00751322386780032	0.216042890187729
YMR204C	-2.36161924676056	4.4608313457971	-5.34544007873748	0.000312498891439658	0.00773773815933296	0.604363851492556
YNL305C	1.76512510617299	6.03336284413105	5.24562868164515	0.000313245120355194	0.00773773815933296	0.609682901142257
YPL091W	0.67813213809247	7.74455549300475	5.23098406344365	0.000320198268673608	0.00786056434139879	0.205473910730107
YHR209W	1.9736756577169	5.44659232255049	5.2268917423586	0.000322170477155646	0.00786056434139879	0.595702671673326
YCL030C	0.794814682657815	8.39085333376109	5.21794335170055	0.000326528109893453	0.00791830666491623	0.146654786305089
YJR001W	0.731843618805557	7.25741738112317	5.21034677787859	0.000330276630556619	0.00794939290679654	0.205773527274183
YDL072C	1.67003785241574	7.90881862852008	5.47787058028254	0.000331807699906519	0.00794939290679654	0.280694951027165
YDL179W	-1.95491548785604	3.82462604716347	-5.19741677022814	0.000336762528927776	0.0080197878894956	0.516247572440147
YKL113C	0.801267900007345	5.90001444767394	5.17712007060724	0.00034721823460601	0.00812465672000821	0.325498092057617
YJL154C	0.788913624715242	5.9276519388258	5.1757347152338	0.000347944359307911	0.00812465672000821	0.320564946531969
YER094C	0.708448573771999	8.87116116215505	5.17571493277404	0.000347954739830782	0.00812465672000821	0.0604239468085153
YML060W	1.62118148542176	5.18560771757884	5.17308485170946	0.000349337766940258	0.00812465672000821	0.471791339314775
YOL129W	0.676452106101591	7.79566254001148	5.16286382479283	0.000354768208361779	0.0081762465998539	0.0941215983952128
YCR069W	0.575961374998553	7.13638700275995	5.1564558678572	0.000358218455748945	0.0081762465998539	0.133881201667801
YOL005C	1.27105789978277	6.13971407753994	5.15570521713839	0.0003586249568297	0.0081762465998539	0.269441062481087
YJL166W	-0.789541575210004	7.16158925939913	-5.15357810286662	0.000359779520989297	0.0081762465998539	0.113773761443507
YPL001W	1.88708710424641	4.45328722073696	5.14423553401947	0.000364897487281971	0.00824543924386589	0.456125886953113
YNL100W	-0.930906152702856	5.5323844519327	-5.13472191282687	0.000370188721398568	0.00828753863428713	0.334877987224287
YOR280C	0.884209117359912	6.08001064561738	5.13340365737423	0.000370928306990975	0.00828753863428713	0.230080062054067
YBR092C	-0.782516302787482	6.62672797349624	-5.12329065342466	0.000376654516588661	0.00836846375683299	0.0761593710306592
YCR073W-A	1.33457095731672	5.89418498392944	5.10125569098622	0.000389458899244604	0.00860487801275438	0.219145750668451
YBR260C	1.17448813159089	5.67336148915672	5.09709452371345	0.000391928397771922	0.00861159799966262	0.325049685007301
YCL040W	0.775918275607335	7.70773004096479	5.05915657960105	0.00041522520089989	0.00905826197337174	-0.0345516261677501
YDL200C	1.32141862359894	5.10212853230458	5.05665501137055	0.000416812155174008	0.00905826197337174	0.32278044109284
YML008C	-0.958132117139222	8.10913072802866	-5.05099187078271	0.000420428590158906	0.00908719838620636	-0.107935982827309
YMR073C	-1.0383959076218	4.74158705967107	-5.03441677982692	0.000431205969676972	0.00926976292651524	0.207475363739474
YIL117C	0.918572131168673	6.61397178132056	4.99921808241034	0.000455076942752041	0.00959030062484523	-0.00679667011698815
YPR151C	-2.47731345368276	4.07632716918202	-4.99705715877862	0.000456587389296756	0.00959030062484523	0.287490786469013
YJR096W	0.894499417116423	5.90080148331973	4.99464239978921	0.00045828155517805	0.00959030062484523	0.132969456099234
YOR223W	1.31413307603497	4.85736486958247	4.99447604625868	0.000458398512026382	0.00959030062484523	0.175112690106185
YDR427W	0.631058139468086	8.41306753801162	4.99268615693331	0.000459658919833994	0.00959030062484523	-0.204764023338804
YLR032W	-1.8928044767941	4.62263162277063	-5.00140817718408	0.0004605852198505	0.00959030062484523	0.190220730760635
YBR038W	-0.8926142747743	5.40032419802992	-4.97776371919722	0.000470311190476911	0.0097418104402431	0.0282562372736104
YGR019W	0.805097379724624	6.6356554531346	4.96638876183646	0.000478606824841778	0.00986227638547021	-0.0951723157498146
YCR088W	1.4777791371107	5.93710102599103	4.95212145122023	0.000489231742286765	0.0100292507168787	0.0570281835950457
YNR041C	-0.972663796008047	5.15633167188034	-4.94362827451914	0.000495675129805351	0.0100758644642654	0.105577940104809
YKL103C	0.573579828999787	8.25859577767891	4.94245452387296	0.000496572651495104	0.0100758644642654	-0.262955944214884
YDR239C	-1.4234424931507	5.36993096391146	-4.92780071877892	0.000507923983232233	0.0102317014989745	0.00629788332938563
YOR126C	1.08332049540859	5.51719416383309	4.92592302614552	0.000509398264218492	0.0102317014989745	0.0367482249784317
YDR097C	1.39589874345527	5.34385615533929	4.92250900539851	0.000512090432186489	0.0102340886874657	0.0737424434928808
YJL221C	2.16203090564208	4.32674087604097	4.95208022367917	0.000515301766925268	0.010246775635309	0.12574325881151
YIL075C	0.588555612063224	8.19625845453049	4.91380458759057	0.000519022861012043	0.010265334851524	-0.314597372990225
YIL156W	-2.13665241660394	5.12630676107209	-5.10250240647033	0.000521397445312507	0.010265334851524	0.044256080646627
YLR091W	-1.49593003615204	4.98546001774107	-4.86789085441181	0.000557272474504976	0.0109175991680113	-0.0729523236886669
YOL148C	-3.67635322556638	5.83404136137432	-5.60602799725174	0.000567127407641192	0.0110562044126913	0.0270701404616149
YBR053C	0.651104491037237	6.65862037294948	4.8440029720167	0.000578343358577499	0.0112198611564035	-0.274219883111512
YOR317W	-0.922220955038969	6.18730346434553	-4.83445956121788	0.000586995700000237	0.011280905241377	-0.26881539376611
YJR024C	-1.1207406522902	6.45732103768614	-4.8342764653694	0.000587163033684946	0.011280905241377	-0.284328418842095
YER142C	2.6250533080419	4.63351285383879	4.81931202490617	0.000601011393965766	0.0114914534317397	0.0294383803354732
YJR017C	1.86682864912301	5.57557571338009	4.82455062075535	0.000605202563456515	0.0115162229419453	-0.0746513800478006
YPL253C	2.79120260606566	3.05574848153976	4.80939670159128	0.00061037730338793	0.0115337668757912	-0.473468319429167
YBR170C	3.42736796938649	5.34843839698232	4.81605033587938	0.00061324462634898	0.0115337668757912	-0.0306543513257029
YOR095C	-0.639251440317031	7.15509031225155	-4.80474445091334	0.000614824887520175	0.0115337668757912	-0.455262317996553
YGL026C	0.472719050812481	9.18537095994556	4.79152730364595	0.000627648673604516	0.0117190552813388	-0.568152289193272
YGR146C	0.819003078757176	6.94981685588927	4.78814516854901	0.000630975414591901	0.0117261178683738	-0.427177696441808
YDL048C	1.8822660241799	6.9812706235209	5.07845469326521	0.0006519981921821	0.0120406354357829	-0.315493890912117
YPL014W	1.09771156259642	5.89711001910078	4.76528640112895	0.000653954552207471	0.0120406354357829	-0.276095796591337
YBL108C-A	-0.712684224896986	6.90522208603591	-4.75352451258852	0.00066612171115103	0.0121820012773	-0.483360760210129
YPL154C	0.521537586469391	8.70462977532915	4.75195942541381	0.00066775868203455	0.0121820012773	-0.611418933012813
YLR412W	-0.76920156517603	6.08135515117287	-4.74594027525605	0.000674094031514417	0.0122414244901043	-0.410312375062211
YOR362C	0.562580446844147	8.21162474252134	4.74133558584334	0.000678983505275485	0.0122741700021846	-0.599899731752415
YPR012W	-1.7063381063288	4.66915281420094	-4.73558278554771	0.000685144834209638	0.0123295068129038	-0.216061447203241
YMR319C	0.652624720103074	6.74490876131329	4.72214166184779	0.00069977197671767	0.0124222821996431	-0.547761814709937
YIL065C	0.892493171609341	6.69194168956195	4.72063054057549	0.000701436956705114	0.0124222821996431	-0.491449673242494
YOR385W	-0.708797770621539	6.72059028195653	-4.71973751234914	0.000702422878713543	0.0124222821996431	-0.518864890049723
YNL031C	-0.602730589093362	10.6980904092927	-4.71940130169238	0.000702794441770104	0.0124222821996431	-0.690379119074584
YGL059W	1.92948493306952	4.42181243734828	4.71001865305449	0.000713247900230486	0.0125512694655604	-0.131639325385229
YHL030W	1.10458962509397	5.40110306278443	4.70583748843451	0.000717959054717936	0.0125785161260495	-0.279002501469662
YJR094C	-1.90887323382218	4.64835477612472	-4.68490808709302	0.000752739426669732	0.0131300206134453	-0.270084228240079
YOR202W	1.86424726788705	4.76574992788962	4.64366438968466	0.000792028305725799	0.0137550068640677	-0.223668581572095
YDR306C	3.18302725984766	5.35437900782842	5.04037635377044	0.000807552321573892	0.0138706960689549	-0.266535295065029
YIR037W	0.652896482409362	7.40066786511639	4.63061298921157	0.000808577688099789	0.0138706960689549	-0.735343990664021
YDL147W	0.568275080563878	7.94640752802407	4.63016436304586	0.000809153001759504	0.0138706960689549	-0.755824317952185
YGR246C	1.1399840965244	5.51891051024309	4.61939460675171	0.000823094499956165	0.0140491280099814	-0.38575530609015
YOR007C	0.535774809828814	9.0023131866568	4.61144739679901	0.000833544635707361	0.0141666966504623	-0.854822895639015
YLR225C	0.746007905189574	6.61882890077035	4.59873390593798	0.000850554310106385	0.0143942744310344	-0.688311974068291
YEL075C	2.25296486684377	4.75924142911708	4.63825467112158	0.00086619193066988	0.0145968021537039	-0.360275842223157
YPR172W	1.95151240049724	5.15392017379616	4.60223689670685	0.000871646713343284	0.014626746746693	-0.403911546174719
YMR058W	-1.19831647560009	6.83736044201463	-4.61076836965443	0.000895512748731815	0.0149640932844808	-0.777085801099658
YDL027C	1.55615743040382	4.7119271909199	4.56125404279012	0.000902864335207406	0.0150238136448529	-0.474195851960818
YHR027C	0.770921084767657	7.85940696074054	4.55816853382176	0.00090731930691774	0.0150350370150494	-0.873689720816554
YNL065W	0.807962532159821	6.75631565316876	4.53282097010539	0.000944806115842278	0.0155912610900612	-0.834165125442228
YLR313C	2.54159437980419	4.01335596496705	4.57042577893303	0.000962642052573718	0.0157667933938247	-0.415869203740233
YGL047W	1.0035995766212	5.65083641096039	4.52065692633905	0.000963372088181895	0.0157667933938247	-0.56391940343719
YML035C	0.567522880710312	6.29672935362476	4.5167339380443	0.000969441418432156	0.0158011004963307	-0.806723992890425
YHL049C	1.70638978397702	5.42384578871983	4.5190408440646	0.000978871195640522	0.0158896765104586	-0.569656098399658
YLR357W	-0.999297449909556	5.76633852751664	-4.50418451403376	0.000989128933340231	0.0159890724680048	-0.724297228420514
YCL035C	0.580935737236612	8.23531797814958	4.49612826189344	0.00100198920969774	0.0159890724680048	-1.00771682414741
YBR085W	1.9339099269722	4.83083649064823	4.49611333017767	0.00100201320820753	0.0159890724680048	-0.446397256482762
YIL158W	-1.26078891892531	4.7531085905832	-4.49603738902289	0.00100213527150487	0.0159890724680048	-0.569256754260634
YML083C	-2.22269529533517	4.80784563099663	-4.49419815627845	0.001005096333166	0.0159890724680048	-0.44067435085466
YBR145W	0.948690291403	7.2526617113077	4.48809924161636	0.00101498136675361	0.0160819955999168	-0.965447752696755
YKL216W	-0.875052179187787	7.34486529430625	-4.48294773071192	0.00102341062808559	0.016140008790606	-0.984678037195945
YMR276W	0.561451941942718	8.2107059351844	4.48091351877269	0.00102675942268628	0.016140008790606	-1.03265968007035
YDR354W	0.653941580216713	6.54655464075088	4.47460289315858	0.00103722183256473	0.016186414243983	-0.898751381206046
YMR314W	0.706423871612025	7.92964926822315	4.47422520413071	0.00103785155449225	0.016186414243983	-1.01672322300672
YOR374W	-0.996126510151288	5.49487886626964	-4.45499455444651	0.00107045291269808	0.0166182835628201	-0.777046054179806
YFR050C	0.693490925593618	7.67916723279584	4.45185678356626	0.0010758738115618	0.0166182835628201	-1.03278927140183
YHL021C	0.708040713918133	7.00834465408435	4.44881441171777	0.00108115749380785	0.0166182835628201	-0.954884949203664
YPL247C	1.4121842262393	5.45561598661762	4.4481833708391	0.00108225683750827	0.0166182835628201	-0.589688311552968
YJL212C	0.812724440967301	5.73443579456855	4.43018028712053	0.00111412094317789	0.0170211291983916	-0.82872246754985
YPR075C	1.05793132861809	5.19026889831416	4.42855169198367	0.00111705172762892	0.0170211291983916	-0.649065427707733
YDL100C	0.707948969434314	8.58647204685967	4.42349703820841	0.00112619974437154	0.0170950243639909	-1.14739629140913
YDL018C	0.846737149556204	5.41081818554634	4.40950046996197	0.00115194469034446	0.0172781532328121	-0.800312748620516
YOR326W	0.80821665233544	6.23855984763839	4.40688777748874	0.00115681859712581	0.0172781532328121	-0.956504445516461
YOR163W	1.8162086470444	5.90952661861621	4.49441140324779	0.00116092067337718	0.0172781532328121	-0.759673592051397
YGR234W	0.55374866611827	11.0607693225376	4.40307668725996	0.00116396701361147	0.0172781532328121	-1.21586039691309
YJR151C	-0.828101213205157	6.09993265953136	-4.40291512658069	0.00116427107566038	0.0172781532328121	-0.993605627529032
YDR458C	1.06962431769841	5.5185729975652	4.40288320079577	0.00116433117083069	0.0172781532328121	-0.779674515629488
YGR097W	1.03398462041065	5.77180843574778	4.38219735925652	0.00120396324122475	0.0177566158423013	-0.894476274194898
YMR211W	2.04705824166033	5.7882678494304	4.67450919046705	0.00120550321282911	0.0177566158423013	-0.86120170343803
YFL044C	1.53716311724763	4.87108998119937	4.37524525954453	0.00121759919185608	0.0178332606328167	-0.624983532946767
YOR157C	0.741847758738642	8.0249147934599	4.37419419464108	0.00121967485343881	0.0178332606328167	-1.19628034456718
YLR035C	-1.07039062081649	4.22543286750083	-4.36926613778584	0.00122945659122925	0.0179104353967719	-0.761707538681109
YFR013W	1.12753380671004	5.03187201110028	4.36695523320179	0.00123407189179433	0.0179120580790732	-0.732926830286956
YJL173C	0.597438811156812	7.36899296459048	4.35314374007036	0.00126203831659328	0.0182513686730599	-1.18344236800238
YOR136W	0.628270801162754	7.84673303454486	4.35080822525615	0.00126683288259029	0.0182543274422521	-1.22348225525429
YAL049C	-0.619163531106197	6.07877093250904	-4.34428867400006	0.00128031839510126	0.0183820442502444	-1.06888404404523
YKR076W	1.15784402074153	5.94073195197936	4.34058621724631	0.00128804390026788	0.0184264409761343	-0.932294931127065
YPR051W	2.30562921318666	4.73010670266445	4.34869419500771	0.00129305256648798	0.0184317923187193	-0.697286677836075
YER189W	1.82828196674267	4.73487041903252	4.33459612407518	0.00130064665027331	0.0184738276004892	-0.707256582894765
YJR015W	-0.681033927505649	6.66429130963055	-4.32587450247776	0.0013192284552088	0.0186710731899125	-1.17517014643517
YGL017W	2.21012142563598	4.69802736735242	4.32220223408555	0.00132713561756754	0.0187163771314401	-0.693615221989289
YDR415C	1.78184821684053	5.22114660304875	4.30194355210283	0.0013716606752427	0.0192759523160431	-0.792062516893079
YFR024C	0.757257521256129	7.31742083986559	4.29792346108527	0.00138068113929067	0.0193343975033768	-1.26809854538714
YGL139W	1.13632796157448	5.69498700118124	4.28371110652394	0.00141307394109201	0.0196606688252391	-1.11498447256915
YPR005C	3.31931409271472	4.26307514120499	4.28297314937669	0.00141477752813241	0.0196606688252391	-0.86648127939011
YBR214W	0.860788443054473	6.76538674411716	4.28103213153598	0.00141926870122611	0.0196606688252391	-1.14611210188194
YJL017W	1.81688152163904	4.0881128274014	4.27909975506707	0.00142375474520212	0.0196606688252391	-0.783466291285132
YJL036W	-1.06732322932939	5.10742613738881	-4.2674517384483	0.00145111288106162	0.0199691208580694	-1.0724401721845
YGR093W	0.806379439248305	6.30432756483177	4.25722463478366	0.00147558847518215	0.0202359150544808	-1.19208408937791
YDR381W	-0.599036957046744	7.77521854953986	-4.25282531509566	0.00148624982902355	0.0203022588514265	-1.39820028660791
YFR004W	0.555429304992992	7.9615841911709	4.25102497861459	0.00149063605346154	0.0203022588514265	-1.39703026296075
YOL030W	0.655415347394441	7.86115952690111	4.24435958053813	0.00150699375443525	0.0204504679426186	-1.4122840211354
YER145C	-0.983256628437806	6.7139562271691	-4.24195747679489	0.00151293486758867	0.0204504679426186	-1.31043638417334
YPL248C	-1.41596397403386	4.74875425774385	-4.24034191531434	0.00151694444130563	0.0204504679426186	-0.999008157821044
YNL163C	1.29379990573127	5.10378124449059	4.23389276078602	0.00153306161251202	0.0205831973920847	-1.04896045013484
YDL164C	0.926824304867147	5.51583775523999	4.23227171380008	0.00153714096692209	0.0205831973920847	-1.06364563486847
YLR197W	-0.472516283375558	9.17044635294557	-4.23010899653671	0.00154260116156611	0.0205869960387531	-1.49320906584961
YNR017W	-0.556740647039262	7.42374655888516	-4.21225119410926	0.00158847128498484	0.0211282618741963	-1.44663444892006
YDL230W	3.50449468555982	4.26983500845711	4.20386044395077	0.00161051564818265	0.0212505945350472	-0.947617948157601
YHR001W	0.983484396484293	5.14714613919877	4.20375895256088	0.00161078424268931	0.0212505945350472	-1.03866362094679
YBR248C	0.529328215663756	7.0059157507907	4.20265884883942	0.00161369865466036	0.0212505945350472	-1.40925995747338
YDR032C	0.544796910075453	8.93982644606669	4.19711942792238	0.00162845797428045	0.0213741827185259	-1.54741495455054
YNL283C	0.845279023710202	5.7027227103384	4.1892427189906	0.00164968882170239	0.0214944343620281	-1.25339017881178
YGR250C	0.564588254488654	6.75949014345164	4.18830964791732	0.00165222296157565	0.0214944343620281	-1.40145832217524
YOR303W	0.661441842508085	8.50282823615268	4.18591544831176	0.00165874407584021	0.0214944343620281	-1.53414236031705
YHR214W	-0.630057198660915	5.9907334465765	-4.18573434013679	0.00165923845842158	0.0214944343620281	-1.33840319430394
YNL030W	-0.625038395392895	10.1573044256849	-4.17678589024851	0.00168385886746468	0.0216809971995186	-1.59284225341594
YFL006W	0.638950925612455	6.49187845526871	4.17653914239582	0.0016845431568145	0.0216809971995186	-1.3529194058507
YNL088W	0.908860789680788	6.01917498787688	4.17404333999654	0.00169148099465134	0.0217000642442851	-1.29289435670879
YJR115W	-1.45449479584861	5.10458216504538	-4.16696334038457	0.00173835266404104	0.0222296737777852	-1.20190228662833
YKR082W	1.60019424258775	4.72072972031076	4.15278909646563	0.00175179015855624	0.0223297098095454	-0.962059794377732
YDL126C	0.597487139105066	9.10257690921895	4.13927020268534	0.00179131808547292	0.0227099057673519	-1.64814174485794
YJR148W	0.692442462349192	8.41967006747117	4.138689232332	0.00179303756875748	0.0227099057673519	-1.62334643385642
YBR009C	-0.549764861730164	10.0902022748936	-4.13513792430073	0.00180358590952146	0.0227709878164027	-1.66311165904342
YOR166C	-3.58449807324474	5.51251919355569	-4.68022794747149	0.00181004573453018	0.0227802274880586	-1.12853321509617
YKL067W	0.931197859156149	6.98218746509609	4.12538314433036	0.0018328957769867	0.022949774082372	-1.54589518658538
YJL031C	0.856605021380739	5.4285267976262	4.12466979293721	0.00183505862665182	0.022949774082372	-1.18777002632189
YOR261C	0.76698967511615	8.5101770704517	4.1163295968953	0.0018605447812012	0.0229917007583964	-1.65616039061013
YGL117W	1.07590175789932	6.06897817909261	4.11610465698596	0.00186123726458532	0.0229917007583964	-1.22691423102439
YML057W	-0.855518027726884	6.50916723231233	-4.11483197803266	0.00186516032194958	0.0229917007583964	-1.51229744478055
YGR281W	0.990656555232433	5.26213085022454	4.11417177160846	0.00186719882783536	0.0229917007583964	-1.22626713347207
YJL217W	-0.6857058149175	6.59440841199847	-4.11344893082597	0.00186943340178651	0.0229917007583964	-1.5023078062292
YBR108W	-0.669208247278278	5.58551194669255	-4.11226543540509	0.00187309807536345	0.0229917007583964	-1.35142536084027
YGL011C	0.591302103719061	8.44317245819645	4.09492099679604	0.00192767540500227	0.0235888156482893	-1.69192700390262
YDR524C	-0.716750999426434	5.54033164022257	-4.08711699662048	0.00195277215516687	0.0237672829023873	-1.40956069795413
YOL112W	0.795794470785943	5.17234031094104	4.08667242341726	0.00195421209682692	0.0237672829023873	-1.26295399555302
YOR321W	0.94993689716858	5.31090014899106	4.08367935566036	0.0019639353771791	0.0238127164482966	-1.32021605323025
YKL013C	0.723285979447092	7.10784347269323	4.08176609437612	0.00197017728744167	0.023815790492874	-1.61131479233295
YMR272C	-0.524800863090253	7.30457557326153	-4.0647420288539	0.00202663912244596	0.0243142570093758	-1.68676194422247
YGL037C	0.710216024863251	8.41921383251556	4.06441954173203	0.0020277248585882	0.0243142570093758	-1.73999342249925
YDR035W	0.51434545092263	8.4205523933722	4.06381720184885	0.00202975441969142	0.0243142570093758	-1.74463302785068
YDL051W	-0.449845361725974	7.65154711611079	-4.05834052876676	0.00204830555346858	0.0244627963547884	-1.71599775439186
YJL122W	-0.536982374555773	6.8495666420038	-4.05256702886325	0.00206805407988112	0.0246247038194228	-1.67130822577999
YML032C	-1.31997161469744	5.78478307969985	-4.08792428582332	0.00208374735867818	0.024737502225263	-1.49930840077328
YGR288W	1.45372040254433	4.54107136908365	4.04083518520358	0.00210879870590349	0.0249603942064826	-1.14322503744222
YOR315W	-2.42654011637404	5.7251803765171	-4.30962755386309	0.00212943837464508	0.0251299003441053	-1.30735797099119
YDL187C	2.46400711147647	3.42644760686238	4.03147621376797	0.00214190331749916	0.025130952146062	-1.27099765398436
YGR275W	0.940350277102738	5.4097648818253	4.03119318183027	0.00214291287487536	0.025130952146062	-1.45019245764088
YPR135W	0.803077364684299	5.14809005137578	4.02963360215654	0.0021484847195527	0.025130952146062	-1.34760785599207
YKL157W	0.613481993545688	7.06496876636454	4.02425412384695	0.00216782013332842	0.0252548747928903	-1.71815705658893
YBR256C	0.605972204742853	6.97490068275378	4.023158727153	0.00217177952707279	0.0252548747928903	-1.6836598284928
YDR518W	0.585234770786744	6.97690159160658	3.99621241570915	0.00227159398681942	0.0263323095404038	-1.7620359022202
YNR058W	-1.08470315228585	4.35569112511107	-3.99147833207143	0.00228961878539742	0.0263323095404038	-1.3390339713707
YJL010C	1.09803715913822	5.8137182001392	3.98974372361693	0.00229626053061922	0.0263323095404038	-1.56122672653805
YEL012W	0.981445326643753	5.21510301827409	3.98956668290568	0.00229693954200713	0.0263323095404038	-1.35776429570079
YFL014W	0.706506610703403	8.67327278856781	3.98877032088194	0.00229999645316009	0.0263323095404038	-1.86893665558255
YKL145W	0.594939708803158	8.53914289516027	3.98632227636906	0.00230942011325994	0.0263323095404038	-1.88343396169927
YNL165W	0.866104425368116	5.38482592578933	3.98596961205753	0.00231078099813953	0.0263323095404038	-1.49628605449715
YLR439W	-0.705390499690906	6.03401940738813	-3.97411105304881	0.00235703207566374	0.0267049474362919	-1.68972102345272
YFR030W	-0.609429690807465	6.31892708671493	-3.97379683057376	0.00235827066745851	0.0267049474362919	-1.72905663636123
YKL212W	0.778506990471546	6.0061969313831	3.97244013975086	0.00236362622518853	0.0267049474362919	-1.67795991227389
YOR195W	1.42169612494418	4.71456739938443	3.96911464289312	0.0023768074006354	0.0267777989584334	-1.29493766246055
YGL130W	0.953748994379266	5.36338226719936	3.96180879268739	0.00240603531839473	0.0270305154272763	-1.46351241559909
YMR172C-A	-1.97532411680305	4.99426368841443	-4.06238867389799	0.00242024213819511	0.0271135295312731	-1.40200855460015
YAL033W	-1.1687294082813	5.54220314815919	-3.96183404316729	0.00242967640869848	0.0271427614533535	-1.63623022400247
YKL086W	-1.75588570158874	5.85866895377888	-4.09385836265591	0.00244718308432181	0.0272617566564366	-1.5299140930005
YML096W	1.27014305337655	5.37321368269792	3.98019124336224	0.00245857460904634	0.0272889204863504	-1.63802205421998
YJL062W	-1.28827424439486	5.559939948961	-3.98271153337654	0.00246715238941202	0.0272889204863504	-1.6682931627998
YLR259C	-0.473757581512327	9.50180569926389	-3.94608794029231	0.00247020653132666	0.0272889204863504	-1.98459624120847
YAR027W	0.785670220922014	6.97599540667854	3.94282252951473	0.00248375802578763	0.0273626195804914	-1.82561501161222
YOR138C	1.30998160476404	4.90928425935097	3.93323367511552	0.00252400157413054	0.0277291554152408	-1.33177803708383
YNL313C	-0.770538473517203	6.35653226658902	-3.91923053260391	0.00258399631928366	0.0283100643575513	-1.84320121519777
YDR497C	-0.688026746886328	7.7318181515589	-3.91487696611055	0.00260294993006066	0.0284393732743166	-1.96564530897833
YGL174W	-1.63883452097551	4.8807451003257	-3.90660510906878	0.00263936218747357	0.0287582011495408	-1.45151704811493
YHR190W	-0.666509012125744	7.86118900068735	-3.89492681592648	0.00269167493739895	0.0292036262911484	-2.01138927218609
YDL170W	1.67520609699763	4.67409006623128	3.89420830420775	0.00269492855138332	0.0292036262911484	-1.33644955441567
YMR100W	1.02028351176669	4.43461519701219	3.88664476997987	0.00272942772750433	0.0294266321144385	-1.40995278426977
YGL165C	-1.30244517561965	3.54407592120332	-3.88645350486023	0.00273030607247367	0.0294266321144385	-1.45951669485754
YOR292C	1.39295205241756	4.76778123388269	3.88059014614004	0.00275737557697267	0.0296297957273081	-1.39560418763261
YEL021W	-0.64433417855811	6.99316076870354	-3.87837352504653	0.00276768173727697	0.0296297957273081	-1.9823373246537
YPR145W	0.568308194581737	9.92166858734625	3.87744553792338	0.00277200830367178	0.0296297957273081	-2.10238528288972
YDR103W	-0.760465848757049	6.17201377551373	-3.87595819356099	0.00277895745694894	0.0296297957273081	-1.80591780922361
YBL064C	0.853446468277582	6.97863696496577	3.8704062813828	0.00280505759422901	0.0298281124391678	-1.91395638903937
YNL282W	1.53211902268678	4.86219030963228	3.88038275265179	0.002814842586106	0.0298523439065162	-1.60477153428925
YHR001W-A	-0.893249948787926	5.90626832966925	-3.86363651216427	0.00283722854886983	0.0300097285607854	-1.90759131332217
YGR008C	0.699125710509748	8.1531884336103	3.85795167250448	0.00286454023104995	0.0301365756196668	-2.09268702848023
YGL068W	-0.511359060291777	7.45386062549303	-3.85660743953995	0.00287103822439493	0.0301365756196668	-2.05238245490775
YBR006W	1.68242452246463	5.08350719900739	3.85641819127239	0.0028719542770565	0.0301365756196668	-1.50094161458015
YHR059W	-0.589031982077705	5.97868027182906	-3.85160016734963	0.0028953785205737	0.0303024220429516	-1.91020661344833
YPL229W	4.02059225088477	5.69097746935942	4.31137463454743	0.0029385468096184	0.0306734925507936	-1.59572915631447
YFR018C	0.598082173684225	6.11010037906506	3.84006611227838	0.0029522655481675	0.0307360211650842	-1.91130129053405
YMR108W	0.468765251754114	9.23088247048169	3.83718587248414	0.00296665170626232	0.0308051536182905	-2.17321872784702
YJR111C	1.8274776558603	4.97516553843132	3.83915901550231	0.00298410467367014	0.0309056882478806	-1.53343377920381
YDR485C	-1.0987636817503	5.48545577394097	-3.82973393959265	0.00300421170645999	0.0310331167703672	-1.77416366765078
YPL258C	-1.39421405597868	5.16597242311705	-3.88765921870624	0.00302851852936387	0.0312031559359588	-1.81288751821089
YMR067C	0.81806485245441	5.5609378487133	3.82007689521565	0.00305362291403019	0.0312616533865527	-1.69563003611578
YER033C	-1.08279543194854	4.66761289067322	-3.81855662612949	0.00306147814381088	0.0312616533865527	-1.6092959522507
YER125W	0.561759970773843	6.25436387710895	3.8179485614671	0.00306462589082429	0.0312616533865527	-2.00772107761906
YGL213C	0.658717612671484	6.30970471006258	3.81713810118309	0.00306882660225466	0.0312616533865527	-1.9703822936521
YPL037C	-0.422142604254088	9.65276105079114	-3.81623794380115	0.0030734992391607	0.0312616533865527	-2.20751015242526
YGL157W	0.981630389745181	6.91210330794754	3.82322789546331	0.00308763117122184	0.0313252784896664	-2.02925670238044
YLL026W	0.83434623631749	8.06611655215137	3.81299429616159	0.00311853789229046	0.0315583338362319	-2.13933642511578
YKL065C	1.01411439163834	7.91687837363731	3.86559793653415	0.0031475015716149	0.0317705932749047	-2.11787079740045
YOR252W	-0.634929017270208	6.1171768129705	-3.80037521490392	0.00315706546657542	0.0317864540773935	-1.98520936847789
YBL041W	0.553630141287406	7.99426951282824	3.79806931435029	0.00316940825054174	0.0318301429606175	-2.17502740160548
YJL159W	-0.401779231662733	10.0288714074125	-3.79656598880349	0.00317748207808353	0.0318308469131945	-2.24496545219883
YLR335W	-0.598268310911318	6.81716775586152	-3.79273176130236	0.00319817122825141	0.0319576054642107	-2.10156121582715
YGL121C	1.46030207781936	4.78805854865318	3.78782756484638	0.00322483794632687	0.032143309555243	-1.52249439392603
YNR061C	0.68490688728185	5.68374143711381	3.78213875274565	0.00325606054579088	0.0323733819765258	-1.96260082764329
YER081W	0.956849201108418	7.25197827232533	3.80604271307109	0.00329204274998927	0.0325827484430434	-2.16031283139122
YPL069C	-0.88416406413667	4.85394327199833	-3.77539074403534	0.00329350386575395	0.0325827484430434	-1.78081205400867
YKL106W	-1.44240381593594	5.72254766007134	-3.89985959508033	0.00331778882976623	0.032685987278096	-1.9624075763218
YLR402W	-0.693787764932277	6.51847794345707	-3.76964867717311	0.00332571739065694	0.032685987278096	-2.12039826890767
YLR142W	-1.04104720329837	4.88854197416934	-3.7691384417748	0.00332859563681893	0.032685987278096	-1.70537183674802
YNL193W	-1.38907475741734	5.98726263965048	-3.85428050601102	0.00336869411557066	0.0329982672355283	-1.95347703040213
YAR069C	-1.50527159962447	5.6077868573334	-3.88506794428701	0.0033866852572332	0.0330712334291788	-1.93921975050214
YHR215W	0.507786630897375	9.46893960993778	3.75787872880431	0.00339277426178148	0.0330712334291788	-2.30385282063481
YBR254C	0.712871757321517	5.57162186364986	3.74905795657832	0.00344394763375323	0.0334747900277668	-1.9799915683931
YOR112W	0.796592981768968	5.23602837631727	3.74785142621201	0.00345100928121307	0.0334747900277668	-1.82375306712976
YLR386W	1.23258153680606	4.73792773016878	3.74094463113955	0.00349172389278324	0.0337243640811868	-1.64211591718608
YCR037C	-0.976380733938567	5.31367262052598	-3.74061182707685	0.00349369826538822	0.0337243640811868	-2.03441766127198
YGR082W	-0.489903403186027	6.97998370639221	-3.73194459957341	0.00354552674517786	0.0341160738800068	-2.23731799164825
YML116W-A	0.705184964558144	6.35324443804019	3.72956791337555	0.00355987775273985	0.0341160738800068	-2.07256994010684
YEL020W-A	-0.477007572150653	7.41021948317835	-3.72766257399838	0.00357142614809032	0.0341160738800068	-2.25863932877452
YMR310C	-0.571771709965306	6.49430939135712	-3.72703723301533	0.00357522484495392	0.0341160738800068	-2.18226182370444
YNL206C	0.919592500708425	4.7358104309187	3.72671738285489	0.0035771694261913	0.0341160738800068	-1.75281229934508
YDR262W	0.821614613043077	5.81660307497857	3.71700798719191	0.00363672417215066	0.0346010814178066	-2.03113435047024
YBR199W	1.16665358186097	6.39079390134474	3.73993378876734	0.00366398011518761	0.034777205055134	-2.0714362594593
YAL021C	1.80185119549787	5.09070786551526	3.77504905763264	0.00368662878881299	0.0349088635550221	-1.81337068011905
YLR079W	-1.13242757192306	5.44977478174155	-3.70644782986218	0.00370266539233309	0.0349774353095219	-1.90381584337576
YML016C	0.876807544832449	5.3061625108348	3.70133946968087	0.00373500723434424	0.0351993454288793	-1.93066921943716
YDL002C	0.680239098691181	5.33945060780211	3.69800687572088	0.00375626407063153	0.0352385886029168	-1.96048768599699
YNL078W	-0.713223857654486	5.79950366847455	-3.69790864600558	0.00375689252392173	0.0352385886029168	-2.07418989678984
YKR014C	0.585955370626476	7.52023672359742	3.69603995192889	0.00376886881097065	0.0352677441440712	-2.33447338304327
YCR043C	-0.537356668718519	6.42786455090666	-3.69299206316749	0.0037884873850463	0.0353681087566411	-2.25646595991849
YOR009W	-0.587096134431081	5.67111971553265	-3.6911089497725	0.00380066140921613	0.0353986660994205	-2.13280384044703
YGL048C	0.773425151982481	8.87848765481093	3.68769153932257	0.00385683084616093	0.035837888493416	-2.41922018445696
YDR473C	-1.16353106778871	4.38017237286624	-3.67842253307697	0.00388374018088131	0.0359907090335888	-1.80899641130525
YLR133W	-0.848053477688239	6.05726390129003	-3.67701727823433	0.00389305768430521	0.0359907090335888	-2.21294957044685
YBR081C	-0.786890791800766	4.94185081953118	-3.67475796781535	0.00390808653249935	0.0359907090335888	-1.96328499134725
YHR071W	0.748721710898309	7.07946387598505	3.67454953202301	0.00390947606298978	0.0359907090335888	-2.28434793499961
YOR057W	0.820953324063741	6.41263589062072	3.66953023269991	0.00394309198902713	0.0361148643304066	-2.22350774670902
YML009C	-0.883962362260188	6.0178614939257	-3.66912903943917	0.00394579179796602	0.0361148643304066	-2.191518590338
YIL169C	-0.931014431330185	6.24173254928249	-3.67412646569064	0.00395028552289348	0.0361148643304066	-2.28309960855844
YFR014C	-1.25160773343291	5.72786942729865	-3.69365078391443	0.00395928610713032	0.0361148643304066	-2.07944392621191
YPR020W	-0.552300459113942	6.86731484602572	-3.66122900713436	0.00399934628667236	0.0363967967553684	-2.32783894924422
YBR032W	-1.27338928852795	4.24775628867175	-3.65282664070422	0.00405713237774834	0.0367957679119042	-1.74091650903908
YER154W	-0.67346802279002	6.25020753002246	-3.65216918299467	0.00406169024725319	0.0367957679119042	-2.27206796585393
YKL017C	-0.975651173838111	4.5666092119979	-3.64691887079546	0.00409827902736021	0.0370428538450263	-1.8351725911334
YOR311C	-0.500514144213732	6.6219513993656	-3.6440417545755	0.00411847377536479	0.0371409755206934	-2.32389743574863
YEL032W	-0.890896237691219	5.80455338677745	-3.64137507181946	0.00413728340652292	0.0371918154699704	-2.21479521821557
YMR289W	0.849459349013105	5.22196101396745	3.63956419030045	0.00415010723111205	0.0371918154699704	-2.17177143452715
YIL094C	0.727493659465601	8.28460314279889	3.63927393931986	0.00415216647439448	0.0371918154699704	-2.48207460467954
YGL043W	-0.802794341920833	6.35802772566034	-3.63647161452275	0.00417210257196311	0.0372398458480377	-2.26820009946669
YKR091W	0.650653705022337	6.03988399403978	3.63588948995948	0.00417625628569897	0.0372398458480377	-2.19653738350716
YAL044W-A	1.41259807859709	5.40716929976077	3.64338907052274	0.00420101420634668	0.0373768087217914	-2.01685846540449
YDR421W	1.72931185025744	3.39470450556922	3.62456399572536	0.00425792531298213	0.03779859145029	-1.73386619475507
YLR049C	-0.796844373030199	4.57075590412036	-3.61827770477759	0.00430396724816097	0.0381222221513055	-2.01368273945202
YDR490C	-1.48187728026662	4.02622644011915	-3.60996904017828	0.00436561236753798	0.038582311968219	-1.83776286991992
YPR036W	0.397523519861728	8.98480652619989	3.60476227225721	0.00440470782694072	0.0388415144739318	-2.57319189898603
YHR087W	1.00383684381155	7.31343920804883	3.63838814374751	0.00441605767805303	0.0388554455434002	-2.39991167948478
YBR173C	0.670077900917402	6.77277633838567	3.59952289354367	0.00444441347910057	0.0390186145836268	-2.36753161996758
YLR102C	-1.04198242445245	5.28883720396994	-3.59720230463038	0.00446211763106607	0.0390294041777954	-2.13845922317744
YDR074W	0.856871008095351	5.89965328083788	3.59678434465437	0.0044653140517933	0.0390294041777954	-2.21090574948909
YDR544C	-1.92612244045561	4.63218511816228	-3.64958134035705	0.00447508380816563	0.0390294041777954	-1.93405063337874
YER052C	0.482812365460169	8.27523751740616	3.58857628739646	0.00452856825232395	0.039409444068911	-2.56440638672439
YDR493W	-0.699565585379951	5.25523948648783	-3.58495618344917	0.00455675950356785	0.0394443584506846	-2.20154949214076
YJR136C	-5.12225358740636	4.87779475063464	-3.97802072393084	0.00456515708208169	0.0394443584506846	-1.85271708114727
YGR251W	-0.636270377870475	5.56349889794732	-3.58361933139464	0.00456721589837013	0.0394443584506846	-2.23663029957962
YGL032C	0.475644764202205	6.84049132219337	3.5829764947	0.00457225276483922	0.0394443584506846	-2.47034142292477
YDR214W	0.46872331100261	7.37210400531744	3.56797709174547	0.00469142145861255	0.0403848119932946	-2.52271491052163
YBR149W	0.514649836387617	7.12948422793198	3.56510943731843	0.00471456741546355	0.040496403048161	-2.50489710680529
YPL123C	1.11180436848959	4.3745140193315	3.56375864108967	0.00472551102694367	0.0405029253322306	-1.86229545735552
YNL337W	-0.907777805292445	4.81215789298711	-3.55802329710339	0.00477226929105337	0.0408157311193962	-2.06540634476693
YML131W	0.987943011986991	6.54714067946356	3.55613334158805	0.00482708655281049	0.0411500465907369	-2.40591770116332
YML062C	1.1103185440724	4.92186539581619	3.55064294266542	0.00483314220604109	0.0411500465907369	-2.09005245111073
YOR090C	0.727840700531662	5.89481759683412	3.54952900870901	0.00484239924678523	0.0411500465907369	-2.33327755570143
YFR032C	-1.25134684390654	4.31446416129955	-3.54327583527722	0.00489470516200871	0.0414124706035152	-2.05276568035949
YHR144C	-0.69730505681675	4.58828538460329	-3.54294198469084	0.00489751405779405	0.0414124706035152	-2.14076605130514
YJL108C	-1.21386295705877	4.45905703708739	-3.54211022633549	0.00490451940011457	0.0414124706035152	-2.13513654573261
YNL216W	-0.715399767886082	5.18610274616969	-3.53863942773095	0.00493386334378699	0.0415719799115273	-2.3074646539937
YHR064C	-0.370607468422619	8.70159913651083	-3.53425526315671	0.00497118837932906	0.0417979200519908	-2.68419449400903
YLR363W-A	1.0025849382932	5.9357627388188	3.55869989952127	0.00498734499745483	0.0418452975841305	-2.49642139202432
YFL021W	-0.495462625065917	6.95785750298717	-3.5271104693683	0.00503264146488736	0.0419300264273877	-2.5632909064275
YKR102W	-0.63439417160534	5.65658256781289	-3.52710735636729	0.00503266841016353	0.0419300264273877	-2.3915531817999
YNL034W	-1.47308296373996	5.0288827389443	-3.55020389731559	0.00505593982115815	0.0419300264273877	-2.18868301453413
YDL103C	0.592480648342274	6.19945060339406	3.52398625941072	0.00505975873783357	0.0419300264273877	-2.46561582365093
YPL193W	-0.917207247636864	5.1541667610858	-3.52380482726024	0.00506133813901539	0.0419300264273877	-2.36444597297453
YLR127C	-1.28422598302003	4.82564801191482	-3.52606136119203	0.00508047647875414	0.0419300264273877	-2.22497397206962
YNR039C	-1.28552962197359	5.52914245488355	-3.5488591499473	0.00508133387983538	0.0419300264273877	-2.30822015014474
YDR305C	0.543553043844414	5.69211136511492	3.52146087240381	0.00508178846819233	0.0419300264273877	-2.36167408872683
YOL149W	0.769021086585827	5.25685873739291	3.51658879797285	0.00512456889326985	0.0421954668499673	-2.29138959874891
YKR022C	1.04394922545088	4.69979592844123	3.51527951671351	0.00513612851529777	0.0422032708788	-2.11320481559209
YDR216W	-1.30151924826752	3.87011333411106	-3.50917537565692	0.00519037764980214	0.0424996003736349	-2.03376148729069
YBR112C	-0.751189785746321	5.96007534298575	-3.50744100023293	0.00520589897872936	0.0424996003736349	-2.48189189648989
YPL088W	0.835425612848421	5.28675426674038	3.50696831527655	0.00521013743445316	0.0424996003736349	-2.24291264688463
YOR342C	-0.6150562553537	6.64719745437416	-3.50643351692193	0.00521493713410456	0.0424996003736349	-2.60463280119165
YHR119W	-1.1192112632362	4.35588298455972	-3.50445143699669	0.00523276564206652	0.0425576870316944	-2.23478933870502
YBR115C	0.697025906402895	6.49457011086144	3.50161361430095	0.00525840081621356	0.0426788980532272	-2.53308638718828
YKL096W	0.613105575427237	7.79257155877614	3.49486340593377	0.00531989932314608	0.043006027995043	-2.71006443146247
YPR058W	0.502141891840097	6.56523779720193	3.49365663228915	0.00533097159475581	0.043006027995043	-2.55426386774996
YGR268C	-1.03599687201108	5.22391274704367	-3.49363753054635	0.005331147045903	0.043006027995043	-2.34577696283466
YOR229W	0.99171474174339	5.0334841348427	3.48788506935462	0.00538425541511801	0.0433465258824379	-2.31011292502518
YMR318C	0.466489588400187	8.60614003153759	3.48665672920665	0.00539566622332288	0.0433506354952628	-2.76132677211297
YJR085C	0.395517475947512	8.75681672440855	3.48022043564399	0.0054558653197682	0.0437206431648508	-2.78345488827253
YOR319W	1.36863718704394	5.40382749086196	3.50886000481552	0.00547047048221878	0.0437206431648508	-2.32771997709534
YKL198C	-1.0683575349463	5.81186905252178	-3.50133877135787	0.00547469959670498	0.0437206431648508	-2.48179037731781
YOR059C	1.74385121991839	5.22055241892706	3.47170350393245	0.00553658936819605	0.0441262844034383	-2.08075329529526
YPR038W	-1.13955279415765	5.10231855352465	-3.47141949719948	0.00558241045305854	0.0444024927436276	-2.41200662160806
YHR079C	-1.36474724080473	5.14504631668951	-3.48867018376829	0.00559607081745423	0.0444223026766776	-2.31288372237257
YAL039C	-0.639921366233919	5.91485971562365	-3.46049404869971	0.00564471092851061	0.0446583377744682	-2.52070436716351
YKL047W	0.936817227841343	4.96384136694413	3.45943965836179	0.00565499229233436	0.0446583377744682	-2.17801899616756
YPR141C	-0.874542058736366	4.60858150968461	-3.45897875197876	0.00565949264227608	0.0446583377744682	-2.43744774886995
YOR036W	0.884224944272851	6.09671671849248	3.45300726663972	0.00571813324420268	0.045031714677612	-2.43963747168107
YCR022C	-2.00795647902736	4.42606799048022	-3.4683021172306	0.00587974391259104	0.0460897309343348	-2.13694248995095
YCL043C	0.395397717277337	9.08558868710893	3.43615557924744	0.00588701234040326	0.0460897309343348	-2.86914473236245
YPR140W	-1.25127398449587	6.30201063305463	-3.54134753028159	0.00588724750179585	0.0460897309343348	-2.5939661345829
YNL003C	-1.09479663488073	6.21381637317232	-3.4893390632388	0.00590338694014222	0.0461252845991073	-2.60866597234099
YBR072W	1.89632314338391	7.88493528143883	3.72106220123407	0.00594673872959291	0.0463729018188059	-2.57866312601624
YPR039W	-1.62040351668966	5.07106610137315	-3.50909255860748	0.00597867134646171	0.0465306769958478	-2.35218845215422
YMR098C	-0.676532849872904	5.37692716798192	-3.42245211995177	0.00602811782773254	0.0467538102659547	-2.46509308438487
YNL328C	-1.09866776899181	4.52703536373028	-3.42218970732593	0.00603085357466301	0.0467538102659547	-2.21606633212213
YPR159W	0.68814383538718	7.7686586039791	3.41566298950937	0.00609930903128825	0.0471925136525941	-2.8510550996426
YKL119C	0.546155007035936	6.1572861582089	3.41088190298688	0.00614996167490571	0.0474920341380583	-2.61947453480522
YDR047W	0.428031285908877	7.05157876337024	3.40315428529235	0.00623274645296455	0.0479597158582535	-2.81696730318083
YBR234C	0.497385541332527	7.4216056108798	3.40223665983139	0.00624265256983646	0.0479597158582535	-2.82632794077746
YGR124W	0.430282393007946	8.86283182646178	3.40186200686534	0.00624670173864101	0.0479597158582535	-2.91958673422054
YIR003W	-0.730194078356161	5.6073981506858	-3.39943037770238	0.0062730479082494	0.0480691937015566	-2.59601698384265
YDL135C	0.523288202020034	6.99756513350196	3.39670788294917	0.00630268097459286	0.0481940811167495	-2.80553464829759
YPL006W	0.813604775111973	5.81986892527344	3.39527041297331	0.00631838509691141	0.0481940811167495	-2.64577093315752
YML109W	1.71107852094709	4.26432868275152	3.39460206519444	0.00632570036282204	0.0481940811167495	-2.16631151890762
YLR410W	0.518601897635465	6.96429735334181	3.39108568034333	0.00636433172060916	0.0483956926440968	-2.8010925259592
YNR033W	-0.679746867052639	5.8759035775178	-3.38761060976688	0.00640274717129699	0.0485270711839937	-2.65937158657281
YGR285C	-0.464410479529549	9.14112594123008	-3.38715460220613	0.00640780578058076	0.0485270711839937	-2.95207579698299
YBR213W	-1.12547371083369	4.40465920964848	-3.38621746252681	0.0064182145946142	0.0485270711839937	-2.32579682102955
YMR237W	0.559507085510114	6.28394348649269	3.38137926181469	0.00647222924626687	0.0488426104599684	-2.71810735684604
YDL201W	-0.473256223467913	6.47910745443303	-3.3787608277119	0.00650165631628755	0.0489717560035522	-2.80663720703731
YML025C	-0.796780828519465	6.28803870347156	-3.3731506791918	0.00656516862961614	0.0492911761934008	-2.78230840997307
YNL241C	0.471272064122136	7.99553650565299	3.37282705392934	0.00656885174314872	0.0492911761934008	-2.91708133059588
YHR124W	-2.17639425343058	4.92437772856952	-3.54642325360812	0.006618164488853	0.0495676839400534	-2.40398833054857
YDR498C	-0.844558264866852	5.18197759504499	-3.36033352631308	0.00671267048065622	0.0498002061438163	-2.61636820915126
YJL214W	1.87855462293555	4.62252927376146	3.35915632598428	0.00672638720832536	0.0498002061438163	-2.17307417258852
YNL243W	0.692565676497857	5.70046637013317	3.35818381589102	0.00673774056626377	0.0498002061438163	-2.63493355398404
YJL125C	-0.473328659497525	6.61667108177788	-3.35765613001251	0.00674390914258407	0.0498002061438163	-2.85505798456153
YNL149C	0.471067241173548	7.08607413529122	3.3575554602518	0.00674508661605196	0.0498002061438163	-2.87012773351159
YGR284C	0.486485532632518	8.11039233562183	3.35734311004465	0.00674757103971573	0.0498002061438163	-2.95116689491342
YGL233W	1.05541981625456	5.13093789451262	3.35523373706236	0.00677230098406505	0.0498002061438163	-2.37031887317954
YKR013W	-0.789151861841066	6.83871996639535	-3.3548449878143	0.0067768687489441	0.0498002061438163	-2.84449892722518
YOR245C	1.08797222304989	5.03236469899731	3.35377675772493	0.00678943661866329	0.0498002061438163	-2.30564220339024
YPL080C	1.11068475085962	5.67183035933498	3.41600600127173	0.00679306251746155	0.0498002061438163	-2.73155100278206
YGL126W	0.464096207400642	6.33776434562604	3.35298250163488	0.00679879663509107	0.0498002061438163	-2.72318551360771
YEL071W	0.442631969229509	7.25359160163834	3.35292498465606	0.00679947496507222	0.0498002061438163	-2.88027098605613
YKL005C	-0.780927199030405	4.87396198316758	-3.35059768359059	0.00682698041592279	0.0499097446950826	-2.43836379156875
YAL068C	-0.497293462783036	7.24019400799618	-3.34508086783188	0.00689263806667562	0.0502877366830423	-2.90771399986184
YDR264C	0.853149689657737	6.48158682571032	3.34413384096724	0.00690397390720168	0.0502877366830423	-2.77693273837333
YFL016C	2.36664703778506	5.02375698031966	3.34518308605947	0.00695928951109615	0.050597978767147	-2.1818226696836
YOR192C	-0.946490883983205	4.44085181078719	-3.33480693763651	0.0070166421910629	0.0508755954797681	-2.34320529906612
YBR160W	0.660860868499686	7.09006901085739	3.33428044665823	0.00702305806346308	0.0508755954797681	-2.91098556122608
YNL167C	-0.699836233385481	5.66640454753272	-3.32973931534346	0.00707864686126942	0.0511850519404882	-2.71817188137401
YBR177C	-0.448923532865073	7.19207193380063	-3.32384259473084	0.00715150299340138	0.051618017068525	-2.94810673846727
YOR201C	-0.633787248428211	6.05464548507685	-3.31753112473927	0.0072303348689635	0.0520924669816446	-2.77391657665471
YDR236C	0.55745886719185	5.60209661743786	3.31548926754023	0.0072560282515674	0.0521830458525923	-2.68738196048854
YHR142W	0.445726701417241	7.26999519101226	3.31365841301754	0.00727914600591372	0.0522548080605034	-2.98596035357318
YER073W	0.61325063048922	8.34095495284627	3.31119000625474	0.00731043340154971	0.0523848534017355	-3.05022607362866
YJR049C	0.796216450666038	6.11637720098411	3.30826879339236	0.00734763811510438	0.0525567568053419	-2.73783612866518
YKL094W	-0.602175145235781	7.43343045552081	-3.30464881489048	0.00739401139630333	0.052781991243035	-2.98845943595405
YLR387C	0.75193802333803	6.93336183050782	3.30374234970972	0.00740567038310625	0.052781991243035	-2.88092418466061
YER005W	-0.664027892456119	5.51158048810591	-3.28847625462457	0.00760487461295506	0.0540459881481815	-2.71264876474877
YJR097W	-0.891113160024211	4.68133204077177	-3.28709883888648	0.00762311575785268	0.0540459881481815	-2.52552015329227
YMR181C	0.905851930517358	4.9995720570521	3.2870482460875	0.00762378661079452	0.0540459881481815	-2.58565790378427
YOR099W	0.473463873219005	8.27370672867282	3.28593258129911	0.00763859551681938	0.0540546163174211	-3.09930879475235
YAL048C	-1.13770102649228	4.11343214748831	-3.28348618589641	0.00767117110775021	0.0541230864611771	-2.43371923511221
YML117W	0.557333787123648	6.37328598872889	3.28123654791316	0.00770125212098146	0.0541230864611771	-2.86896157444843
YDR120C	-0.507115967230784	7.17150771900178	-3.27933998043707	0.00772670575882051	0.0541230864611771	-3.04354015438511
YGR197C	-1.36933179908343	5.68686190203825	-3.34519783014925	0.00773078861191581	0.0541230864611771	-2.69330569360788
YPL085W	-0.611727070004971	6.25796600886286	-3.27859902738781	0.0077366733690267	0.0541230864611771	-2.94231597815521
YPR108W	0.47731236767649	7.66488455886884	3.27823358340728	0.00774159431489327	0.0541230864611771	-3.04976264028576
YPL125W	0.927425594185459	5.19043896174365	3.27808957433041	0.00774353437173995	0.0541230864611771	-2.64870802900109
YBL091C-A	-0.600850165346408	5.18323190116656	-3.27604453175271	0.00777113842752559	0.0542207325022268	-2.69658847556769
YOL135C	-0.980448605736048	4.63123669369888	-3.27396042048128	0.0077993733571294	0.0543199451791401	-2.48971762453085
YGR199W	0.832245638723426	5.69239949909695	3.27298125166432	0.00781267504210916	0.0543199451791401	-2.70039756583559
YLR451W	-2.14735775015246	6.42128600870765	-3.5545967925029	0.00782877878542465	0.0543369166311236	-2.77695280667448
YML001W	0.519506174107449	7.59968259411808	3.27003319055414	0.00785286367801368	0.0544091269119519	-3.07396163687025
YNL290W	0.448328841925739	6.20459825749633	3.26658252805615	0.00790017243787838	0.0546417144094649	-2.89775582260925
YDR210W-B	0.478941766279393	9.09598310824566	3.26542454956592	0.00791611358234793	0.0546569161753433	-3.16882701270391
YLR452C	0.830310357060801	5.92160289223131	3.25917717701226	0.00800268601329344	0.0550637239683332	-2.86233176995606
YNR076W	-0.511249189992685	6.03379599397179	-3.25917446707999	0.00800272377513116	0.0550637239683332	-2.93827049931056
YIL041W	-0.611508300850535	7.81657532988652	-3.2573341352195	0.0080284101658109	0.055145055663955	-3.10078134539318
YBL022C	0.723390500643645	6.38640389157789	3.25518198138663	0.00805855568856999	0.0552566827128325	-2.94204953417807
YMR187C	-0.629290620093654	5.30455160561365	-3.24977397122195	0.00813481788234121	0.0555380060854527	-2.81580095727132
YDR233C	-0.358008810026927	9.02701938294264	-3.24968639159474	0.0081360589528036	0.0555380060854527	-3.19382305259337
YPR133W-A	-0.461270772853121	7.35308340209051	-3.24930414922143	0.00814147788479229	0.0555380060854527	-3.10496481459812
YLR139C	-0.959993665643105	4.09833662102433	-3.24710854943205	0.0081726757064957	0.0556553617889271	-2.68476802938799
YKR018C	0.47853205030615	6.34385788473583	3.23588205451722	0.00833411447920804	0.0566577321090775	-2.96939293719923
YHR111W	0.822656405132805	5.47895723351614	3.23425346168298	0.00835780287544567	0.0567218123475212	-2.64679278739816
YDL035C	1.03680804741859	4.54553742249858	3.22731098733042	0.00845955685903407	0.0573145785832683	-2.46490960973202
YMR096W	1.76152008430808	4.8730308158255	3.22284059184704	0.00852574660774569	0.0576647861547697	-2.39739572249882
YML011C	2.1426853083748	4.3817972394542	3.22148329145901	0.00854594752918498	0.0577032823829689	-2.33601530203263
YOR302W	0.5704225189075	8.3154171407231	3.21878265046793	0.00858628699081385	0.0578580266293806	-3.2002911451045
YJR010W	0.602655887640409	7.00934994965886	3.21731662831721	0.00860826625749223	0.0578580266293806	-3.12223416236232
YOR052C	0.697902478101407	7.12625292835113	3.21703401805956	0.00861250987291761	0.0578580266293806	-3.08569284643082
YBR031W	-0.347451877583461	11.2576959716367	-3.21363141388104	0.00866377049734644	0.0580286374086239	-3.27294789200144
YKL183W	-0.856662986366008	5.45117601199329	-3.21341188367488	0.00866708841355862	0.0580286374086239	-2.85586994285358
YCR015C	1.29336358722115	4.11913083714199	3.21145792616989	0.0086966771303544	0.0581130827898381	-2.40623140714183
YAL019W	-0.763928006169372	5.36058620170543	-3.21065105074956	0.00870892565822065	0.0581130827898381	-2.80224124283153
YIL039W	-0.433141920174416	6.70974347789928	-3.20832472388186	0.00874433834175415	0.0581991084554209	-3.11583556347069
YDR031W	0.54727880134627	5.98102076453352	3.2078825829575	0.00875108545545429	0.0581991084554209	-2.94564382432288
YDR152W	-1.12825851547337	6.24294243176263	-3.26855039720128	0.00878103327940197	0.0583007835595687	-2.96510621356051
YIL009W	-0.567030642117956	5.56870598514415	-3.20196943692044	0.00884183261632495	0.0585331062223209	-2.94773418667491
YIR024C	-2.16432974955028	5.36659165543986	-3.42930437350248	0.00884546060840203	0.0585331062223209	-2.77331734266201
YNL010W	-0.580017009576076	7.22661064473533	-3.19067588561572	0.00901782637900661	0.0595745772579889	-3.18105291368688
YLR107W	1.14193476874963	5.27644403976783	3.18882901666157	0.0090469450627826	0.0596678283825645	-2.72594271747092
YKL218C	0.68091569636605	5.78099801518953	3.1805526508835	0.00917861584293053	0.06038339882085	-2.90337141066397
YBL086C	1.15126619664645	4.07459342087229	3.18010410087056	0.00918580746457486	0.06038339882085	-2.4588437369553
YBR279W	0.853384273851021	5.05260243866786	3.17484238880383	0.00927059855448629	0.0607218220097671	-2.73851182380282
YDR487C	0.396092238197442	8.42267880999356	3.17431435283343	0.00927915161125266	0.0607218220097671	-3.29986683998386
YLR255C	-1.52965368663657	4.29170488818591	-3.1740710846902	0.00928309474024099	0.0607218220097671	-2.41875251808105
YLR337C	-0.618518545625012	6.08391244223619	-3.17264622793457	0.0093062245126035	0.0607731607333729	-3.03563703015951
YBL043W	-0.831672935365052	4.60186004993511	-3.16754112454798	0.00938957884099382	0.0612043703260991	-2.69863172542198
YKL048C	-0.794464478916399	4.28043682440632	-3.16672131834526	0.00940303501866898	0.0612043703260991	-2.67194834497807
YNL138W	0.387884929580091	8.57210942624603	3.16534017333881	0.00942574934746772	0.0612519692073188	-3.32486928332565
YMR128W	-0.547202552294773	6.04695745177303	-3.15796846108624	0.00954793280902501	0.0619447451574102	-3.14368911060032
YPL190C	0.730499908766224	5.51731654820943	3.15393869060684	0.00961540508363756	0.0622808892795221	-3.02180287295049
YKR051W	0.830141662129994	4.64921857325732	3.15281668150085	0.00963427761119659	0.0623016618857379	-2.61326188892972
YHR122W	0.598944626404141	6.03920285478143	3.15122069580526	0.00966118752843241	0.0623690959396542	-2.98308147396507
YMR130W	0.573869715532226	5.61197089496663	3.14973127751816	0.00968636960287766	0.0623690959396542	-3.0224468525132
YKL100C	0.453172139867744	7.02299039963517	3.14941338823247	0.00969175290186228	0.0623690959396542	-3.21914882880572
YBR218C	0.429977392455625	8.27989747157999	3.14658400288008	0.00973980147510912	0.0625770443723893	-3.34330391764763
YAR028W	0.753700077530719	5.57952575403593	3.14109326387637	0.00983373772457648	0.0629575750168729	-2.97401485336103
YLR400W	-0.989621020755837	5.09625025394339	-3.14003118877589	0.00985201393790928	0.0629575750168729	-2.88280290715618
YKR003W	0.451575259937927	6.07773972428922	3.13952376681792	0.00986075785865338	0.0629575750168729	-3.10693054790147
YCR008W	-0.522519087797752	6.47018537719966	-3.13943137396702	0.00986235082612819	0.0629575750168729	-3.18247944795874
YKL211C	0.523593334612745	6.99678769033524	3.13354482225613	0.00996438367310216	0.0635069773524476	-3.23522084841839
YJL156C	0.796811899033829	5.48107578876021	3.13012170767231	0.0100242101700279	0.0637860541539218	-2.87463974168354
YBR282W	-0.543557958382813	5.68818716757798	-3.12668188619265	0.0100846965584776	0.0640684316502644	-2.99954361221408
YMR034C	2.24950911279128	3.31390523873916	3.12466069697566	0.0101204103995534	0.0641927785630365	-2.47813012798023
YJR021C	-2.07591578752228	4.33972399757042	-3.16003446394605	0.010174254387861	0.0643941943808879	-2.59852518410247
YLR025W	0.44615994324872	6.70537445345088	3.12104901469331	0.0101845482186519	0.0643941943808879	-3.22557981414414
YOR360C	0.680168520302511	7.20286817837826	3.11526008372936	0.01028821344059	0.0649463886559151	-3.31079045239353
YML006C	0.753058747451938	4.909850985735	3.11077937002067	0.0103691873774339	0.0651013650352105	-2.8611588727736
YHR030C	0.580748282702563	6.59194103417416	3.1104889048345	0.0103744588579299	0.0651013650352105	-3.24824562669202
YJR162C	-0.76068201339207	5.1204193618131	-3.11018989717655	0.0103798882143202	0.0651013650352105	-2.83612285954782
YER001W	-0.424990357847512	7.1975413357428	-3.10973178671166	0.0103882121455992	0.0651013650352105	-3.34771874816834
YDL213C	-0.519642749539742	6.69037382964862	-3.10937989284169	0.0103946107109275	0.0651013650352105	-3.29951519293585
YDR009W	-1.34356621127854	4.82504738916907	-3.11052472832113	0.010436612048684	0.0652616448390193	-2.81455800721141
YCR024C	2.04926467100027	3.7630307961499	3.10573617580388	0.010461101036708	0.0653120860643449	-2.51057846930115
YEL037C	0.379244301692758	7.75682122382427	3.10343133415915	0.010503382529189	0.0654732794962145	-3.38222905139513
YDR463W	1.1000526117988	6.05538218268746	3.12572899993803	0.0106833695426693	0.0664910182647822	-3.08902470416505
YDR366C	-0.873243529668357	5.16523539466215	-3.09215203087533	0.0107128134611401	0.0665090413183411	-3.01329192495167
YCL032W	1.24808437739367	4.52500141465609	3.09178430433001	0.0107197122165091	0.0665090413183411	-2.74405586948795
YGR111W	0.50988251492694	5.98507606584791	3.08957762699559	0.0107612055409995	0.0666624835460361	-3.17532561686019
YJL210W	-1.65315350172214	6.32072324951281	-3.2649717671079	0.0108332493286246	0.0670044052565165	-3.13099349179315
YNR018W	-0.728196840896377	7.88576840104401	-3.09994122522158	0.0108954751635631	0.0672846346669107	-3.41996058397351
YBR286W	0.313835771598752	9.41112496391057	3.08059731202345	0.0109317555137877	0.0674040181059439	-3.49812695346349
YFL037W	0.387497826466774	8.4152739634351	3.07921934074428	0.010958166953871	0.0674590485340824	-3.46927141122185
YLL001W	-1.63874252181127	5.69893061685575	-3.22014096654783	0.0109746050795955	0.0674590485340824	-3.05761445482477
YBL013W	-0.710478470433483	5.02541286322306	-3.07727271683242	0.0109955880623935	0.0674644349322872	-3.01447198723713
YPL096W	1.38889981694457	4.6695879571656	3.07655547599998	0.0110094086676023	0.0674644349322872	-2.76434803928537
YJL052C-A	-0.670577773461517	5.33840388704755	-3.07371376905138	0.0110643393100513	0.0676511523443996	-3.07879988354437
YNL185C	-0.686006194268231	4.84315548878513	-3.07261900703726	0.0110855753341072	0.0676511523443996	-3.06290568688582
YDL244W	0.911066514494624	4.9747010363581	3.07234429874357	0.0110909105679026	0.0676511523443996	-2.93518247296669
YDR276C	-0.362904724139854	10.0058991859957	-3.06891791329032	0.0111576751577683	0.0679541716729623	-3.52020495664469
YGR189C	0.454942810214567	7.67719123905679	3.06708208929046	0.0111936145102599	0.0680688148429718	-3.44276708594497
YOL056W	0.685078817318455	5.77844415975097	3.06579850554468	0.011218812533376	0.0681178892293687	-3.14033517437808
YKL163W	-0.875656068978405	6.9437631668731	-3.09845805308468	0.0112717493958068	0.0683349807120788	-3.34024626950928
YMR024W	-0.461217359619825	7.04995216002853	-3.06066256594513	0.0113202128842182	0.0685192806545882	-3.41317492969765
YPR106W	-0.846536052635889	4.81101303470952	-3.05983657585439	0.0113366071588431	0.0685192806545882	-2.74772444523844
YLR438C-A	-0.917615466610995	6.64367784499067	-3.09790891078388	0.0114019696411689	0.0688097621592244	-3.32615727930652
YBR068C	0.515482910454877	7.71207761479678	3.05315859126658	0.0114700388647317	0.0690244031492963	-3.46420897830687
YOL100W	-2.11660432735773	5.42106890074106	-3.28865311742016	0.0114753568864135	0.0690244031492963	-3.09515110154241
YIL031W	-0.581918142370675	5.12648477233935	-3.05218602239418	0.0114896039438859	0.0690244031492963	-3.06596813057488
YPL042C	-0.67956488796418	5.35729933480598	-3.04605419973268	0.0116137383488131	0.0696649131421261	-3.11587042776955
YCR046C	-0.51309843237048	6.66292271654825	-3.03640091162033	0.0118119214291603	0.0707470053068836	-3.40166896942524
YPL270W	1.13748967771602	4.77933211880054	3.03368669066069	0.0118682591088177	0.0709775435725832	-2.83652001365976
YDR070C	-1.4428085024335	5.94573444319126	-3.14551265263143	0.0119979084331252	0.0716451679257339	-3.17661831609758
YOL066C	1.03170423997757	4.88559092788202	3.02479091078607	0.0120548182371429	0.0717354130167072	-2.89621909825894
YBL095W	-1.69885216324941	4.26876278233712	-3.02451364435837	0.0120606804330883	0.0717354130167072	-2.68965819874496
YKL140W	0.57294201043412	5.73550594076852	3.02420857256787	0.0120671338466626	0.0717354130167072	-3.18625135038436
YDR320C	-0.629835571168699	5.33436782670448	-3.01954948795048	0.0121661263079204	0.0722159467561184	-3.13394418914055
YMR285C	0.663607318704035	6.27538938514193	3.01564262838126	0.0122497692785584	0.0726040721621862	-3.31874090374827
YLR283W	-0.896668428822153	4.51504315385359	-3.01297913780527	0.0123071259176155	0.0728354758546978	-2.86071583280605
YDR127W	0.592203522441745	7.28061281279701	3.01208972401278	0.0123263393416777	0.0728407898393051	-3.49652381237077
YNL124W	0.714444996625812	5.68395020193583	3.00846483501591	0.0124049597560951	0.0731867723156339	-3.27103475380328
YKR062W	0.650912717103862	5.285281460537	3.00769634808488	0.012421692560486	0.0731867723156339	-3.12269482370244
YCL001W	0.423329776985354	7.96452931858335	3.00451723233457	0.0124911565406038	0.0734871739082562	-3.5697475340908
YOR224C	-0.44877948526314	7.9067298589332	-3.00109709565695	0.0125663255116956	0.0738202017134617	-3.57960780696044
YER014W	0.611396142483158	5.51779107098977	2.99951042576377	0.0126013530371022	0.0739167861778104	-3.23151590712966
YDR053W	-0.648037796995641	5.09947246415693	-2.99557991469209	0.0126885491810627	0.0742107970729499	-3.14594027777183
YNL239W	0.413824858168521	7.61623692260407	2.99556882412433	0.0126887960798607	0.0742107970729499	-3.55280506782162
YFL065C	0.645858104349387	5.64289432605035	2.99127429672167	0.0127847669635233	0.074647028569769	-3.31405837381819
YFR042W	0.677095493924851	5.49764167527344	2.99055451732577	0.0128009236823189	0.074647028569769	-3.19648502705063
YML010W	0.687961597755866	5.28616962211578	2.98851122044178	0.012846901593305	0.0748054577402257	-3.19075837677204
YDR297W	0.450913073341846	7.61783191505961	2.9860952184465	0.0129014813902713	0.0750134378495745	-3.58576134367909
YOL159C	0.604490258519615	5.20070649723316	2.98119705269263	0.0130128556280356	0.0755423978793175	-3.15523703555926
YMR060C	-0.668010683931035	5.0220439993286	-2.98042730065947	0.0130304463025426	0.0755423978793175	-3.18837010759297
YCL004W	-2.05715915139628	5.71747837881537	-3.18405489837045	0.0130538164799755	0.0755434960644204	-3.18682188545628
YLR361C	0.833716706184501	4.67018779907268	2.97876019974208	0.0130686259221326	0.0755434960644204	-2.93295037923457
YDL158C	0.701238296227641	5.66387908086115	2.97359600766281	0.013187613765053	0.0760568615125722	-3.32901891717677
YHR164C	1.57179885606716	3.94216435676701	2.97324746591169	0.0131956837927269	0.0760568615125722	-2.69465107582452
YHL002W	0.44690493104541	6.24621637896337	2.96833196869265	0.0133100281236436	0.0766048941356446	-3.38936789782283
YKL196C	0.438036164616186	8.2693050704972	2.96207448467329	0.0134570380442019	0.0773390755806229	-3.65470092285434
YPL164C	-1.18845761240919	4.21710523331881	-2.96048830475325	0.0134945625302796	0.0774428213317779	-2.92800382694081
YDL168W	0.519188870887181	7.04345044701292	2.95863085152576	0.0135386388061013	0.0775838134464912	-3.56175492368671
YDR316W	-0.49519344975112	5.68758569247744	-2.95681360148243	0.0135819016573707	0.0776346370301525	-3.37700294919428
YPL011C	-0.886449628142685	5.81388923715829	-2.95953502044302	0.0135865495028881	0.0776346370301525	-3.34018517649721
YMR161W	0.987763075236543	5.66134953643095	2.971279117522	0.013608533950833	0.0776486937194588	-3.32173789192777
YLR230W	-1.12711846312033	3.74002716409813	-2.9530667283733	0.0136715433575214	0.0778964583565366	-2.82320067158975
YNR052C	-0.531139215431924	5.56822013444102	-2.95212168714245	0.0136942470010391	0.0779141921647101	-3.32290209837636
YOR023C	-0.723004632607052	5.39992735972301	-2.95051726556267	0.0137328787007204	0.0779278281170548	-3.2555844701956
YDR092W	0.481381830061149	7.65602817661157	2.95039476079524	0.0137358329167854	0.0779278281170548	-3.63313894617333
YJL186W	0.448140518857008	6.4820404429323	2.94956904289042	0.0137557619225922	0.0779297224589018	-3.50076542819019
YLR204W	-0.547045272903047	6.29267343791427	-2.94852833681319	0.0137809212914554	0.0779612005350185	-3.49986158167715
YIL114C	0.436834253431093	6.25797804290483	2.94503630720337	0.0138656817061035	0.0782158209376261	-3.47682365631802
YDR405W	-0.658281244857823	5.48110695359306	-2.94479812052656	0.0138714822157552	0.0782158209376261	-3.3875880463354
YCL063W	-0.893594798321723	5.59530141815049	-2.95968071716002	0.0138849307472879	0.0782158209376261	-3.42504580311189
YLR300W	0.417507532734643	8.77768669957678	2.94314157717793	0.0139118914018093	0.0782568488048027	-3.72836228507897
YNL244C	-0.366882298016362	9.70481584292625	-2.93962602984909	0.0139980421705572	0.0786268661659584	-3.74346929415118
YIL095W	0.96081771476094	5.23099852880422	2.93849811625654	0.014025796224027	0.0786268661659584	-3.26688481338174
YHR056C	-0.949260341816856	4.42091939533857	-2.9380441916163	0.0140369813874354	0.0786268661659584	-3.11555406558692
YBL042C	-0.480351105275933	7.45958863512331	-2.93324723399607	0.0141557342254308	0.0791262552500362	-3.66496495417417
YDL012C	-0.775816352153857	6.17701409339123	-2.93279231510745	0.014167048567099	0.0791262552500362	-3.44332534517587
YLR268W	-0.470853619378229	6.64033444440406	-2.9320382340429	0.0141858234833482	0.0791262552500362	-3.59268843133271
YHR004C	1.15050023736721	3.94371322312405	2.9287474826176	0.0142680496465557	0.0794100638093867	-2.96743421814326
YBR266C	-1.13092178233114	4.11613407803606	-2.92840480998911	0.0142766395835332	0.0794100638093867	-3.11179519231201
YGR138C	0.601562452640608	7.40642505440745	2.92582425142397	0.0143414952435701	0.0796593946699416	-3.68892396729857
YLR375W	-0.497477594135498	6.7175249929642	-2.92272305109489	0.0144198286788103	0.0799445016858926	-3.58302494453498
YNL315C	-0.546986975464986	6.30981141898026	-2.92191726799222	0.0144402524532675	0.0799445016858926	-3.59958444769293
YDL097C	0.423034856961269	7.96190035096506	2.92068280523355	0.0144715982762301	0.0799445016858926	-3.69752042959648
YMR001C	-0.808216239681684	4.84599445272431	-2.92006252778968	0.0144873743927386	0.0799445016858926	-3.1529614234564
YDR397C	-0.806757447889921	6.35652050376718	-2.93616607005962	0.0144933330941736	0.0799445016858926	-3.57801830224273
YOL010W	0.52108203274663	6.120299443566	2.9170016993842	0.0145654773750775	0.0802311683111959	-3.53653819661973
YJL101C	0.793481300000007	6.23011003180699	2.91517640748979	0.0146122549149944	0.0802925282541803	-3.46401303936749
YKR078W	-1.36746955189904	4.71980425762699	-2.93021656254852	0.0146169953371955	0.0802925282541803	-3.12223531892999
YDL173W	0.549466894137769	5.96183118746189	2.91026436838382	0.0147388904361524	0.0808486746611405	-3.42825836804044
YIL130W	-0.77951181557899	5.05455541533782	-2.90928134269984	0.0147643658403254	0.0808486746611405	-3.27358430342629
YLR421C	0.39499175843756	7.56626631335429	2.90870867288063	0.0147792271759238	0.0808486746611405	-3.69397090121183
YLR254C	-0.887387662528401	4.39301286139546	-2.90430791911483	0.0148939345318292	0.0813642549905009	-3.11314685428829
YMR153W	-0.909677752344306	5.5507213068254	-2.90490547667497	0.0149513386102067	0.0815137777083389	-3.40994882919889
YLR306W	1.33162985329112	4.31843749959382	2.90444313684517	0.014966992022806	0.0815137777083389	-3.11422115712645
YJL204C	-0.560615048050779	6.77265842097006	-2.90080021883205	0.0149860054443739	0.0815137777083389	-3.63515469970256
YBR300C	1.30660827811523	3.59183062211108	2.90014412406518	0.0150032902395032	0.0815137777083389	-2.82976262575148
YMR092C	0.34306297930392	7.3116983259946	2.89872009384435	0.0150408753128871	0.0816064953879289	-3.69950043236904
YGR086C	-0.368962520062817	8.74305257027947	-2.89406437401946	0.0151644181622637	0.0820547211218648	-3.79815778948047
YDR123C	-0.702593575970616	4.82046212908367	-2.89405183261857	0.015164752332052	0.0820547211218648	-3.33701556213571
YBL075C	-1.88947807063243	4.89419187863681	-2.99154934386193	0.015191109493781	0.0820856555119118	-3.13951428120558
YLR120C	0.549513400062049	7.10145541474119	2.89075291815429	0.015252910698835	0.082167572264842	-3.67990402376006
YHR172W	-0.988761115606603	5.20595782163762	-2.89242284745805	0.0152856723603966	0.082167572264842	-3.37670232013389
YJL144W	0.758617907028378	5.49711060371297	2.88918248135869	0.0152950590803481	0.082167572264842	-3.14851396191735
YFR012W-A	-2.50280052979656	3.98808299964521	-2.98146763749129	0.015303393723359	0.082167572264842	-2.92693679818653
YFL068W	-0.719958124545274	5.72925054338358	-2.88864271112956	0.0153095728056947	0.082167572264842	-3.47197332572336
YNL042W	0.813269797699973	5.08829699235837	2.88774181374561	0.0153338276263994	0.0821868362131948	-3.2741815761935
YOR158W	-0.440455679611762	5.71962564531459	-2.88418122620653	0.015430067867133	0.0824952732783086	-3.52261195182487
YIR020W-B	-1.4883421977606	3.05539366121647	-2.88407826796472	0.0154328597734628	0.0824952732783086	-2.90701466829941
YFR055W	0.411726150490693	7.69812865537468	2.88002055286602	0.0155432976765577	0.0829740870599599	-3.76326025637085
YLR271W	-2.52170116473224	5.08748453694011	-3.06554966629514	0.0158122702405297	0.0842967811616443	-3.20409434352303
YGL173C	0.414494595027467	7.20884473227215	2.86791124007441	0.015877618448364	0.0844407263120704	-3.74124841468396
YHR146W	0.435536015558132	7.10881593981447	2.86752247672112	0.0158884705211842	0.0844407263120704	-3.74211064957258
YPR121W	-1.68040530819877	4.75069699906488	-2.93281153964733	0.0159029680683281	0.0844407263120704	-3.18386826881795
YJL163C	1.51972497430993	4.15313784329189	2.86341770672418	0.0160035080553468	0.084861268714819	-2.87993127413803
YLR110C	-0.327172652778273	12.5796122686524	-2.86163871815252	0.0160536242651876	0.0850054390335696	-3.89374757456252
YCL027C-A	-0.842528023112246	5.77828705583265	-2.86373994173285	0.0160739652647717	0.0850054390335696	-3.55589954948483
YOR130C	0.511173767546238	6.1266583033446	2.86018058469834	0.0160948191079401	0.0850054390335696	-3.56251492271637
YDL117W	-0.780827677047348	4.67225415724715	-2.85889139904531	0.0161313292738504	0.0850289660831975	-3.38568920386789
YGR144W	1.19781014211991	4.69212931974058	2.85806473812401	0.0161547843291294	0.0850289660831975	-3.15157182834844
YDR052C	2.12939087409198	4.69216382798588	2.87615823821538	0.0161634142214979	0.0850289660831975	-2.95600458002838
YBR204C	0.630579164892946	5.64524566147416	2.85617164367328	0.0162086266302139	0.0851541718736599	-3.49990481312937
YKL034W	0.641238990929609	5.19345166643064	2.85264317840774	0.0163094624490704	0.0853882224484767	-3.35663322552939
YOL133W	0.580757100529636	6.30745727043974	2.85233676407925	0.0163182487582439	0.0853882224484767	-3.58106763685562
YKR084C	0.425577697968597	6.2251540691737	2.85207342165764	0.0163258037934498	0.0853882224484767	-3.65272039037026
YBL001C	0.474262879798014	7.36826923170805	2.85161168951378	0.0163390589095526	0.0853882224484767	-3.78293336085378
YMR054W	0.714782815062627	5.52627557184506	2.8505113546396	0.0163706901860241	0.0854149808119717	-3.51678386613319
YNL081C	-0.468178005944531	5.7121821624966	-2.84994019151577	0.0163871336081303	0.0854149808119717	-3.57710270010128
YIR041W	-0.698317214557367	8.39569686847093	-2.87062956965165	0.0164389931662327	0.085447077039605	-3.84498152943985
YEL049W	-0.565768372418431	7.76880825198148	-2.84714597348794	0.016467816555047	0.085447077039605	-3.80923454162135
YDR115W	-0.63870718294505	6.43940227054967	-2.84689371987395	0.0164751199570497	0.085447077039605	-3.71820921781118
YGL191W	-1.0268472518406	6.83734431847966	-2.93640977322893	0.0164792326098509	0.085447077039605	-3.70187855345914
YJL197W	-0.855720595415064	4.65241529661478	-2.84451560448636	0.0165441325556587	0.0854803630989203	-3.38505446572616
YJL208C	-0.436194728426945	6.08544451820578	-2.84447603551451	0.0165452832917923	0.0854803630989203	-3.66418125558486
YAL040C	0.701923898539019	5.57234096854089	2.84405151924734	0.0165576340336197	0.0854803630989203	-3.48055445167244
YJL069C	-0.399997509272718	7.03055209503973	-2.84357094600568	0.0165716268416564	0.0854803630989203	-3.78499740287327
YML058W	-0.327717313935828	9.28337513864521	-2.83874339779823	0.016712849907538	0.0858251953693847	-3.91994697296714
YBL021C	1.86562108264333	3.34157856125547	2.83809086605834	0.0167320311812475	0.0858251953693847	-2.88483324075374
YDL162C	-1.09686025154429	4.48173466993671	-2.8379044327856	0.0167375154707946	0.0858251953693847	-3.27661837066491
YJL183W	0.64233267912339	6.21815975936825	2.83709565136499	0.0167613281976972	0.0858251953693847	-3.69945263515167
YHR200W	0.536061630093961	7.6071245808139	2.83644380492556	0.016780545055583	0.0858251953693847	-3.83442914110013
YJR045C	-0.33782455473577	9.54435971961867	-2.83589769658294	0.0167966616934374	0.0858251953693847	-3.92641679047125
YNL121C	-0.341530695399292	7.30376882652585	-2.83563256591055	0.0168044917720413	0.0858251953693847	-3.8109241575042
YGL142C	0.727256689077272	5.44982084007614	2.83540820222351	0.0168111207424568	0.0858251953693847	-3.43807731583381
YNL262W	-0.711103019833907	5.15355594612439	-2.83363262178583	0.016863673987106	0.0859546492042688	-3.49799524611703
YJR144W	-2.12840615556941	5.67621519611904	-2.94643107856469	0.0169034225927913	0.0859546492042688	-3.19292747061553
YPR057W	-0.714126523803936	5.76142161843631	-2.83211944562653	0.0169085906367141	0.0859546492042688	-3.50255473727908
YGR056W	-0.673193773290873	5.47867163547883	-2.83114365969767	0.0169376191566375	0.0859546492042688	-3.43775258429806
YBL035C	0.598268095705296	5.87521811644247	2.83091118560155	0.0169445423626218	0.0859546492042688	-3.58728700822916
YJR145C	-0.43502046802468	11.0628261072802	-2.82644018609141	0.0170782444704314	0.0865225200750393	-3.95176850564867
YCL052C	0.451665162174384	5.88979830135764	2.82502016639855	0.0171209300335304	0.0866284207930666	-3.58893961027737
YCL029C	-0.687961865623253	4.84077102036396	-2.82360541301163	0.0171635636233179	0.0867337897457884	-3.46580590355289
YMR139W	0.447364920283771	5.78439980844869	2.81987980414218	0.0172763444948109	0.0871501626526944	-3.54509969422155
YMR169C	1.14748301875146	4.42477420764124	2.81943740788294	0.0172897858518924	0.0871501626526944	-3.25398858761908
YDL181W	-0.507135363360096	5.2580181174671	-2.81484367014597	0.0174299784460515	0.0877456003543633	-3.70623510306681
YPR046W	-0.764181796222668	4.21644227040561	-2.80813203205581	0.0176368551267817	0.0885662203183692	-3.35150117540619
YAR044W	0.654456281456544	5.57515630311485	2.80784008843088	0.0176459094686064	0.0885662203183692	-3.67564193241113
YLR063W	0.999298916516222	4.294283477126	2.80739259686313	0.0176597970109295	0.0885662203183692	-3.17028950002481
YBR146W	-0.39945250128186	6.85871353797108	-2.80559412393708	0.0177157216354703	0.0887347921212411	-3.83395147622232
YMR005W	-0.515185696795395	6.5677054071795	-2.80268199188155	0.017806652407874	0.0890780586492012	-3.76793573490257
YLR290C	0.730675122488117	5.56031049165414	2.79843024310747	0.0179402521090199	0.089633646529613	-3.58299773501746
YBR268W	-0.359575161325421	6.68231089060097	-2.79696861236539	0.0179864112367554	0.0897515150421284	-3.83412916813853
YGR194C	1.25260403776472	4.28814164050973	2.79517870953395	0.0180430992969772	0.0899008217809131	-3.18550409228314
YOR217W	0.89254506343319	5.23689321167868	2.7933374728351	0.0181015996952788	0.0899008217809131	-3.43578239735915
YDR512C	0.763247830532309	5.08017520212261	2.79324328267532	0.0181045974341801	0.0899008217809131	-3.45493222661459
YOR375C	-0.286603544333017	9.44653728121715	-2.79308613277413	0.0181096000641668	0.0899008217809131	-3.99704044583801
YCR082W	0.435631417340219	7.39329066105898	2.79246587376551	0.0181293585789018	0.0899008217809131	-3.87219513543494
YPL161C	-0.891395010296708	4.77285756154933	-2.79036710636894	0.0181963754586368	0.0901207785790767	-3.37632602074126
YLR033W	-0.437744806326914	5.4818442587427	-2.78817514057544	0.0182666328899744	0.0903562176659555	-3.6078750547037
YAR071W	0.510157340857271	9.43797062614578	2.78621722616476	0.0183296178346306	0.0905551430165537	-4.00557503093191
YOR030W	-0.873954070774698	4.14196864289249	-2.78425223127812	0.0183930489355286	0.0907557761992521	-3.27533236831196
YMR297W	0.286918272006091	9.2862219783356	2.78275601794795	0.0184414946781257	0.0908820623728696	-4.01945365965724
YBR202W	-0.49131187719852	5.35010449890433	-2.781792006519	0.0184727758745548	0.0909235515508719	-3.54485678182658
YBL048W	-0.909560141935349	4.19778133653766	-2.77816510388845	0.0185909412004038	0.0913186581457746	-3.17227188056051
YGR029W	0.490608426262499	5.45650196395238	2.77741151355578	0.0186155880036349	0.0913186581457746	-3.60267440029448
YOL002C	-0.441232189487208	6.4566467296151	-2.77721764065939	0.0186219340599002	0.0913186581457746	-3.84168661964544
YDR019C	0.630384344253985	7.07659876498879	2.77461864310823	0.0187072163408031	0.09162389087115	-3.83077020322803
YBR079C	-0.427567071104936	7.67314822225177	-2.7728632659762	0.018765037211552	0.0917940381185021	-3.95627489471113
YIL011W	0.707098392514171	8.42006570400696	2.80402823294415	0.0188502935905661	0.0920978103313037	-3.98355291699012
YDR005C	0.573756601442645	5.39183618442159	2.76618540398555	0.0189866378823976	0.0926258016467342	-3.67139851526494
YKR028W	-0.481783072052595	5.5343312132552	-2.7653301816191	0.0190152061202254	0.0926258016467342	-3.66361682482015
YPR167C	0.610838889228827	5.83264977300975	2.76494065356133	0.0190282323221981	0.0926258016467342	-3.5581802182869
YPR156C	1.13197409506045	6.89275560579637	2.8597275386941	0.0190918877892612	0.0928220510243176	-3.78846048273083
YNL221C	0.5466711466394	5.76959223646403	2.76188181507668	0.0191308331973185	0.0928978310448541	-3.71327956860179
YDL081C	-0.429296775806769	10.7516087253783	-2.75615380408662	0.0193244529690411	0.0937235968998493	-4.07218164992015
YJL029C	-0.563610246456197	5.22458818838481	-2.75371069466899	0.0194076297060393	0.0939290525014978	-3.54514356914923
YOR188W	-0.600401276926209	5.3351643934796	-2.75334252395411	0.0194201951916004	0.0939290525014978	-3.59066728142685
YPR056W	-0.567952191640808	6.01092907329954	-2.75195973849716	0.01946746155427	0.0939290525014978	-3.80113024271639
YIL028W	-1.43401452010689	4.41230070626434	-2.75429051845903	0.0194714711288848	0.0939290525014978	-3.25163817459535
YNL298W	-0.732750882995457	5.65069738569647	-2.75099445125314	0.0195005250398898	0.0939290525014978	-3.73510183109537
YOR159C	0.797788960317671	5.58229561095962	2.75051491109587	0.0195169713145097	0.0939290525014978	-3.63887786213121
YFR044C	-0.329273614042096	9.00785919003512	-2.75007293897936	0.0195321414178372	0.0939290525014978	-4.06764988604205
YOL128C	-0.605405238066181	5.34871540497357	-2.74894861781527	0.0195707853112402	0.0940012236507275	-3.58070057512601
YOR123C	-0.519989076446048	6.79999626617115	-2.73849101717971	0.0199338970018008	0.095538718120244	-3.93617106987465
YPR175W	0.843616802183287	5.26086648247327	2.7383473242397	0.019938932873976	0.095538718120244	-3.37395775893884
YPL155C	1.31244628544047	4.65829809580395	2.73328552083601	0.0201171410713044	0.0962766185807192	-3.22095012141319
YJL065C	-0.473117929918194	5.80952422910656	-2.73080630435524	0.0202050040957176	0.0965808909719576	-3.75695212465776
YOR254C	0.856001728186147	7.07552316007408	2.78522091309117	0.0202392829556726	0.0966286054198199	-3.94873749969843
YLR104W	0.696023851897478	5.75274869714571	2.72702281214421	0.0203398284153243	0.096811227452596	-3.73677520343017
YPR004C	-0.601525288440561	6.98471881613677	-2.72649389151652	0.0203587477538664	0.096811227452596	-3.97678453295494
YKL051W	-1.29019536193358	5.96408977906046	-2.83005607885664	0.0203681039029812	0.096811227452596	-3.74697072095335
YIL087C	-0.542279399447444	6.13952635415175	-2.72573239564306	0.0203860170515362	0.096811227452596	-3.76628311058436
YBL096C	-0.536582245935317	6.10352902799939	-2.72517626486696	0.020405955188871	0.096811227452596	-3.80923205433695
YPR019W	-0.556325726644525	5.30241163709706	-2.72468481466159	0.0204235906041559	0.096811227452596	-3.61595429459626
YOR284W	0.736007478829923	4.28215265277056	2.7229877952466	0.0204846040587225	0.09698484564469	-3.40989443421601
YPL183W-A	-0.996830780652365	6.76036444302677	-2.79874709325669	0.0206384633548617	0.0975339853920992	-3.90631717069158
YDR514C	0.718773113712805	4.93822842738348	2.71842264306978	0.0206496393513069	0.0975339853920992	-3.60397673327189
YMR121C	-0.508207450181079	9.91360488121838	-2.71758870813446	0.0206799298067557	0.0975611872378025	-4.13306227468436
YEL044W	0.445081026762661	6.57291523236475	2.71523137489872	0.0207657932436513	0.0978462462146115	-3.92770018259375
YPL159C	0.496166537829854	5.74898696200459	2.71458060155009	0.0207895594798458	0.0978462462146115	-3.748162717715
YNR044W	-0.61228976884554	6.33231236130758	-2.71358054824514	0.0208261342327724	0.0979025246379855	-3.89592794282345
YLL040C	0.640510473279358	4.96211798400615	2.70914086043798	0.0209892813436322	0.0985529774541031	-3.60358174008735
YNL300W	-0.584653096075413	7.72850102095303	-2.70976403243525	0.0210531725257776	0.0986602708376769	-4.07543453032353
YPR101W	0.940788164545696	5.9109173931393	2.72075938834054	0.0210617475336152	0.0986602708376769	-3.7366811038835
YLR018C	-0.617580815176379	5.73694284195787	-2.70535155137011	0.0211295349128902	0.0987884055486306	-3.80382398933362
YDR525W-A	0.985415516263312	7.13941535450198	2.78838840655864	0.0211429539167264	0.0987884055486306	-3.96811102837359
YJR101W	-0.324042862252476	6.45077811248246	-2.7044344055546	0.0211636212037801	0.0987884055486306	-3.97435044543217
YLR027C	0.351188794056499	8.86026098360804	2.70341030206031	0.0212017473314355	0.0988503506882991	-4.14193030537104
YBR104W	0.403408827204365	6.29077535127499	2.70124159950956	0.021282711316908	0.098972244705855	-3.90354001818601
YIL079C	-0.698463366117606	5.99059987123318	-2.700849877323	0.0212973682243025	0.098972244705855	-3.86335721298601
YER077C	0.693170943312708	4.94579103395812	2.70071145198948	0.0213025500297239	0.098972244705855	-3.545637863582
YPR149W	0.402768766732827	10.2806970128694	2.69974855377331	0.02133862983924	0.0990241900474417	-4.16412327219425
YHR094C	0.376150914358773	7.74633426454386	2.6989905055141	0.0213670766952565	0.0990406340524887	-4.0992263988344
YLR364W	-0.477688250442775	5.77499287575326	-2.6967766671827	0.0214503703909407	0.099310969784367	-3.81494888108336
YOR390W	-0.431056891842388	5.8846669623095	-2.69554609333759	0.0214968092571008	0.0994036757009946	-3.89077680249741
YOL073C	0.544550803370545	5.26272318437197	2.69492241879641	0.0215203833991844	0.0994036757009946	-3.63650810872732
YGR009C	-0.745526398233253	4.96500605092322	-2.69042600636227	0.0216911051331358	0.100076015214015	-3.60275361257713
YLL045C	-0.391063707882838	10.9255715979969	-2.68935542881353	0.0217319514402316	0.100148286069294	-4.18947641069416
YLL030C	-1.42986727416856	5.58883729777019	-2.79644528484667	0.0217831393813093	0.100257760897405	-3.77489805603336
YFL064C	0.635716482409471	5.3848286641147	2.68677488203072	0.021830723087022	0.100257760897405	-3.70389876406936
YOR021C	-0.937047078403577	7.37919697485984	-2.76446767247345	0.0218313354129124	0.100257760897405	-4.01194009356568
YPL067C	0.613594907302109	5.2454709268717	2.68406942527666	0.0219347550778676	0.100616517813933	-3.70101591023755
YML106W	-0.32965892247881	9.18124208019108	-2.67958042050417	0.0221084576808701	0.101266504172399	-4.19224479257218
YBL045C	-0.367957013073389	6.74961893424091	-2.67907338428711	0.0221281632534928	0.101266504172399	-4.04073300188064
YJL123C	0.324610533875971	7.12399095920317	2.67795930605585	0.0221715223869068	0.101266504172399	-4.07200517047024
YBR255W	0.986037854567698	4.31098178499886	2.6776887546361	0.0221820647926286	0.101266504172399	-3.28187603651596
YHR008C	-1.41336749401373	6.67554760973186	-2.80944124825949	0.0222078239216992	0.101266504172399	-3.88169049910647
YHR202W	-1.75776240896786	5.61669870419672	-2.81129346673914	0.0222292326232096	0.101266504172399	-3.69701155696873
YGR262C	0.38543032285784	6.25107702899214	2.67536423055206	0.0222728485699276	0.101330362438878	-3.90975559180601
YDR461W	0.326903414730706	8.60910945567708	2.67481867703427	0.0222942084822777	0.101330362438878	-4.1858655436817
YBL014C	1.80976196545783	4.09871959432788	2.67212393833339	0.0224000138110466	0.101659966369959	-3.21101353421195
YMR221C	-0.425047662802172	6.62509282884193	-2.67167091055641	0.0224178502656408	0.101659966369959	-4.04374726947147
YMR141C	-1.41964959940767	3.31456842845143	-2.67007641000548	0.0224807406953341	0.101782740637365	-3.21977578692369
YHR113W	0.382283899819599	6.81956992463479	2.66956948605703	0.0225007715282345	0.101782740637365	-4.06025332207544
YHR147C	-0.471931630295288	5.68915622059742	-2.6690402550187	0.0225217027309232	0.101782740637365	-3.89307486205962
YDR260C	-0.855085125621243	6.47142460609131	-2.69529548371044	0.0230508650022451	0.103877581908475	-4.00527823747937
YKL135C	0.363934025859785	6.39060947702349	2.6557195423601	0.0230549553781226	0.103877581908475	-3.94860814217868
YNL175C	-0.5129457545412	7.23408075020686	-2.65550632840952	0.0230635918594878	0.103877581908475	-4.13472075593894
YPL245W	-0.568024697277075	5.82767131708604	-2.65440126896354	0.0231084050629308	0.103961682053479	-3.9083368517971
YER031C	0.443295755129019	6.4190850572837	2.65333313819534	0.0231518028344934	0.10396963971329	-4.0478876493397
YBR148W	-2.05113577123789	4.04875847320039	-2.72824443133651	0.0231624593376854	0.10396963971329	-3.3878213663384
YFR045W	1.03953708811579	4.95517659412395	2.64712236195811	0.0234057514130344	0.10490623678921	-3.53052278170401
YMR246W	-0.454271133852108	8.43749164591401	-2.64605055593984	0.0234498545710236	0.10490623678921	-4.2283416900423
YOR106W	-0.579889401947752	5.217147949071	-2.64601076638154	0.023451493435679	0.10490623678921	-3.74371456639201
YBR114W	0.763344139436392	5.97987673353338	2.64540086903081	0.0234766282983145	0.10490623678921	-3.85029606478001
YLL031C	0.428153791251186	5.57030650018725	2.64419182705923	0.0235265338984118	0.104914420147354	-3.8571144739837
YPL175W	0.581986523039441	5.14071501049992	2.64407842445861	0.023531220209062	0.104914420147354	-3.7449950841012
YGL199C	-0.833650467363131	4.22475540212944	-2.63851312393741	0.023762344746546	0.105826254263173	-3.56172838433136
YIL145C	0.350273046435873	6.54834483860386	2.63493625202904	0.023912077409626	0.106210999664511	-4.05284583215112
YBR240C	-0.614448551203112	6.27562808684138	-2.63454359979689	0.0239285712228908	0.106210999664511	-4.07223426878927
YDR477W	0.499345184972802	6.13512531242601	2.63432144457541	0.0239379081055839	0.106210999664511	-4.00408324838883
YMR113W	0.454619940614998	5.82135326033003	2.63354081830295	0.0239707454162221	0.106210999664511	-3.94740472943835
YKL032C	-0.615007841267569	6.79798967296239	-2.63546523334886	0.0239822674625925	0.106210999664511	-4.13821741148401
YHR188C	-0.43709113015882	6.36673565716333	-2.6296167826035	0.0241364887670751	0.106775101030765	-4.04614535224517
YDL015C	-0.708371239951838	8.76290846404516	-2.66870061870846	0.0242884259356291	0.107327855495552	-4.23664200804806
YNL155W	0.370110359988056	6.93669725637342	2.62500696484852	0.0243326492276036	0.107403935602863	-4.11795610896523
YPL218W	-0.408919428961813	8.27588685630946	-2.62423512878064	0.0243656469853317	0.107430352617144	-4.25265370889523
YGR051C	-1.14550008075928	4.3283197937952	-2.62324024502337	0.0244082459397641	0.107498996791187	-3.55044026274527
YJR044C	0.426279333022653	6.97343289521742	2.6219917732947	0.0244618074109133	0.107615716895135	-4.13366587245811
YDR207C	-1.07747022741052	4.30841775358957	-2.6209470498186	0.0245067171996316	0.107694159450757	-3.57308787299893
YER062C	0.387191624948078	7.0196927417808	2.61929704893807	0.024577812571344	0.107878512450226	-4.16027291091299
YIL127C	-0.381874396764206	6.43929611516807	-2.61871548984998	0.0246029194851283	0.107878512450226	-4.11009974628661
YOR271C	-0.315021706628719	7.84252106134697	-2.61568185942631	0.0247342988798263	0.10828435338603	-4.24309388234597
YGL253W	-0.543659863951707	9.06945937339647	-2.61758804634916	0.0247499314125976	0.10828435338603	-4.29905863438898
YGL053W	0.455461260438439	5.79657032438238	2.61423965775706	0.0247970005975529	0.108371067446668	-3.84877706499691
YDL172C	-2.53827007823862	5.36025747845035	-2.78228288963221	0.0248342902810568	0.108414898405887	-3.6514728489615
YJL115W	0.444422827206074	5.89822114746741	2.60921317760435	0.0250167660543519	0.109091752848857	-4.01056779713512
YDR422C	0.6662950589323	4.73074043700818	2.60767879419845	0.0250842348695145	0.10920876406614	-3.68464174903034
YNL160W	0.485754698798775	7.27054093077815	2.60735446507563	0.0250985190737873	0.10920876406614	-4.20040407187997
YOL136C	0.384081954720277	6.48956532662717	2.60662903407229	0.025130497872267	0.10922561361299	-4.11077512298085
YHR005C-A	-0.292377574783162	8.73721611901957	-2.60602128236698	0.0251573201079956	0.10922561361299	-4.31041521241515
YPR044C	-0.898765830503252	5.10269860070726	-2.60342129679871	0.0252723868029503	0.109605542328608	-3.71304054158688
YLL027W	0.44510214132343	6.5142295396589	2.60227575685425	0.0253232496682694	0.109706496656544	-4.07597722868688
YJL009W	-1.68348194060103	6.15873433996696	-2.75727117901563	0.0254558197405348	0.110053183346773	-3.96803475179372
YOR286W	-0.340998144924742	7.26116892591022	-2.59923799955223	0.0254586192303322	0.110053183346773	-4.22460179768557
YML132W	0.566532014348653	8.1785513001384	2.59804838345194	0.025649063038871	0.1107560517976	-4.30044231407884
YDR179W-A	0.571488110809277	4.76970590139461	2.59422609959353	0.0256835271865134	0.110784585271978	-3.74817347980821
YGL040C	-0.366353654710667	7.38933896692672	-2.59319234043414	0.0257301607150888	0.110865492051905	-4.24444634092137
YDL144C	0.566284503615179	5.33920796498078	2.58969031600456	0.0258887621628595	0.111428146235598	-3.89551095511182
YIL128W	0.447979595134594	5.94520622712587	2.58886042303607	0.0259264881706658	0.111469884815933	-4.02287488242676
Q0143	-2.00869321129035	5.11787092936855	-2.67680202053743	0.0260680682589251	0.111957567457608	-3.57857012897337
YHL045W	-0.911449222179359	3.97049565771688	-2.58317819397305	0.0261862593747283	0.112343854944223	-3.55194193305765
YKL049C	0.620666388258991	4.81147963898541	2.58024665482434	0.0263212827121096	0.112801445416013	-3.87116347498273
YNL317W	0.536976172169184	5.42650499555682	2.57801408960117	0.0264245731728375	0.113122203991792	-3.81564471903125
YDL020C	0.583034228573648	5.7253862166239	2.57381523841515	0.0266199200772446	0.113726286462885	-3.83579599947493
YBR084C-A	-0.354997551927971	11.2030427372355	-2.57146935321253	0.0267296799112235	0.113726286462885	-4.39378540524874
YLR316C	0.567109446560558	5.49913791714757	2.57040878620999	0.0267794485017241	0.113726286462885	-3.95225144458976
YDR175C	-0.395264922514412	5.90805611283046	-2.5703671093438	0.0267814061136951	0.113726286462885	-4.07183952660425
YGR215W	-0.459695607760311	4.78622542043869	-2.56995106227521	0.0268009560841313	0.113726286462885	-3.94444567571354
YEL007W	0.548516034484804	5.59182977105917	2.56933936079133	0.0268297253999754	0.113726286462885	-3.97284132826478
YOL120C	-0.560140491326091	10.8227852467939	-2.57964413409777	0.0268704935365816	0.113726286462885	-4.3873559488383
YKL084W	0.555703654236911	5.39343337380665	2.56847108264619	0.0268706142797116	0.113726286462885	-3.92891229518479
YLL029W	0.437071406872632	6.03332766665148	2.56815366527599	0.0268855774174119	0.113726286462885	-3.98692727465543
YBL038W	-0.43025321890067	6.10935046379168	-2.5681322101118	0.0268865891161083	0.113726286462885	-4.1097914497676
YLR019W	-0.524072244229048	5.86847120471399	-2.56784546608874	0.0269001138760544	0.113726286462885	-4.06956815044858
YIR032C	-0.609326511339401	5.04301831795634	-2.56766064795177	0.0269088346898603	0.113726286462885	-3.86405321131394
YJR083C	-0.625998786413649	5.14129702586415	-2.56561835484156	0.0270053881234116	0.113951797014863	-3.82825746141293
YOR116C	-0.459633235549644	5.75895457788718	-2.56532050154346	0.0270194982612562	0.113951797014863	-4.08535111357858
YBL011W	1.13113156490457	5.4859294483644	2.60667501548901	0.0270493895698291	0.113957015168655	-3.90203899026788
YBR262C	-0.438486718250035	6.42363154458106	-2.55989970965368	0.027277570741349	0.114796718347455	-4.17660763612148
YOR178C	-1.81923585275603	4.60801372360303	-2.64535925782332	0.0274251891020361	0.115182023087487	-3.71200745823954
YCL019W	0.3511100102094	9.21497788290215	2.55659199984702	0.0274362367201736	0.115182023087487	-4.40776122903992
YBR235W	-0.527195154240777	4.77524197197549	-2.55618107696882	0.0274560115380784	0.115182023087487	-3.86531014462475
YBL102W	0.329855296112041	7.12052933130942	2.55454724616266	0.0275347754109742	0.115390728987823	-4.27825304716347
YBL059W	1.26595599222921	4.5089126943468	2.55221896110166	0.0276474026933579	0.115551077826668	-3.49030197086297
YDR482C	1.89884711511817	3.79397605180232	2.55210753731419	0.0276528040243907	0.115551077826668	-3.29309262411828
YNR047W	-0.656085172265848	5.53773617098363	-2.55195494546785	0.0276602026882043	0.115551077826668	-4.01497715551114
YLR090W	0.4406291724514	6.08771770615098	2.54927626609895	0.0277904010705838	0.115888196136023	-4.09805686912115
YHR041C	-0.489792723390502	6.17485430793512	-2.54909609401937	0.0277991800638085	0.115888196136023	-4.20165831811172
YJL025W	-0.709112446129755	4.52871547606019	-2.5470364130436	0.0278997336951922	0.116154384688123	-3.71395849197335
YDR165W	-0.347225151683119	7.14363090826684	-2.54659262632874	0.0279214462564359	0.116154384688123	-4.31338022802378
YBL058W	0.399308952583552	7.24740858694371	2.54499980100343	0.0279995135233311	0.116323993069693	-4.29792878377494
YAR002C-A	0.365145811391617	8.41740590544607	2.54456796850726	0.0280207154540522	0.116323993069693	-4.40140636870571
YDR321W	-0.433434486210588	7.55152435793742	-2.542534385405	0.0281207723027797	0.116617634461058	-4.35531591087441
YIL082W-A	1.30225400183687	4.65330582876907	2.54188939582594	0.0281525807029748	0.116627930683053	-3.57653248901448
YDR470C	0.714983294255187	4.96013962533183	2.54034906777041	0.0282286872151546	0.116774127599041	-3.81085210326391
YNL123W	0.372184028274312	6.85349253044791	2.53896111744324	0.0282974384167207	0.116774127599041	-4.26722325179165
YBL040C	0.343080073586056	8.07106738700691	2.53895055582627	0.0282979622112113	0.116774127599041	-4.38122438819719
YJR121W	-0.290445447845322	8.31521295563876	-2.5386335148517	0.0283136900377669	0.116774127599041	-4.40432228406001
YBL039C	-0.413080581215636	7.83503293682022	-2.5382106154925	0.0283346827088446	0.116774127599041	-4.38387907968011
YDR272W	0.397968205378262	6.4297092020874	2.53743983070121	0.0283729838084157	0.116810928163633	-4.2101718770083
YER170W	-0.704523531250354	4.35709099142323	-2.53658770955049	0.0284153859415193	0.116864519016983	-3.62495953783711
YPL086C	-0.320307190160039	6.91312595853994	-2.53300976435292	0.0285941090704353	0.117357071343953	-4.32977315884413
YOR032C	-1.37699703218495	4.10450666776266	-2.53300860834041	0.0285941669932841	0.117357071343953	-3.43221728216159
YHL004W	-0.404996236658168	5.98971841657692	-2.52981741553205	0.0287545051182806	0.117893470984951	-4.15612768085757
YOR147W	-0.653336686339015	5.14197905882106	-2.52880503789548	0.0288055556436545	0.117981148089407	-3.86649187388675
YHR069C	0.404536671810922	6.46723589434554	2.52713240124818	0.0288900961477505	0.118023628385302	-4.25333345243915
YNL130C	0.402863810387985	7.44374730771694	2.52618399158603	0.0289381402939561	0.118023628385302	-4.35275862592277
YHL025W	-0.520555334515609	5.46463264054002	-2.52593086310242	0.0289509764600289	0.118023628385302	-3.93758512792968
YLR188W	0.371495028648049	5.79026937192921	2.525502156042	0.028972729011833	0.118023628385302	-4.06871326890859
YLR045C	-0.898355570159898	4.78557398638455	-2.5253407511722	0.0289809228449703	0.118023628385302	-3.72811849019892
YDR381C-A	0.512554846627358	5.46340065103311	2.52506725578683	0.0289948122387936	0.118023628385302	-4.01676254602067
YGR220C	-1.75450964640785	6.52712754266175	-2.68415909188609	0.0290345096534698	0.118023628385302	-4.13386836693635
YEL054C	-0.425750569279934	10.7689284606236	-2.52391620772821	0.0290533397508702	0.118023628385302	-4.47266888251658
YEL040W	-0.403856166700988	8.17547016355431	-2.52139311524957	0.0291820387625399	0.118212806845704	-4.43139210108115
YER171W	0.632520777891452	4.85815030032301	2.52138188798714	0.0291826126992593	0.118212806845704	-3.75849338184723
YFR028C	-0.579771088936075	5.31113580274604	-2.52125536526323	0.0291890812980843	0.118212806845704	-4.18747744184355
YJR059W	0.967061194471102	5.26617737605504	2.51975301230688	0.0292659984650643	0.118403739466491	-3.75063777175946
YER176W	-1.17948027459632	5.37479803008756	-2.57550946063176	0.0294391429976946	0.118983202949016	-4.0006686183492
YFR047C	-0.822544818631223	6.83531680586901	-2.55762652434053	0.0295105814463602	0.119150845088502	-4.26784849603131
YDR135C	0.580338947458061	6.4933442434801	2.51251123688963	0.0296395667550804	0.119550260633828	-4.22890910222048
YDR433W	-0.252347739024842	9.3924598106263	-2.51126705549935	0.029704218350575	0.119598678380767	-4.48537505720092
YHR003C	0.465301414676946	6.20187164843355	2.51112294141995	0.0297117159266276	0.119598678380767	-4.25077251876956
YIL023C	0.521285114244653	5.87859118273771	2.51020212514147	0.0297596655925996	0.119670566290969	-4.06996167972054
YIL070C	-0.394549492826838	6.64026457614411	-2.50890470681221	0.0298273551715089	0.119821607593021	-4.32840605238471
YGR017W	0.520892165452785	5.76616022931751	2.50551899947482	0.0300047095314642	0.120371357402444	-4.10559463026507
YHL036W	-0.773263211814927	4.94441298383884	-2.5051378743361	0.0300247388843913	0.120371357402444	-3.75396506193457
YNR037C	-0.78038188865392	5.21332900646957	-2.50627412613743	0.0300721732055873	0.120440113634059	-4.11167004571569
YDR012W	-0.319648262369251	11.167117538875	-2.50293131878929	0.0301409589540836	0.120594158712667	-4.51089446589428
YOR155C	0.4480802559072	6.03198141107018	2.50196116669194	0.0301921969901892	0.120677756211038	-4.11969799558397
YEL036C	-2.27667967053309	5.07329618702289	-2.58555610829344	0.0302703569719808	0.120767110375031	-3.63367790142953
YKL161C	0.582312318330065	4.96825702488808	2.500391390166	0.0302752851505923	0.120767110375031	-3.84007794136633
YOR354C	-0.399436973302064	5.77852881706252	-2.49799639147254	0.0304024851876281	0.12106130629951	-4.18558579424785
YNL096C	-0.802723159368412	8.96598153392024	-2.56632813691517	0.0304099182784033	0.12106130629951	-4.43512107566133
YDR237W	-0.610931485762471	6.03999751959473	-2.4953830126833	0.0305418824070256	0.121407305579071	-4.18732116367374
YKL068W	-0.33261244987491	6.51393974648077	-2.49440127931237	0.0305944099206301	0.121407305579071	-4.329918597311
YDR337W	-0.369016261582909	6.27566750821574	-2.49394779759361	0.0306187033398476	0.121407305579071	-4.27690986029683
YBR126C	0.62424861990162	7.42836890546675	2.50422601785395	0.030618940783457	0.121407305579071	-4.37579294611019
YKL151C	1.01902371694175	4.95433161845932	2.52107959285245	0.0308489672000047	0.122194497931448	-4.04890881286734
YOR377W	-0.457334676103835	5.81379164155438	-2.48911237989679	0.0308789214033455	0.122194497931448	-4.12249758579378
YEL076C	-0.582472397881033	5.24725507582711	-2.48184203344007	0.0312742652087687	0.123635937112598	-4.15749605123214
YKR080W	0.473449630463916	7.41856775039045	2.47838250491894	0.0314641254627505	0.124262986062918	-4.43167039131355
YGL181W	1.55250499846356	6.04118178412798	2.56942426856986	0.0315421368399977	0.124447498226856	-4.00439099720228
YKR088C	0.327783266109201	7.01869110816715	2.47534627856362	0.0316316857944725	0.124677120321721	-4.40749826088869
YPR042C	-0.489044763748447	5.90259921850701	-2.46518948333198	0.032198591779657	0.126785940106629	-4.205187006575
YBR175W	0.968140635191592	5.31764928478665	2.474313271295	0.0322531704761824	0.12687523143796	-4.0231430772367
YDL157C	0.451182274768892	7.33284944438718	2.46364830984232	0.0322854785823374	0.126876826405095	-4.45842132829221
YJR137C	0.343364640010563	6.34021685352536	2.46299208189296	0.0323225444595918	0.126897097054093	-4.37460904646396
YDL046W	0.332822774952425	7.70289356994674	2.45942339513154	0.0325248463170766	0.127440942040349	-4.48000371133832
YKR034W	-0.638821853636478	4.70369214679807	-2.459417901306	0.0325251587052939	0.127440942040349	-3.79168600881029
YDR091C	-0.298123234772901	7.71983632566787	-2.45869132240274	0.0325664991136101	0.127477329699633	-4.50326647091205
YKL195W	0.446099780020094	7.04862955647012	2.45659964797154	0.0326857973238365	0.127757314922468	-4.44077372081498
YGR283C	-0.602630193541466	6.45676446969118	-2.45816552332668	0.032702274727451	0.127757314922468	-4.3886836577854
YDR164C	-0.53080706934483	6.14490952062359	-2.45321677584715	0.0328796449286261	0.128324188303382	-4.30015143001045
YPR008W	0.43689275517821	5.77478662680592	2.45027750087326	0.0330489866026718	0.128858646783162	-4.22138045631765
YMR115W	0.37460505555312	5.81202982724081	2.44846303575908	0.0331539499406798	0.128961876133789	-4.17788961394969
YER080W	0.374796802074274	6.02119634697593	2.4483187047815	0.0331623132046569	0.128961876133789	-4.28385146231185
YBR062C	0.51172332650584	6.59714960763844	2.44813875843421	0.033172743094007	0.128961876133789	-4.39295017034372
YLR305C	-0.440479717943266	6.02732686231356	-2.44599740079851	0.0332971051799507	0.129318932910805	-4.32622222448162
YLL065W	-0.965265124575783	4.44587462294766	-2.4448731764269	0.0333625784366257	0.129321232279214	-3.76734117964975
YPR032W	1.2231450505179	3.94822448847709	2.44487054581492	0.0333627317873958	0.129321232279214	-3.75737138831028
YKL137W	-0.439316577967957	6.3001852932825	-2.44414235162868	0.0334052081839519	0.129359798391019	-4.41256994862448
YLR240W	0.864032173030149	4.85469159669498	2.44295634663595	0.0334745024774535	0.129466029988504	-3.78239271370326
YDL030W	0.798792338134188	4.83048680942191	2.44255902170244	0.0334977482670783	0.129466029988504	-3.92555934239386
YDR266C	-0.523488731906061	6.24057421751932	-2.44054405669745	0.0336158785678822	0.129796455402396	-4.36176497431518
YPR111W	0.882270753424864	4.47787093277534	2.43968368997458	0.0336664428712094	0.129865609407177	-3.69042950053676
YER063W	-0.343955369541194	6.56585638725331	-2.43791403687917	0.0337706804461309	0.130119113087136	-4.42535837284592
YDL208W	-0.339180584819902	9.18922149663606	-2.4372063475211	0.0338124536264787	0.130119113087136	-4.60796797106112
YHR193C	-0.305150894835494	9.51720056866323	-2.43670504770812	0.033842074698574	0.130119113087136	-4.61188652243509
YGL261C	-0.73748792783382	5.00201685250096	-2.43549588070348	0.033913627043304	0.130119113087136	-4.01336977777739
YHR128W	-0.380993701452331	7.77403013519006	-2.43527044496339	0.0339269835297306	0.130119113087136	-4.55287003993223
YBR035C	0.327664310065182	7.30541454408404	2.43524538200109	0.0339284687632286	0.130119113087136	-4.49641229201507
YDL066W	0.331891887429049	7.90981232450855	2.43153880943462	0.0341488217628893	0.130838019413305	-4.55411057922188
YBR120C	-0.606069463057898	5.146243029197	-2.43027849162052	0.0342240648968481	0.131000102112382	-4.22222292669706
YGL006W	0.621792130483984	4.70235196083315	2.42958802348299	0.0342653556958733	0.131032038079315	-3.92272522130052
YMR008C	0.376636812451807	7.13825746274036	2.4287291148125	0.0343167873787286	0.131102654567919	-4.5044941065117
YHR107C	-0.562828901103951	6.33945963078977	-2.42800848463875	0.0343599970928215	0.131141754739108	-4.43367340458254
YHR106W	0.466623915206986	6.73936888190259	2.42728215924021	0.0344036020862579	0.131182287149614	-4.45471752920449
YFL008W	1.65383938929515	5.42302418473755	2.50238000625613	0.0346227547611597	0.13189147096277	-3.98801154624576
YKL040C	-0.63885389687271	6.47267465426518	-2.42416845599614	0.0346995463418897	0.132057507944206	-4.38992966402407
YMR284W	0.701805409659912	4.28240894403105	2.42170965412759	0.0347399509166989	0.132081582640011	-3.89564597610539
YBL029W	-1.25693004359441	4.30576606824722	-2.43167117701842	0.0347722949519968	0.132081582640011	-3.88896860018159
YIR013C	-0.869541697448246	5.55076437185303	-2.43497941639618	0.034851208382742	0.132255015017333	-4.22959130976099
YBR265W	-0.393909437675275	6.00250418924305	-2.41803920804736	0.0349632460534864	0.13255369833624	-4.3910523667753
YNL150W	-1.44765172685145	5.30350326161479	-2.47959375989484	0.0350569367425595	0.132662198394672	-4.01636424983768
YLR249W	-0.329031110484916	10.7721940054154	-2.41647911798849	0.0350585794600956	0.132662198394672	-4.65553586677718
YGR202C	-0.767793375706421	6.55347037133068	-2.44541234596644	0.03534357655232	0.133613501852259	-4.44431584602714
YOR172W	-1.10897794047776	3.973509476637	-2.41110752840765	0.0353887692976806	0.133657298667498	-3.70682118251951
YDR183W	0.668342611721354	5.16401729497995	2.40912551091992	0.0355113680943871	0.133766323538888	-4.05181382189633
YFR003C	0.499100274499711	5.68530709423463	2.40910967039186	0.0355123495862592	0.133766323538888	-4.20839994937092
YBR154C	-0.331629196753884	7.27951984538292	-2.40900975514818	0.0355185410251612	0.133766323538888	-4.54391896075132
YDL212W	-0.26877243876503	8.18366766938367	-2.40678582078838	0.0356566242589021	0.134159313791536	-4.62172054014803
YLR410W-A	1.24135896648412	7.82887564592525	2.53586932595995	0.0357001367706455	0.134196071773967	-4.50485541161626
YGL023C	-0.537138529768428	4.53916135614941	-2.40534290821368	0.0357464940845284	0.134243443790528	-4.01562454338465
YGL215W	-0.266503477961602	7.84906295898514	-2.40328182415524	0.035875249132557	0.134472729727309	-4.59381499704301
YLL062C	-0.983923025006218	4.35603080231059	-2.40510689965576	0.0358763563334477	0.134472729727309	-4.03675994839012
YJL185C	-0.761477309167747	4.13161384070785	-2.40260323839576	0.0359177389744611	0.134472729727309	-3.94570317969185
YCL026C-A	-2.18946526485751	4.04225807171151	-2.40420870392668	0.0359756934711831	0.134472729727309	-3.5348648535231
YPL066W	-0.547340021895766	4.78925484679531	-2.40107206016765	0.036013794498136	0.134472729727309	-4.12799052228515
YPL105C	-0.485186807878512	5.83010524634696	-2.40072588304198	0.0360355459442968	0.134472729727309	-4.31714251957511
YDR494W	-0.610379504215169	6.1313969869963	-2.40058762334577	0.0360442368341242	0.134472729727309	-4.37325109057359
YGL021W	-0.741663940663654	4.18142217048287	-2.39883162386536	0.036154795451031	0.134758783044752	-4.0444027518176
YER057C	0.648403488156742	8.09768938077169	2.42669273767626	0.0363308257278218	0.135288102920924	-4.60873928505373
YLR336C	-0.42490957699693	5.92377566949853	-2.39428399477631	0.036442655245456	0.135577586446379	-4.39672704821874
YDR039C	0.491243659825425	6.89639863733697	2.39280720379952	0.0365366139682146	0.135714078506147	-4.52664323952782
YDR412W	-0.708172485465486	6.26451430097341	-2.40253176506454	0.0365562815767773	0.135714078506147	-4.42299295967802
YFL034C-A	-0.703660612506921	8.42498806027865	-2.4353150050692	0.0365817179176739	0.135714078506147	-4.61512241516251
YBR071W	1.20924678526629	6.12423164821318	2.46604235074447	0.0367165499475049	0.136087343095272	-4.30286023573251
YHR169W	-0.314969284189046	6.38321138828306	-2.38774788632937	0.0368602985456916	0.136492930462025	-4.50980854556793
YGR245C	-0.321550864225373	6.79391122197388	-2.38494654521722	0.0370407221453302	0.137033443694864	-4.57131548208361
YBR165W	-0.447709969083795	5.13138394913934	-2.38274468810268	0.037183138613687	0.137318897533669	-4.21599315417819
YGR041W	-1.95853454935537	4.33246545745065	-2.41666870779786	0.0371869380547551	0.137318897533669	-3.71584786605722
YLR460C	1.56788925611847	3.75572254492754	2.38016431662615	0.0373507159546711	0.137742283346017	-3.58459855792303
YGR061C	-0.375714766332888	7.42912527270439	-2.37985484364188	0.0373708633971216	0.137742283346017	-4.60251431337442
YDR081C	-0.540958873971175	5.45408091220079	-2.37695424135653	0.0375602145374139	0.138207219310998	-4.20582616628563
YNL016W	-0.317938820727093	8.22443351217284	-2.37626811537223	0.0376051411635674	0.138207219310998	-4.67369445077279
YML102W	1.0008005012211	5.25980321334508	2.37601165255475	0.0376219474331591	0.138207219310998	-3.90442316820794
YDR333C	1.43514452245698	5.11750838819666	2.43275369060381	0.0376591125887585	0.138207219310998	-4.04607707724811
YML055W	0.374636912869988	6.57342839570564	2.37508903319285	0.0376824680781315	0.138207219310998	-4.52811587511855
YOR187W	-0.314649681964042	7.39543612313087	-2.37470906499981	0.0377074202094196	0.138207219310998	-4.6168593871698
YGL041C	1.86926105525483	4.17224738819548	2.40417389706147	0.0377402665757465	0.138207219310998	-3.74439728354426
YMR293C	0.564604373210783	4.8175067154472	2.36686920435913	0.0382258575854346	0.139787918341736	-4.04032353681902
YHR063C	0.334410234332161	6.86308886102568	2.36662366015476	0.0382422064761903	0.139787918341736	-4.58146140334688
YER053C	-0.592534729763952	6.88085655076807	-2.36746997886984	0.0383858797172167	0.140184245762507	-4.56329070651836
YPL221W	0.356822519635387	5.94466251474025	2.36311566371288	0.0384765204847063	0.140386350429061	-4.43759923053037
YPL140C	1.92768811135723	4.07081294361597	2.36172523367039	0.0385697789070126	0.140558596872263	-3.60826944500646
YJL138C	-0.298009202439466	10.2949968968859	-2.36135847165484	0.0385944148314084	0.140558596872263	-4.74434517285327
YER056C-A	-0.3512205936361	11.2065657985358	-2.35877766011831	0.0387682045293009	0.140779573225748	-4.75494952412728
YPL206C	0.341144317343314	7.01001029363014	2.35845736446545	0.0387898259439341	0.140779573225748	-4.59574623358176
YML085C	0.373062955602718	7.24016228642052	2.3583616885906	0.038796286773385	0.140779573225748	-4.62643210308878
YHL031C	-1.16608312815496	6.41215708615628	-2.44385528992352	0.0387966839968368	0.140779573225748	-4.44450906740935
YER036C	-0.325116442062592	9.0921468037601	-2.35678504785576	0.0389029053459595	0.14103633050217	-4.74277175244553
YMR290C	-0.333769786431411	7.29050133015845	-2.35569083171939	0.0389770677708024	0.141176501388416	-4.65131854851773
YNL183C	0.369682458927785	6.38614387518833	2.35455480720923	0.0390542091378641	0.14132719721682	-4.43243824157395
YBR239C	-1.14744683395157	4.5540369348927	-2.38505833827422	0.0391259922324102	0.141378496888465	-4.15360191640079
YOL036W	-0.409448559801753	5.75587737688678	-2.3529806532627	0.0391613466977315	0.141378496888465	-4.35747822318925
YPR091C	0.376240253448628	6.25889198656134	2.35250015986853	0.039194106100151	0.141378496888465	-4.5016058616719
YCR072C	0.452612689649451	6.69546456930547	2.35184195198595	0.0392390250429887	0.141378496888465	-4.59379981324411
YFL002W-A	0.372919721244839	9.16093561562729	2.35173790267616	0.0392461303909643	0.141378496888465	-4.75468060311872
YFR035C	-1.29071522593892	5.43842785173869	-2.42280082681899	0.0393033141891341	0.141456362470757	-4.27871126117245
YIL134W	0.705179501269271	4.33284158337659	2.34948935323689	0.0393999855480079	0.141602694425496	-4.02021569896851
YHR083W	-0.347858181147548	6.25561846732157	-2.34881333557892	0.0394463558952416	0.141602694425496	-4.51127022817242
YPL131W	-0.303725286729174	10.963686870073	-2.34874875615105	0.0394507883890996	0.141602694425496	-4.77058720023708
YOR277C	-0.810122447975751	4.42388590334381	-2.34695811386575	0.0395738842369073	0.141916445094842	-3.93052263411606
YOL014W	0.41514380890762	5.69350635822775	2.3444969591459	0.0397436823239255	0.142396959101128	-4.38622960305361
YFL041W	0.310840888414335	6.29478068817327	2.34333850651777	0.0398238499317898	0.142555761637019	-4.52194882947854
YPR130C	-0.718520930765174	6.3376731164507	-2.35986136828896	0.0400889943554437	0.143375836826978	-4.53582397526319
YHR104W	0.479487990231935	6.93607989010566	2.33640789696976	0.0403067515592964	0.144001080716949	-4.590816943846
YDR309C	-0.32487893832055	6.27633147024539	-2.33598737301547	0.0403362343270509	0.144001080716949	-4.49636946665016
YKL012W	1.60593915865225	4.07779484200933	2.33392750643147	0.0404809531424903	0.144388117172811	-3.67961627323074
YMR227C	0.640524393406274	5.02020064777009	2.33290101553993	0.040553258540355	0.144516406106624	-4.09693497068828
YOL098C	0.386687855607721	6.58487477743132	2.33205105622011	0.0406132239169147	0.144600529559149	-4.58001057169764
YAL042W	0.315789541606946	7.05214317713323	2.33108597738731	0.0406814152975121	0.144684569094886	-4.66729819089299
YPL236C	-0.831539752803419	4.42348499800366	-2.33068771604099	0.0407095883372336	0.144684569094886	-4.1395924427429
YER009W	-0.385241994684428	8.53620394382325	-2.32835410341595	0.0408750487532045	0.145081102154676	-4.7700568852689
YOL122C	0.7188401518519	5.33573620263824	2.32808571503085	0.0408941200692462	0.145081102154676	-4.21512432936429
YML081W	0.718016312986387	4.83949427178655	2.32675966004901	0.0409884743796751	0.145284079735528	-4.05103655269423
YDR385W	-0.258900014810804	10.9622156131541	-2.32625559989721	0.0410243956607991	0.145284079735528	-4.80821317834338
YDR481C	0.35166930772905	7.27388778278639	2.32494177121736	0.0411181676247466	0.145486612672257	-4.67454964611654
YNR065C	0.532359702592195	5.06223131157619	2.32337292538349	0.0412304130170355	0.145693331132641	-4.34933605979623
YER020W	-0.455629104815281	6.63088843504285	-2.32286124238264	0.0412670862905158	0.145693331132641	-4.60581973443599
YNR054C	-0.679713249116328	6.50910674661554	-2.33192180961318	0.0412864933835772	0.145693331132641	-4.53804718922971
YOR086C	0.365314948336072	6.30031368298181	2.32132739042423	0.0413772097560821	0.145884009929024	-4.57612492843169
YLR016C	0.742132383524153	4.85193879644859	2.31699512270042	0.0416897859825738	0.146855871437286	-4.06969632167926
YKL165C	0.464773647437529	6.57434023554626	2.31536403001455	0.041808061982804	0.146989720496918	-4.6227189200377
YAL011W	-0.991438123208741	4.889394114689	-2.31858421933377	0.0418404001508359	0.146989720496918	-4.16664676698301
YIL106W	-0.62832728200808	5.87407450052637	-2.3146988615786	0.0418563887753813	0.146989720496918	-4.4410413764629
YOR094W	-0.483854865051325	5.46024318796453	-2.31443432688914	0.0418756231639448	0.146989720496918	-4.33389052217865
YHR102W	0.729333605038291	4.9174837688286	2.31372192658141	0.0419274645405841	0.147041910474341	-4.02939328055853
YNL259C	0.674246843678216	7.64037248628045	2.34840746606113	0.0419785672466448	0.147091420211371	-4.72296251498759
YLR006C	-0.855940922453776	4.40190527203334	-2.31185273045904	0.0420637814685904	0.147260263116711	-4.07390066541435
YBL047C	-0.585791139881671	7.32644257186187	-2.31821517207186	0.0422284522531798	0.147706732287507	-4.68635626198059
YML112W	0.912332857395694	5.3412967802978	2.30900300837278	0.0422724321125477	0.14773063489596	-4.10508863511789
YLR201C	0.300311597020958	6.45365248857118	2.3071232527164	0.0424106116600111	0.148052577407025	-4.58441773850639
YAL063C	-0.713920773513292	4.91589408257779	-2.30673767925466	0.0424390088619584	0.148052577407025	-4.28138801898406
YOL012C	-0.319115878813469	6.79969789259264	-2.3056762364645	0.0425172783937954	0.148189203790845	-4.68272481634052
YPL220W	-0.395091630724922	10.8190409203757	-2.30519655022019	0.0425526956824603	0.148189203790845	-4.84217929704458
YFR031C-A	-0.418880194431818	11.6822938535682	-2.30342540721595	0.0426837141215375	0.148515425250529	-4.84851163042773
YDR119W	0.288461990446576	7.32945782522383	2.30183647079701	0.0428015859606541	0.14879537357126	-4.74892996778272
YOL158C	0.571617089943187	6.57073057176338	2.30167899480949	0.0429307783594297	0.149097329099641	-4.63278990234765
YDR238C	-0.430675734554448	7.67628717256223	-2.29966173396285	0.0429634244777945	0.149097329099641	-4.74427722040096
YBR132C	-0.431796158592944	6.02092126058275	-2.29863932562575	0.0430397138751265	0.149231858832936	-4.55815041868494
YNR036C	0.916928826060613	6.5268983772409	2.35034706846177	0.0431844322781012	0.149510958040732	-4.55896675055389
YAL003W	-0.236000197017662	10.7254212173281	-2.29655834016647	0.0431953962254969	0.149510958040732	-4.85672455644389
YPR143W	-0.328655616261945	6.60421131323254	-2.29416076694554	0.0433754379229128	0.150003579669065	-4.68257523684972
YER159C	0.382057747757393	7.01396499367317	2.29312149785892	0.0434537051848501	0.150143688549217	-4.73136725079177
YDR174W	-0.360165028180425	8.40617392182368	-2.29073090382984	0.0436342589095648	0.150636673336232	-4.82270593727831
YKL114C	0.633581557007263	4.63345684390982	2.28938563517978	0.0437361810995138	0.150857582161983	-4.33355224354681
YHR143W-A	-0.307374295932409	7.88462952780224	-2.28848771269902	0.0438043387362756	0.150961746234114	-4.7922415259773
YHR088W	0.365259341027306	6.90106555564495	2.28779473783558	0.0438570097625554	0.151012405043881	-4.72946366554566
YLR152C	0.922806758686879	4.35935149236068	2.28709016042463	0.0439106253750535	0.151066225879401	-3.87948195523991
YNL129W	0.386499717376807	6.22407938069335	2.28604735123116	0.0439900953075475	0.15120882371488	-4.60756417187842
YAL053W	1.36165138817939	7.07687256787996	2.40394921400738	0.0441154200096817	0.15150865749439	-4.63404954379974
YHR129C	0.77090449522336	4.85930012588362	2.28304264494841	0.0442198539644534	0.15173628922919	-4.0288745334761
YCR061W	0.599455172753768	5.79571314888539	2.28349026149758	0.0443043601098102	0.151895207031651	-4.62002137049943
YDR338C	0.774924329097924	4.58688060079573	2.28043482499694	0.044420202926241	0.152161194692214	-3.99955816986572
YDR377W	-0.344244085808445	6.97496758362033	-2.27911158907881	0.0445221969394136	0.152379326358045	-4.71921232954132
YAL056W	-0.616458694575315	5.206917393094	-2.27782743219844	0.0446213948452496	0.152587521323781	-4.39339686225655
YBR010W	-0.318636217162757	10.9111418053023	-2.27682123642076	0.0446992699428892	0.152631318201581	-4.88902779248518
YPL004C	0.264893759418731	8.36528840424508	2.27637339888952	0.0447339727422247	0.152631318201581	-4.8401474545993
YKR075C	0.861262084410677	3.96269569037715	2.27617521887803	0.0447493379489674	0.152631318201581	-3.83847866952113
YDR069C	-0.762956899989756	4.76151070186528	-2.27473907435513	0.0449802713353432	0.153287522794053	-4.3922236031334
YDL014W	-0.288986889131211	9.40977856340051	-2.27210508967849	0.0450660298001359	0.153448288112278	-4.88651937107128
YLR113W	0.351157703854603	7.54582214846813	2.27104404446458	0.0451489430243635	0.1534774226979	-4.79665270562981
YBR222C	-0.332843525159693	6.43389352507235	-2.27100791585181	0.0451517688097922	0.1534774226979	-4.66310303240687
YGR162W	-0.288474074350801	7.76656233623504	-2.27003918834603	0.0452276010843603	0.153603902231	-4.82573383410042
YAL026C	1.8365819127679	6.10352675105909	2.38985324210849	0.0454161294874177	0.154112582740154	-4.42979021001917
YGR235C	-0.423668002266422	6.06893370292374	-2.26666406431267	0.0454927672381864	0.154241036066724	-4.54629885564542
YMR004W	1.04808049468458	6.10876579646651	2.31280986273199	0.0458605583796919	0.155355571274306	-4.47017606433599
YER123W	0.950466980278617	5.4811041017935	2.28781591662177	0.0459228876311027	0.1554151546151	-4.42406001141757
YDL113C	-0.550366089520064	5.03957244317512	-2.26080930255328	0.0459563042060241	0.1554151546151	-4.41087012873035
YOR192C-B	0.286121647447883	9.0427665723847	2.25941366982399	0.0460674700471273	0.1556587326911	-4.904951297737
YCL034W	0.406356993345754	6.59297805846879	2.25750698109665	0.0462197616330376	0.156040740250077	-4.66228615062347
YPL070W	2.53354707000243	4.3343282274624	2.29047232470691	0.0464676360000556	0.156744519399679	-3.75673682957627
YNL076W	-0.622874393962699	4.94790630054553	-2.25274981241284	0.046601844603417	0.156787159390911	-4.27063298889697
YDL236W	0.750757878225967	7.73668742276785	2.30555004506622	0.0466088793271351	0.156787159390911	-4.81199697299387
YLR182W	-0.789225295058941	4.52947852896787	-2.25240441959261	0.0466297037346856	0.156787159390911	-4.06998129480058
YKL035W	0.523036861337831	8.54342995898854	2.26095828424585	0.0466379707215107	0.156787159390911	-4.8832477116425
YPL173W	-0.327389482892174	5.8677356437125	-2.25167929595451	0.0466882438503761	0.156823602865664	-4.61854464879122
YOR361C	-0.25130962903679	8.19112380303837	-2.24564428381293	0.047178209737539	0.158187564888566	-4.89364511398457
YNR032C-A	0.486573559209015	6.21040770275766	2.24524434615739	0.0472108537926052	0.158187564888566	-4.68666756877898
YPL170W	-0.543022411579429	5.20642764988814	-2.24521024415433	0.0472136383009122	0.158187564888566	-4.46211268216758
YLR166C	0.491593882434289	5.77614003286244	2.24434625399953	0.0472842378529242	0.158290752475656	-4.50430376128812
YBL017C	-0.414760576401731	6.93073355053223	-2.23965301821432	0.0476695155354485	0.159347143895762	-4.79265842229816
YDL088C	-0.292429832233251	6.7835507139707	-2.23906150577838	0.0477182877525811	0.159347143895762	-4.77950452892021
YPR181C	-0.426089228657923	7.74009914590517	-2.2390407245601	0.0477200021070787	0.159347143895762	-4.85186572722648
YMR040W	0.740971231693271	5.27052538558933	2.2377432911289	0.0478271517175398	0.159570958373033	-4.26127297627724
YGR085C	-0.356330350068266	11.2874227586768	-2.23631146885107	0.0479456684334559	0.159742344749772	-4.95822476479609
YJL172W	0.335499689067387	6.70198196884889	2.23615239024887	0.0479588533143645	0.159742344749772	-4.7576205455742
YLR351C	0.340345561061365	6.43205046673167	2.23540555657727	0.048020799590811	0.159804709234194	-4.72077386631068
YOR235W	-3.80141901765539	2.7712730309763	-2.28704209120693	0.0480579412230565	0.159804709234194	-3.67799340436158
YNL005C	-0.307564427706155	6.96782656315435	-2.23285216281411	0.0482331728719619	0.160253407278022	-4.82095979259339
YER120W	-0.256450230299037	8.01757339497028	-2.23210688266326	0.0482953300075939	0.160277563839498	-4.90146647250014
YCR106W	-0.652987502975514	4.67113672061584	-2.2317988134878	0.0483210457740905	0.160277563839498	-4.21886129287145
YPL250C	0.380141726078826	6.56705203800831	2.22922642254843	0.0485362877381465	0.160857346945507	-4.65845652917236
YOR027W	0.280009014358231	7.90302986456872	2.22765924309635	0.0486678709485096	0.161144784270842	-4.87718663698622
YCR098C	-0.341297534936412	7.52194798412464	-2.22722898627389	0.0487040559953613	0.161144784270842	-4.8801616934978
YPL184C	-0.350643009138706	7.00895491387483	-2.22579197150554	0.0488250978053627	0.161336796247076	-4.8327377743356
YHL050C	-0.319204867568226	8.44506189170284	-2.22551115853586	0.0488487848043021	0.161336796247076	-4.93196559001869
YGL210W	-0.341300942907892	6.18985594242999	-2.22472732871315	0.0489149604433618	0.161336796247076	-4.68497839755806
YJR155W	2.22930150468587	3.42167280276376	2.22607192175084	0.0489243591335111	0.161336796247076	-3.73678188970018
YLR418C	0.30026820869007	6.51706874719193	2.22085584170617	0.0492430792722993	0.162032080540179	-4.75814504112131
YGR134W	-0.936166530049113	5.2037043610254	-2.2222714054056	0.0492459898713697	0.162032080540179	-4.29016141862238
YFR020W	0.444950333547485	5.56923182220911	2.22068712333429	0.049257426545908	0.162032080540179	-4.45792863166676
YDR540C	1.08009949392186	3.46763234946302	2.21747946752044	0.0495309598618236	0.162781333878428	-4.01175414602868
YGR222W	0.457955110323868	5.40665886367243	2.21705740759682	0.0495670594233786	0.162781333878428	-4.56390677609947
YBR191W	-0.367238842425698	10.8434783121664	-2.21384710018023	0.0498424703995128	0.163541217866508	-4.99398860809676
YLR059C	-0.312137236666012	6.12382336361785	-2.21315618777817	0.049901935175256	0.163541217866508	-4.68168547416873
YOR392W	-1.45779314255468	3.42651124042574	-2.21292544087094	0.0499218100301585	0.163541217866508	-3.78482153181915
YOR075W	0.411739232223228	5.45947470238649	2.21177944569497	0.0500206302375034	0.163730079386462	-4.54994126028723
YMR079W	-0.6089178540348	8.54290370808079	-2.23737663527981	0.0502900619120614	0.164454209585456	-4.93206579847197
YMR257C	1.51691691912156	4.26557880408626	2.2096983303951	0.0503245594834047	0.164454209585456	-3.94540749690217
YPR203W	0.631594647783225	5.76558792374746	2.20609982271965	0.0505131643635788	0.164935020257761	-4.63843001873345
YNL286W	-0.533526075988693	5.41046647672063	-2.20417458051667	0.050681173049343	0.165347846773779	-4.51563144177196
YMR027W	0.350388344622059	6.5625150506148	2.20336623294284	0.0507518740464132	0.165442789411955	-4.76438572410153
YKL033W-A	0.358259986147436	7.00602425921756	2.2022278197245	0.0508516040823826	0.165595997800513	-4.8614723622338
YFL013C	-0.426778793970785	6.98130829105873	-2.20135504387551	0.0509281902540789	0.165595997800513	-4.83397488938949
YLR390W	0.56682555332513	5.28744625970886	2.20115311759372	0.0509459250425332	0.165595997800513	-4.50681564387102
YDR176W	0.900193524763258	4.55485439405881	2.20093115361581	0.0509654265295017	0.165595997800513	-4.20225158622811
YEL042W	0.471727107242647	7.49861611613405	2.20112035546891	0.0510733813169077	0.165811295916197	-4.92998559121556
YJR067C	-0.620312899962983	5.42470389560473	-2.19735065314562	0.0512809948174376	0.16618328879673	-4.64359563290849
YPR169W	-0.329770752111602	6.8928401884409	-2.19712205908475	0.0513012054431385	0.16618328879673	-4.86016552196445
YDL008W	0.386044713786162	6.15332392177586	2.19698506344423	0.0513133212578286	0.16618328879673	-4.72588453597889
YOR083W	-0.749657400182849	5.13024232391281	-2.2036458767558	0.0513978210291577	0.166321508733084	-4.59059514843788
YBL101W-A	0.422190233744985	7.36461740050293	2.19519386237561	0.0514719864007834	0.166426089362533	-4.91751044033413
YOR343W-A	0.49576926732993	7.50564773273915	2.19587120471503	0.0515429010743705	0.166495491465416	-4.92405179088829
YJR035W	1.3158495199783	3.58779012126437	2.19400922242763	0.0515771801572523	0.166495491465416	-3.82171493572781
YJL184W	1.29257198385881	3.5542469308041	2.19308726170989	0.0516591909073059	0.166624981539623	-3.9973422066698
YAR015W	-0.43403206413685	8.25668692926328	-2.19113893979952	0.0518329099480832	0.167049824038514	-4.96856168296268
YFR024C-A	0.317824028851134	7.62816906561774	2.19005125426173	0.0519301347911683	0.167227648635203	-4.94846593950248
YPL181W	0.505282527800789	5.38409253362982	2.18749389069308	0.0521594176863973	0.167830100435924	-4.52430341614498
YDR110W	-0.480638402047608	5.41722836206151	-2.18643632161282	0.0522545179132753	0.168000176023521	-4.69462908718284
YLR023C	-1.46175766251455	4.15868862827787	-2.19256050114158	0.0524267502836072	0.168417759190554	-4.07149583149102
YKL219W	-0.746743283159418	4.76675134410798	-2.18136466820387	0.0527128880528026	0.169200287155767	-4.30774336029787
YHR135C	-0.381745546703431	6.64701436082636	-2.1693027615982	0.0538185227585805	0.172609891137802	-4.86869033575026
YOR118W	-0.570914741107023	4.71883426588133	-2.16717836079243	0.0540155332615417	0.172985855301807	-4.50224518932338
YOL138C	0.346026059661116	5.66703547123409	2.1670374071155	0.0540286292143217	0.172985855301807	-4.6872988769711
YOL109W	-0.331200911890894	10.0140292525594	-2.16603037600683	0.0541222803397997	0.172985855301807	-5.06438735333403
YNL106C	-1.02999986481171	4.15866562741964	-2.16592035699334	0.0541325211926381	0.172985855301807	-4.20571404651595
YCR097W	0.51279376428934	5.97790183222062	2.1656979557117	0.0541532285267161	0.172985855301807	-4.80783404355138
YGR032W	0.465677648424091	5.20205556265832	2.1615432537658	0.0545414574152735	0.174086176677803	-4.57868436617554
YDR505C	-0.524771252032942	5.6997119184064	-2.16005915809937	0.0546807789993008	0.1743909046353	-4.7047545816606
YMR261C	0.32848595889744	6.42746459984259	2.15907179400548	0.0547736572614467	0.174492949614973	-4.82666086867354
YHR092C	-0.539657999398433	6.48781224092264	-2.16505118003707	0.0548064808374207	0.174492949614973	-4.92844236200801
YDR126W	-1.28807062088505	3.70897813906661	-2.15832079604176	0.0548444020665617	0.174492949614973	-4.03831671197495
YDR419W	0.740799396047529	4.42548289360879	2.15424542122325	0.055229829211476	0.175534268490673	-4.37137436871274
YKR007W	-0.565281307771666	5.06676068796089	-2.15392785827301	0.0552599708700838	0.175534268490673	-4.50732234696008
YDR084C	0.290809583953934	6.93121856558759	2.15219241087707	0.0554249690980164	0.175788442883493	-4.94651734971776
YJL030W	0.404944159984242	5.59881092754624	2.15215648115163	0.0554283900869752	0.175788442883493	-4.62161646822639
YMR325W	-0.365577651012613	8.95374998632504	-2.15014364919551	0.0556203604052891	0.176256711818195	-5.08103831591063
YNL235C	-1.63701978906968	4.13018463983309	-2.15074473108345	0.0557954765933692	0.176670868162285	-3.99700622232362
YLR304C	0.411031151777883	7.74000801236686	2.14729129605958	0.0558934843241526	0.176699842051947	-5.0209025943951
YCR097W-A	-0.522714232412877	5.92907085540622	-2.14729125900407	0.0558934878806512	0.176699842051947	-4.75637338259519
YJR075W	-0.337145197155877	6.79095314052338	-2.14113246786965	0.0564875815084101	0.178436149053969	-4.95569509835008
YIL133C	-0.265213813833153	10.2739869254524	-2.13859182321	0.0567344072216824	0.17907360120685	-5.1121219323605
YDR062W	-0.332013264184502	8.25536987465753	-2.13718030863216	0.056871980439702	0.179288961112639	-5.06948144971834
YDR243C	1.00308233083065	4.92899514035062	2.13656560528997	0.0569319916999831	0.179288961112639	-4.3005112103247
YMR119W	0.388907132786891	5.32889281904987	2.13650530039403	0.0569378822945093	0.179288961112639	-4.60107631680965
YGL135W	-0.302712631582844	10.9267956233475	-2.13076476072946	0.0575012830306027	0.180919780548028	-5.12917496253248
YHL001W	-0.305819422764404	10.7977477933922	-2.12827137074765	0.0577476436194473	0.181551287489757	-5.1330465735246
YHL033C	-0.357545120327208	10.938990698318	-2.1268072684256	0.057892772455555	0.181863788353667	-5.13617514242367
YHR145C	0.447280422849079	9.49823291540835	2.12833971238494	0.0580205232714068	0.182049533447262	-5.12703891765994
YLR195C	0.457945779689314	6.92696762428794	2.12529085804155	0.0580434519515031	0.182049533447262	-4.97810070284622
YOR285W	0.418562367480498	7.97931354064491	2.12436306061079	0.0581358271865651	0.182135130142689	-5.06288820201907
YBR056W	0.365321236184714	5.97471618500482	2.1240970578562	0.0581623372595461	0.182135130142689	-4.77764886030176
YER059W	0.753896932434551	4.7461644224775	2.12053278387203	0.0585186664865843	0.183106795135441	-4.3072620135011
YIL033C	0.369743033342352	7.4451301502258	2.11795565734443	0.0587775995261529	0.183659793144518	-5.04736882000746
YDR373W	2.20242329457025	7.51174946508662	2.22331261981777	0.058787758781235	0.183659793144518	-4.95059790942188
YDL107W	1.02771066439338	4.15028564348992	2.11776699607244	0.0589266297271524	0.183889443787674	-4.3485816115035
YHR206W	-0.361620558304555	6.68041188586154	-2.1158567673574	0.0589892863923849	0.183889443787674	-4.98358863437621
YOR084W	-0.705380983794886	5.51967114463549	-2.12091667298471	0.0589999824674558	0.183889443787674	-4.72212163633487
YKL109W	-0.411341550515634	5.34168209281197	-2.11463003242083	0.05911334581274	0.18409849357656	-4.71637439457847
YJL141C	-0.661741092798626	5.99934046543886	-2.11515690334171	0.0591902282959956	0.184193691653501	-4.73148611272676
YBL015W	3.55477993456245	6.58207378763444	2.21744126756393	0.0593163561822391	0.184441867503334	-4.70727914814843
YMR170C	0.74909584698594	5.10693327536268	2.11132033880519	0.0594492916471002	0.184710806937904	-4.40082209968862
YNR035C	-0.328223049841187	7.7757919260336	-2.10987726182158	0.0595963359837684	0.185023128967562	-5.06888083517993
YDR038C	0.435639446953514	6.59294388691838	2.10841547885407	0.059745638362693	0.18534196861812	-4.94901169840959
YBR301W	-0.381830067800635	5.93374112799829	-2.10744116000261	0.0598453496403432	0.185506590428406	-4.82449673352502
YCR021C	0.508272103443348	6.85285374971826	2.10598584335301	0.06012534437503	0.186195674131553	-4.98467917767885
YHL005C	-1.77807873318402	3.49490558961287	-2.10402614877106	0.0601960883461635	0.186195674131553	-3.89848450442106
YOR060C	-1.09536684755505	4.255941611677	-2.10324768059062	0.0602763134354259	0.186195674131553	-4.23499063854787
YJL052W	0.277422773415744	11.6959074482978	2.1031096018715	0.0602905537335421	0.186195674131553	-5.17667808879164
YNL157W	-0.317767363361712	7.37892469227131	-2.10284884209519	0.0603174550469728	0.186195674131553	-5.04694650524859
YOL064C	0.264530179396079	7.71733988609299	2.10223435628521	0.060380893586249	0.186195674131553	-5.07788290362878
YML069W	0.384481468923328	6.52953079051067	2.10172825467496	0.0604331902354629	0.186195674131553	-4.9183249154473
YOR234C	-0.367627726227495	10.0671455297245	-2.1016411387758	0.0604421964555782	0.186195674131553	-5.16930572519925
YMR038C	1.15839697646501	7.43004456690892	2.19342796963565	0.0605912385298539	0.186437972849188	-4.979510217857
YNL023C	0.400875325125045	5.59691826908625	2.09990102344597	0.060622360025506	0.186437972849188	-4.77116353021996
YOR132W	0.780787013039323	5.70692919003346	2.10023475289677	0.0607188855691391	0.186437972849188	-4.5800416227125
YER074W-A	0.302842900076273	6.06746999423357	2.09889060797514	0.0607272074029789	0.186437972849188	-4.9658139779239
YDL229W	-0.236527934222339	11.0275218637315	-2.09828970132903	0.0607896429531339	0.186437972849188	-5.18267894905221
YML079W	0.483003073672388	5.98804182883632	2.09786553020697	0.0608337519244379	0.186437972849188	-4.93701861434528
YER049W	-0.550352104229797	7.0822475861038	-2.10545594951911	0.0608490039623449	0.186437972849188	-5.0369933562083
YMR263W	0.665154408187099	4.96826027439923	2.096711677061	0.0609538931142562	0.186483118514878	-4.42406049451884
YDR466W	-0.733682490151438	4.69315799014111	-2.09667688463548	0.0609575192530402	0.186483118514878	-4.53265391980311
YFR046C	-0.593917834347707	4.78234709377404	-2.09549410862262	0.0610809123297319	0.186651331486834	-4.42578153731345
YBR048W	-0.385718920369099	10.8029403988893	-2.09525036744807	0.0611063700266176	0.186651331486834	-5.18635667115733
YDR307W	0.503297478548293	5.26271881937308	2.09410541119434	0.0612260903176287	0.186786888014515	-4.600537393835
YKL206C	0.414817846211325	5.83743635131839	2.09392779427729	0.0612446824166276	0.186786888014515	-4.75872564042113
YDL219W	0.347300713996012	6.01173881577466	2.09275481612194	0.0613675986235751	0.187000041073324	-4.91569452792782
YHR136C	0.421586946851764	7.56083194987418	2.0920614027419	0.0614403712095585	0.187000041073324	-5.0751678773496
YDR179C	0.761597650252151	4.00102632158887	2.09191607656169	0.061455633312254	0.187000041073324	-4.30139131638998
YOL121C	-0.362046835296987	11.3230867497457	-2.09076146945233	0.0615770174300493	0.187145036466644	-5.19547160115108
YHL010C	-0.838881844917089	4.4205386041981	-2.09027218348609	0.0616285246701963	0.187145036466644	-4.38551943537373
YDR291W	0.810261351361053	4.60228776030156	2.08998392204593	0.0616588891180385	0.187145036466644	-4.18951712951593
YBR276C	0.396245817452163	5.4728879357309	2.08943807557476	0.0617164254978314	0.187145036466644	-4.78395207504472
YHR005C	0.25156063563347	7.24993070786197	2.08922813161132	0.0617385687312641	0.187145036466644	-5.06553739623227
YDR508C	0.381703898401515	8.10595895851524	2.08589311149758	0.0620913310739947	0.188055154986855	-5.13827090892642
YHR032W	0.277040964382908	6.28823740600284	2.08549672717914	0.0621333853791119	0.188055154986855	-4.98759343869658
YOL123W	0.290882976707383	7.57216089683055	2.08282556310155	0.0624174858744958	0.18866196141449	-5.09914827003026
YDR247W	-1.24739671535308	5.38333479937607	-2.13606542039748	0.0624287506214404	0.18866196141449	-4.63187533251316
YLR264W	-0.352437324904276	9.93674794575667	-2.0816069603981	0.0625475024450007	0.188877309964896	-5.20034774098575
YCR075C	0.4735432310504	4.47448997637083	2.07954254715109	0.0627683462919219	0.189400389380101	-4.57393721098294
YMR273C	-0.574725390926957	4.82830205826909	-2.07820675695192	0.0629116374913575	0.189585381894383	-4.63922556585028
YOR323C	0.229718552123765	8.12054235075514	2.07808238457983	0.0629249947449297	0.189585381894383	-5.1545352015129
YBL105C	0.384934439243237	5.5072101779571	2.07680935236415	0.0630618692920815	0.189853939571997	-4.78871852794893
YGR026W	0.246117010741596	7.64357746349105	2.0762711589965	0.0631198197093495	0.189884661863905	-5.12515036688513
YBR249C	0.235348045241203	8.83156847611495	2.07383455174407	0.0633828141961798	0.190531709794563	-5.20567493856525
YCR059C	0.329490615609926	6.69333905912822	2.07246064775738	0.0635315626413581	0.190834610743717	-5.04739841209967
YMR294W	1.27831489474772	4.13173857571407	2.07085767244758	0.0637055291209098	0.191212746651968	-4.11130304813786
YMR152W	0.390756470422735	6.34499556486596	2.06977612825378	0.0638231604342791	0.191421349205979	-4.94302829698372
YDL077C	0.63267494446029	4.8663670302523	2.06626375280797	0.0642065921572984	0.192426237384759	-4.42685148122447
YGL039W	0.337739834748072	5.88562199313767	2.06271468637044	0.0645962392446231	0.193448225508935	-4.93587609779314
YPL266W	-0.330118951491547	6.98306450895424	-2.05982119923461	0.0649155626942134	0.194258233886296	-5.10292933953993
YPR037C	0.356839994486685	6.42832884757144	2.05858940440205	0.0650519546140155	0.194520017669128	-5.00130791580228
YCR031C	-0.319250858436119	11.0159799848459	-2.05603921982894	0.0653351869832927	0.195220164261875	-5.24998281347867
YBR100W	-0.64520030781235	4.17667456949444	-2.05454187726301	0.0655020289247507	0.19544618996501	-4.52481200690129
YNL091W	-0.554475437822169	5.96319196273112	-2.05567840284168	0.0655091202472615	0.19544618996501	-4.95035832947082
YIL083C	0.323844915269086	6.60301713705362	2.05284841209575	0.0656912083181032	0.195616672824135	-5.05383209724189
YLR312W-A	-0.372287300762309	6.29532415650288	-2.05264204159325	0.0657142974636515	0.195616672824135	-5.01285192714389
YGL228W	-0.304125472690746	6.12148431984237	-2.05227997446783	0.0657548247590705	0.195616672824135	-4.93554533510151
YMR043W	-0.233105576558317	7.09660432043841	-2.052199036959	0.0657638875691452	0.195616672824135	-5.12815351449417
YCL008C	-0.339162593478678	5.46367843499644	-2.05153176717917	0.0658386486346785	0.195616672824135	-4.83593205977675
YCR104W	-0.344096998719651	8.85736525587442	-2.05112839740902	0.0658838811509997	0.195616672824135	-5.23740762704642
YBL051C	3.22907646400001	5.20590577341698	2.14828296961237	0.0659105711803724	0.195616672824135	-4.36958504110729
YER155C	-0.297932623711671	6.36791957391145	-2.04953600522987	0.0660627330041602	0.195922064994441	-4.99541235700591
YLR175W	-0.329059795549551	8.91000744985241	-2.04825015042143	0.0662074897054991	0.196205057048264	-5.24393365067127
YMR158C-B	-0.44005184929991	6.27820240291197	-2.04552606654764	0.066515145310874	0.19697001705238	-4.95036398017561
YEL063C	-0.360662088363141	6.91849624437499	-2.04433028054463	0.0666506215089378	0.197210082921598	-5.09161968547736
Q0065	-0.317880645519475	8.53845849484037	-2.04393564321846	0.0666953888683805	0.197210082921598	-5.23765015270952
YPR166C	-0.480988693642914	7.41574668166029	-2.04522400034861	0.0668561382014648	0.197538530183674	-5.15620396243242
YGL129C	0.552489289391083	5.51938654155837	2.04007675588563	0.0671346338052408	0.198186527081608	-4.86833628152641
YMR247C	-0.417868306780004	5.35942278806477	-2.03972230200083	0.0671751165466452	0.198186527081608	-4.83680690620424
YGR054W	-0.299681523346791	7.69994561246184	-2.03823325806057	0.0673454339553551	0.198541727828352	-5.19591672516137
YFR039C	0.600911071456093	5.05948722207394	2.03771348690943	0.0674049812797519	0.198570081888573	-4.70283579657413
YDR133C	0.356944185035395	9.79135643378143	2.03670417602445	0.0675207541383396	0.198589094550589	-5.27151572146983
YNL320W	0.37177437737054	5.32955615776335	2.03650551038268	0.0675435640969891	0.198589094550589	-4.8264110242209
YCR094W	-0.391295927246807	6.1288841906336	-2.03635161810476	0.0675612383522621	0.198589094550589	-4.98209254934109
YPL215W	-0.309713048934018	6.04421115677032	-2.03490696616086	0.0677273665142412	0.198930381556231	-4.99046872090394
YOR209C	-0.826726350149756	7.56627108386202	-2.09131360406158	0.067791643717569	0.198972226616068	-5.14455823041638
YKR092C	-0.423351513206719	7.09705075035647	-2.03334461495848	0.0679074623593041	0.199165175370909	-5.16387030811531
YDR261C	0.320240275175909	5.87127370731865	2.02922558811562	0.0683844352261632	0.200416285110133	-4.9796088820801
YLR429W	-0.271846719217414	6.98880045498022	-2.02830315329672	0.0684916820029863	0.200582783008746	-5.14518454897663
YDR416W	1.44220495786429	3.42040861117547	2.02644577606717	0.068708109975481	0.201068545527953	-4.09319186882086
YJR091C	0.434487966619473	5.3067624730216	2.02543991852309	0.0688255842866916	0.201264226991303	-4.83041499218442
YDL225W	-0.424517153595855	6.14109201049465	-2.02482949435994	0.0688969679235619	0.201324938598094	-5.05114306362139
YER091C	-0.344672228700247	9.27181027057674	-2.02432027492875	0.0689565698322819	0.201351158754027	-5.28516200971613
YOR150W	-0.443011682836877	6.02242371405951	-2.0233372110935	0.0690717703267653	0.201457343070501	-4.9787759724997
YJR006W	0.422160916846232	5.41636345379193	2.0231455954371	0.0690942459009713	0.201457343070501	-4.82552264546523
YJL128C	2.11890933376199	6.04077488740581	2.11519540218246	0.0693178550283138	0.201950827153252	-4.72755409325065
YEL065W	1.37420264757246	5.53833098493713	2.0614945660066	0.0693650565479864	0.201950827153252	-4.54515590607801
YDR208W	-0.341391075329951	6.96896212015316	-2.01943489801877	0.0695308504998648	0.202016063741457	-5.1766382871195
YLR401C	0.410003822472303	5.26469046493322	2.01916810847802	0.0695623409515944	0.202016063741457	-4.88890099654421
YDR459C	-0.600160550526621	5.39353195570723	-2.01915708335301	0.0695636425884244	0.202016063741457	-4.81898906146365
YPL152W	0.666618030072348	5.60883630796435	2.01852411424087	0.0696384099175918	0.202016063741457	-4.6579024223867
YLR162W	-0.681167292717305	6.2780381157066	-2.04018350759392	0.0696414441512541	0.202016063741457	-5.03212137629807
YOR340C	-0.436512697078149	7.33872813768263	-2.01601725134682	0.0699352669375446	0.202720522310944	-5.20326071815562
YOR231W	0.361479520872801	5.53477937410079	2.01535349387477	0.0700140664210085	0.202801123202004	-4.84921296643036
YLR406C	-0.339803591929812	10.4335067634437	-2.01475568334458	0.0700851082381237	0.202859152447611	-5.31162965082818
YKL117W	0.227439823331265	8.55430374761112	2.01389544711348	0.0701874546723844	0.203007641623326	-5.28256683552627
YPL045W	0.663483182819401	4.76037616175658	2.01336077193873	0.0702511382625576	0.203044169237058	-4.582470713399
YGL031C	-0.313428255316181	10.7846591679412	-2.01228494470888	0.0703794413549754	0.203142773230847	-5.31845327782805
YCL038C	0.67477103620038	5.62813252902965	2.01847392953917	0.0704260815188683	0.203142773230847	-4.92669353975216
YOR226C	0.80615566788025	7.11562576785704	2.04585439488918	0.0704744617723847	0.203142773230847	-4.98137666501125
YER157W	-0.77063384442614	4.89005592694748	-2.01136296372598	0.0704895718025068	0.203142773230847	-4.56544729466247
YBR255C-A	0.329097504817541	5.85053396115565	2.0077413569482	0.0709237398564464	0.204245990882757	-4.95834741539021
YKR035C	-0.517591038884001	5.39844209762733	-2.00666840626742	0.0710528492553006	0.204469740584899	-4.78200739326054
YJL091C	0.396123131594218	5.7469228240287	2.0055719101718	0.0711850197337801	0.204559361977265	-4.90733230518216
YIL034C	0.247002578304647	6.9173575937322	2.00524813963779	0.0712240907832109	0.204559361977265	-5.14338937051211
YMR102C	0.547308619542064	4.39206087036339	2.00502905015574	0.0712505408463416	0.204559361977265	-4.63305041478324
YER146W	0.400769492821206	6.16240619032438	2.00470454071966	0.0712897349008018	0.204559361977265	-5.09765074378402
YDR504C	-0.519484041560418	7.09701976549383	-2.00909740989513	0.0715454923412387	0.204887526415981	-5.17497711287666
YLR177W	-0.572495982334084	5.00670009436868	-2.00233918159798	0.0715760331309769	0.204887526415981	-4.81904060529147
YOR088W	0.746230108418903	6.3229141550871	2.02954271589711	0.0715814362105598	0.204887526415981	-5.01716403528999
YDR209C	-0.581061636701852	4.9682057351607	-2.00205770716921	0.071610173929649	0.204887526415981	-4.65715677131131
YGL065C	0.282071109352621	6.15847844731084	2.00133113343943	0.0716983726380552	0.20499239969917	-5.02782580759128
YDR003W	-0.456820520219035	7.07402797865353	-2.00009499832524	0.0718486610712223	0.205274515143859	-5.17514476226165
YGL003C	-0.410806447223815	5.14152149869094	-1.99950098018502	0.0719209864064337	0.2053336417361	-4.83847367764704
YHR025W	-0.241608661181965	7.64741500586519	-1.99825945078242	0.0720723706631591	0.205618233950777	-5.24618723252497
YML110C	0.408569001681519	7.29715562822375	1.99776693132721	0.0721325080890915	0.20564228291779	-5.22276479812102
YHR055C	-0.683910385617727	10.8566891683829	-2.04365109233206	0.0723979701630474	0.206251237348452	-5.29167216500788
YGL018C	-0.592441428988824	4.83641843571647	-1.99497788705571	0.0724739431414729	0.206319879651852	-4.69814862558694
YKL023W	-0.785770172651262	5.11172538867255	-1.99429715692465	0.0725575078206613	0.206410020459778	-4.67443368780135
YKL180W	-0.382540992350856	10.5284769560504	-1.99237438021374	0.0727940308187165	0.206934853871362	-5.34789464781041
YJL225C	0.423911208647264	5.48896618529865	1.99105679094238	0.0729565258448232	0.207248645203473	-4.94100716031842
YJL012C	0.318936610207453	9.1125036642698	1.99023933279426	0.0730575116483888	0.207387383173192	-5.34362597101654
YMR185W	-0.345279864675915	5.34459300526928	-1.98795209452451	0.0733407647060239	0.208042953805889	-4.86066155275037
YHR181W	0.223343619511852	7.47171469280563	1.98694913047153	0.0734652964400549	0.208247672089878	-5.25104343204104
YDR322W	-0.469686333693932	6.13111001166086	-1.98610581170074	0.0735701591912807	0.208287633849368	-5.05590008664225
YIR018W	-0.495476411501341	5.55841768466617	-1.98599345981258	0.073584140195716	0.208287633849368	-4.80955624186287
YDR441C	0.314427944901601	6.35425201468354	1.98433406029562	0.0737909247365953	0.208624619182531	-5.1377647720756
YPL180W	-0.567791483994784	4.61861305278263	-1.98419637712623	0.0738081064093089	0.208624619182531	-4.63867723939651
YMR042W	0.506116993304766	4.48692028606945	1.98365272117752	0.0738759865694042	0.20866818081429	-4.61882402213187
YBR193C	-0.334599748792684	5.36574361533484	-1.98212165553354	0.0740674674372142	0.208964786900764	-4.90428269434782
YDR157W	-0.55356098361835	6.18630752831315	-1.98448688682284	0.0740860823560669	0.208964786900764	-5.08690808249412
YNL108C	0.415641374980258	5.43762683062791	1.97990180906294	0.0743459146206381	0.20954904496547	-4.93108241028084
YGR084C	-0.312722009307299	5.63391618511465	-1.97804238345132	0.0745799055351502	0.210059691440009	-4.98926240852491
YER110C	-0.322301191022444	7.38111508886338	-1.97711004527569	0.0746974904319188	0.210151045902547	-5.27591231762121
YNL104C	0.300810277788974	8.95079498381165	1.97694737912184	0.0747180233608754	0.210151045902547	-5.35628701360277
YOL113W	-1.06012464366897	4.19590722126752	-1.97246542852053	0.0752858482734778	0.211598458362983	-4.3590055619357
YHR168W	-0.816276110634317	4.3818353597124	-1.97159450471393	0.0753966538266184	0.211714724749401	-4.5354131319347
YLL053C	-0.319971116665743	7.92621589984109	-1.97130370947639	0.0754336849308276	0.211714724749401	-5.29785940295905
YBR089C-A	0.241774998222587	7.51661387699439	1.96953002943137	0.0756599210684353	0.212199933772332	-5.28304511199104
YBR016W	-0.409376709923484	6.79715923611701	-1.96846038281494	0.0757966626736532	0.212433634568794	-5.19116733058658
YDR232W	0.218891413110001	7.25836278546006	1.96598557798309	0.0761139223532662	0.213172583942915	-5.2750189459629
YNL280C	-0.333537925597758	6.63738001165757	-1.963030943642	0.0764943179317756	0.214087193817503	-5.24137707371608
YNL247W	-0.247058188976747	7.30694915842864	-1.96143918457379	0.0766999843835631	0.214511840993974	-5.28268695652021
YIL047C	-0.375554887894311	6.31333607019696	-1.96079606968073	0.0767832256190225	0.214593737376565	-5.15167361447336
YFR022W	-0.383933757000777	6.93329300490118	-1.95888156640286	0.0770315275892156	0.214794211521117	-5.22989785834323
YPL061W	-0.492354935790873	8.61507656065074	-1.9726400134763	0.0770355010204366	0.214794211521117	-5.34803409109773
YDL130W	-0.322750111846004	10.4137977585491	-1.95843268252587	0.0770898540057844	0.214794211521117	-5.40018466922956
YLR151C	1.06178455642546	4.60422603407895	1.9582617748518	0.0771479748701708	0.214794211521117	-4.47362585530341
YNL040W	0.348203740512133	6.29462191233682	1.957946541471	0.0771530679581468	0.214794211521117	-5.12444601268904
YGL234W	-0.371413380613687	8.41900040094247	-1.95747761210583	0.0772140896494606	0.214794211521117	-5.35985978450493
YNL019C	-1.63093570922556	3.23246121524887	-1.95856472221719	0.0772330204865974	0.214794211521117	-4.21163510808795
YKR074W	0.680920343411039	7.37144627026061	1.99387985417646	0.0773514604756633	0.214827572768083	-5.25471762126716
YLR075W	-0.206539435989379	11.3224447196816	-1.9564110327729	0.0773530510947685	0.214827572768083	-5.40788734960962
YHR033W	-0.727210248463902	6.32770175433568	-1.99155339816361	0.0774121723439462	0.214841737202983	-5.16353219935096
YOR309C	-0.248595138763037	9.0294356661526	-1.95192824400008	0.0779396540250532	0.216073258860336	-5.39704001551027
YFL049W	0.665197437282922	4.46521400987063	1.95173847414606	0.0779645779392966	0.216073258860336	-4.71520349181995
YML129C	-0.252642371739075	6.78229596116661	-1.95085574425768	0.0780806112256485	0.216244144042064	-5.25943715812737
YKL081W	-0.302751252648827	9.11393011125757	-1.94950588207647	0.0782583594877451	0.216514636035273	-5.39977143474487
YMR105C	0.97519970690624	6.66310510612426	2.00132268956302	0.0782871628410164	0.216514636035273	-5.08817384900344
YLR339C	-0.840072089583365	6.53911247249033	-1.99571421907371	0.0785348516779233	0.217046354706912	-5.20319514192183
YEL046C	0.286824073863043	8.58449818565404	1.94669678166075	0.0786294678561067	0.217046354706912	-5.3863536931379
YBL093C	0.452967232625367	6.5066391098052	1.94659347086034	0.0786431473806034	0.217046354706912	-5.18866634054064
YLR231C	-0.342381791037982	5.14894775113001	-1.94584140621968	0.0787427961124635	0.217170665838604	-4.88896636671707
YGR193C	-0.673206349701745	6.83106074813402	-1.97707510645369	0.0788029843364583	0.217186048999372	-5.22408445727267
YDR429C	0.340145134714012	8.40340147439716	1.94250935285671	0.07918571014054	0.217948062391293	-5.39012178418769
YBR232C	-0.352571728010799	5.29854124712286	-1.94248410752922	0.0791890747184858	0.217948062391293	-5.04174173566803
YKL066W	0.428926568901263	6.59722661669404	1.94178120985693	0.0792828070542433	0.218050989426506	-5.20224242262153
YDR361C	-0.314507325092086	6.434636737129	-1.94138170062545	0.0793361281619699	0.218050989426506	-5.22188256753065
YGL220W	-1.01699385039163	6.83532745162593	-2.00876313441083	0.079717184169993	0.218823860008007	-5.20076942928062
YAR075W	-0.325607704728192	9.23266430047829	-1.93845789349467	0.0797273756981649	0.218823860008007	-5.42148174685569
YGR125W	0.422750328672238	5.89506390851206	1.93525442234954	0.0801581069798863	0.219618510140919	-5.09606141649759
YDR327W	-1.1092057613247	3.85521869591219	-1.93505802227824	0.0801845847729637	0.219618510140919	-4.36070331123117
YDR513W	-0.303452488328568	7.11650066258772	-1.93493340167092	0.0802013897928304	0.219618510140919	-5.29623364506172
YDR098C	0.22993184637494	7.02524940190403	1.934663544518	0.0802377911075572	0.219618510140919	-5.29068237387869
YIL161W	1.5462511917001	4.49859397027757	1.95265123637238	0.0804506749525864	0.220049748477604	-4.4153273028689
YPL172C	-0.73420338168722	4.69380346996057	-1.93184830690002	0.0806184587591948	0.220264145966159	-4.72888693868086
YJL014W	-0.673880063986041	7.90794509675596	-1.97158447632094	0.0806581108417771	0.220264145966159	-5.33806714582889
YBR220C	1.4352290709349	5.96453083068974	2.0102238676998	0.0807366968602759	0.220264145966159	-5.02503864593828
YLL023C	0.281503546760534	7.17906613438365	1.93087396320025	0.0807505971382096	0.220264145966159	-5.30278186958112
YKL045W	0.342913549602455	6.01636691387414	1.93002331793213	0.0808661243892415	0.220428085466767	-5.06969804190903
YNL097C	-0.489527490719477	5.09482936824381	-1.92766078363027	0.0811877895656225	0.221153314453754	-4.84582230231541
YMR110C	0.340072336145979	6.07592508260489	1.92680943180924	0.0813039944577702	0.221215757562526	-5.10176478834041
YGL038C	0.347449968957873	5.9516368443739	1.92667790693305	0.0813219606629151	0.221215757562526	-5.08555371949996
YJR062C	-0.472679412450669	4.80236527840239	-1.92591166517136	0.0814267021041287	0.221349278378756	-4.88751714833606
YOR239W	0.305269261031762	6.99147202305524	1.92434980847335	0.0816405883287924	0.221679993057936	-5.31453358928378
YDR034C-D	0.390270730474585	9.07760790227835	1.92489095953095	0.0817068652580866	0.221679993057936	-5.44508037580847
YHR053C	-0.677724170150752	10.8299410693311	-1.96821600664676	0.0817155820525355	0.221679993057936	-5.40599105055685
YHR112C	0.324496601747799	5.99389153337873	1.92198784167768	0.0819650359041125	0.222104676242308	-5.13114965161938
YOR268C	-1.03088037644822	3.40698472463366	-1.92185133716328	0.0819838231641209	0.222104676242308	-4.39005389564326
YJL061W	0.591397498321735	5.62580433547197	1.9265399053261	0.0820886860355411	0.22215088172548	-5.11611879392357
YNL169C	-0.392293679400561	6.64176740253858	-1.92087558105924	0.0821182339835393	0.22215088172548	-5.29185815098242
YKL107W	-1.36763474626608	3.42609218251134	-1.92284177491531	0.0821684553729396	0.22215088172548	-4.37714691869844
YNL083W	1.05863113812923	4.472051696546	1.91910452707659	0.0823627201924346	0.222524822150348	-4.46250000684516
YBL018C	-0.32810849514364	5.89353172920919	-1.91788243657307	0.082531818167286	0.222662139188417	-5.18492915482006
YER136W	0.264130585484347	7.94786803451279	1.91731042425396	0.0826110768970846	0.222662139188417	-5.39172793102558
YHR187W	0.353522440435125	5.91879078284488	1.91687041483573	0.0826720931986363	0.222662139188417	-5.12216752275739
YER116C	-1.07979996359341	5.16428356370323	-1.96383985322067	0.0826875954149209	0.222662139188417	-5.00756587091579
YDL190C	0.349616789707123	6.56396723024884	1.91668540742576	0.0826977607437701	0.222662139188417	-5.17999891060369
YOR359W	-0.27948319950585	6.02536340028925	-1.9162965072669	0.0827517400566059	0.222662139188417	-5.20082195224658
YMR150C	0.397683366968772	5.27026079678578	1.91590972848304	0.0828054573446491	0.222662139188417	-4.97173381884959
YDR418W	-0.370177486594157	10.6999118454735	-1.91412825383385	0.0830532931189982	0.223177666712335	-5.47093553056035
YPR102C	-0.281263491307774	11.2763465819876	-1.913100090694	0.0831966424178974	0.223411915527331	-5.47494101209234
YFR025C	0.302140727678869	6.38056861030676	1.9118987217274	0.0833644312308003	0.223584183600379	-5.20675470643199
YOR205C	-0.429728329144585	4.88779191083354	-1.91183576896504	0.08337323215473	0.223584183600379	-4.8980418806611
YNR007C	0.455614001816611	5.31357481317136	1.90872160733761	0.0838096751458481	0.224603152328193	-5.00144899969557
YMR047C	0.372513700437282	6.06254345220828	1.90730403384826	0.0840090455863584	0.224985841277406	-5.12069273814095
YGR216C	0.335093642043991	5.49062664357073	1.90590814992847	0.0842057949588554	0.225361000371042	-5.0192990358247
YGR243W	-0.719304089963499	5.46823379782447	-1.90651149122732	0.0842687518304553	0.225377825171298	-4.89520958783068
YBR267W	-0.287205486085986	6.11064122556574	-1.90355548335364	0.0845383689417072	0.225946971291109	-5.2231455334495
YNL227C	-0.499202961906197	5.70170250014842	-1.90303589838632	0.084611981541177	0.225991840556925	-5.17844107707877
YNR009W	1.06488747461712	4.15667914501397	1.90217543335748	0.0848754282777358	0.226328440493557	-4.54035313004003
YBR272C	0.435542902015518	5.54488656378815	1.90096110780537	0.0849065212989086	0.226328440493557	-5.00118097716918
YNR046W	-0.345866531799487	6.82350868526267	-1.90094554974498	0.0849087335218472	0.226328440493557	-5.3244605253118
YKL096W-A	-0.429519310910212	11.123154696075	-1.90560927536344	0.0850735912446814	0.226615989537909	-5.48874826885331
YDR077W	0.231307569759812	10.8789954777417	1.89773877161296	0.0853658506476487	0.22724229452858	-5.49676594711011
YNL141W	-0.261572922638807	7.8948359726502	-1.89509597539335	0.0857442846785207	0.228097003455837	-5.43973802526201
YOR006C	0.376382723205663	6.19221848492587	1.89317525004066	0.0860202954202071	0.228348035827148	-5.24849432432676
YPL110C	0.579435515651023	5.48588309678649	1.89302412914441	0.0860420465284839	0.228348035827148	-4.93359811437769
YDR160W	-0.468444168589931	4.56088963866748	-1.89293707590303	0.0860545785706354	0.228348035827148	-4.77548947825312
YDL171C	-0.473847249482544	6.02672054847165	-1.89284164031242	0.0860683192619802	0.228348035827148	-5.24836910570718
YNL135C	-0.285667421658657	9.15916700484312	-1.89236284332586	0.0861372864587292	0.228378658830911	-5.49181331697263
YAL031C	-0.422039656172148	5.07556421669973	-1.89130407649822	0.0862899755692158	0.228631067847283	-4.97282916451216
YPL058C	1.29585964374454	6.33584726475769	1.95906836954438	0.0869461513301349	0.230216274194372	-5.13022020721943
YDL047W	0.748404627368188	6.10444905251801	1.91046014809435	0.087020719541688	0.23026041358436	-5.15464773482128
YDR382W	-0.306590614969505	10.7288061983381	-1.88386339417768	0.0873701053666664	0.23080066829651	-5.51767158315116
YDR519W	0.2629340957389	8.02984151827927	1.88379297140805	0.0873803877392611	0.23080066829651	-5.44427830524143
YJR065C	0.256288117467366	8.00200603749406	1.88366554616045	0.0873989958397143	0.23080066829651	-5.44597366237014
YDL226C	-0.240937461013679	6.50416523369861	-1.88295243975336	0.087503199420414	0.230922511011935	-5.31603623698138
YOL088C	0.323026318840389	5.77836017101266	1.88248361756993	0.0875717691686672	0.230950216169622	-5.09440187171338
YMR216C	0.506238028351953	4.82106976319254	1.88165293417712	0.0876933864770965	0.231015663040622	-5.02870084399066
YIL067C	0.604907560861985	4.77845312659603	1.88152069733003	0.0877127611745888	0.231015663040622	-4.90389985721754
YMR291W	-0.477755693890339	5.87490768424892	-1.88072041072688	0.0878300996387575	0.231171612351647	-5.23319270703569
YNL281W	0.980358533195905	7.64159554075108	1.9462213454911	0.088197031412395	0.231983858417391	-5.34468673166902
YOL140W	0.29592209312053	6.58694298875646	1.87743670982447	0.08831307663443	0.232135562310065	-5.31686109967235
YHR013C	-0.259198319680444	6.6841493633427	-1.87547189075964	0.0886032394104284	0.23274444064417	-5.37099503223678
YNL070W	-0.300771632689564	8.1156517252925	-1.8703360473084	0.0893658558069943	0.234592744913806	-5.48327586641769
YAL067C	-0.881941895066975	3.58068693684884	-1.86946430363772	0.0894958995333979	0.234779150688868	-4.50095355019981
YMR255W	-0.427011332367352	6.93188458285224	-1.86873619173615	0.089604650460295	0.234887537530604	-5.37415019807352
YPL146C	-0.260910405183936	7.11596283620632	-1.86814305270613	0.0896933318426714	0.234887537530604	-5.41369408217576
YJR068W	-0.224265766384237	6.62729322898493	-1.86800221813593	0.0897144001782718	0.234887537530604	-5.35612759985859
YMR251W-A	-0.290866659038356	11.2313769308122	-1.86577944769199	0.0900475231600206	0.23560460500487	-5.54708411360181
YBR161W	0.483720312397113	4.77195087470953	1.86490786025055	0.0901784573785283	0.235792061140307	-4.741538054063
YIL052C	-0.250610289653311	11.228260079543	-1.86322393844723	0.0904319214760048	0.236299442647878	-5.55210981575329
YOL124C	0.383459430960408	6.0467956657436	1.86080815257193	0.0907966919764555	0.236986848142151	-5.24178383274728
YDL240W	-0.666987836117664	4.83077672766076	-1.8606926203022	0.0908141706232432	0.236986848142151	-4.83503389058277
YNL062C	-0.256176530765401	6.87814716716448	-1.86012497606113	0.0909000934055716	0.237055522278005	-5.41489676370312
YDR159W	-0.90009574389241	3.62669402250604	-1.85794821859884	0.0912302776238769	0.237760690766814	-4.47695316985964
YGL172W	-0.323868098884402	5.97958488444795	-1.85641264464208	0.0914638668280452	0.238213358464398	-5.20028946967448
YHR114W	0.461440700873585	5.65878292490311	1.85539079055004	0.0916196146134278	0.238462832014138	-5.12370145735399
YMR086W	-0.351967517026235	5.51409733290111	-1.85280514915627	0.0920148004774883	0.239334768802466	-5.08729566276148
YNL048W	0.315861129043025	6.30297426146683	1.84887977249663	0.0926177471894042	0.240711218567331	-5.35103792925916
YMR303C	1.52751900939649	9.5777152426675	1.92406108931979	0.0926650429033402	0.240711218567331	-5.47515079961885
YPR081C	0.319299974804761	5.74018801465418	1.84779675902085	0.0927847386904632	0.240864820999982	-5.15239310903038
YNL255C	-0.243043515668354	8.76259746793618	-1.84639022388179	0.0930020275862583	0.241271404899249	-5.55434437888248
YGR095C	-0.271290414450426	6.65210545346868	-1.84506791463832	0.0932067311908544	0.241466879060356	-5.39354017341037
YFL026W	0.394127842979838	8.78587344165124	1.84693915642311	0.0932447499394826	0.241466879060356	-5.55733790752982
YDR322C-A	-0.316514956158344	7.65085437617612	-1.84417522481959	0.0933451604072252	0.241466879060356	-5.48414450787829
YLR389C	2.30067518092368	6.53269870540981	1.91917879853361	0.0933520285720992	0.241466879060356	-5.23988893000557
YNL218W	-0.702641828345206	5.06602061443187	-1.84928047031919	0.0933809554927904	0.241466879060356	-5.05968423348134
YGL093W	0.645539779454021	3.85374391113887	1.83957675013015	0.0940612415264999	0.243067938629558	-4.53206033997064
YBL036C	1.00445119857375	6.56480675520853	1.9005832835578	0.094179190670264	0.243214702140026	-5.3272898004878
YDR178W	-0.331734474033095	6.76530745703506	-1.83723557015769	0.0944277478427841	0.243425257334782	-5.40953638110501
YNL209W	-0.261096200428469	10.7666354447523	-1.83659586362397	0.0945281201754265	0.243425257334782	-5.59040692721425
YNL336W	0.235525618017959	8.33170147861565	1.83647004714174	0.0945478727674884	0.243425257334782	-5.54159379111245
YJR072C	0.233490050276967	7.61879447323419	1.83634248220891	0.0945679037249195	0.243425257334782	-5.50588576312843
YOR143C	-0.270389365974729	6.08654357840927	-1.83502620572716	0.0947748203143959	0.243425257334782	-5.31261818927668
YDL224C	0.372718247056757	5.17936123037411	1.83467053157022	0.0948308029740262	0.243425257334782	-5.05992583762571
YDR460W	0.541198396883771	5.01530960720798	1.83465025283255	0.094833995735517	0.243425257334782	-4.89035518014994
YMR013W-A	0.846782777705935	3.94084931415008	1.83459939479339	0.0948420034522016	0.243425257334782	-4.581510223343
YML081C-A	-0.204616946791775	7.4201814143339	-1.83451423198096	0.094855413924394	0.243425257334782	-5.48095532299551
YPL030W	0.286248209495622	5.38395933368252	1.83440380150922	0.0948728058508705	0.243425257334782	-5.20290627438992
YFR006W	0.239250556361726	6.58041370192272	1.83363366917187	0.0949941769678573	0.243433348787743	-5.42376841085992
YKL110C	0.318621750905016	6.44751225836643	1.83360701588371	0.0949983800147289	0.243433348787743	-5.37623984055422
YGL012W	0.269432010190019	7.83942630889576	1.83250031553434	0.0951730499812839	0.243723901980403	-5.52941613154566
YKL008C	0.302543187576736	7.28361009152116	1.83101064571069	0.0954086289037858	0.244117126048557	-5.48106128527638
YLL036C	-0.383537188729827	5.7542885628829	-1.83075338528341	0.0954493666093805	0.244117126048557	-5.22308194279591
YPL082C	-0.824592836212388	5.18611450016952	-1.84586469588774	0.095576309404464	0.244284693124392	-5.03757117017012
YAL025C	-0.24543755146592	6.89814907450874	-1.82891486166497	0.0957409650722647	0.244416319772837	-5.46716285001093
YNL073W	-0.441109446880493	4.53402228862931	-1.82821495147879	0.0958521885597143	0.244416319772837	-5.01329643543566
YML053C	-0.502665777714367	6.26398924140839	-1.82911915623328	0.0958525885636019	0.244416319772837	-5.28969305058157
YNL152W	0.891330015808576	4.51965456035308	1.82808005866397	0.0958736381306578	0.244416319772837	-4.62569531625278
YOL062C	0.400280485338176	6.44903673836562	1.82735861313895	0.0959884312990825	0.24454355583474	-5.38350479088555
YDL139C	-0.754946767357119	5.08493898972184	-1.82889837392766	0.0960465260784169	0.24454355583474	-4.95669222831629
YJL196C	-0.311428658594097	6.51628090571403	-1.82639518576699	0.0961419239528828	0.244629834651705	-5.39865496023558
YFL045C	-0.255939461146484	9.53213422028505	-1.82437060812102	0.0964652115455118	0.245295489972187	-5.6002357187798
YBR210W	0.480885466265486	6.15984942558598	1.8245348839938	0.096590114906179	0.245403133440388	-5.36336551230084
YPL176C	-0.628613044130672	4.91902913853158	-1.8233350560405	0.0966309547316186	0.245403133440388	-4.89589027946781
YGL202W	0.249279349648894	8.84018340128175	1.82289968357973	0.0967007152374117	0.245423576578932	-5.58834977426523
YGL154C	0.549480835876335	4.99621117838497	1.82224321071412	0.0968059902654543	0.24553407097303	-4.86235434890279
YMR316W	-0.264679763044394	6.58841392099552	-1.82082871810535	0.0970331816361397	0.245953450201993	-5.37325369823484
YNL022C	0.404616806170185	5.67911311696331	1.81758574272334	0.097555901819701	0.246987726732053	-5.19370384800391
YER102W	-0.285780976542101	11.3043202191613	-1.8175267716879	0.0975654309016984	0.246987726732053	-5.6209597698314
YLR308W	-1.54536659391177	3.80340160562874	-1.82724671570864	0.0976536326460548	0.247053751293486	-4.47904003419593
YPR154W	0.273026901539918	6.60963053109194	1.81633330002362	0.0977584661672563	0.2471412174823	-5.38199540466888
YLR370C	1.06547480795152	7.26371058889593	1.88371243866956	0.0978912033271351	0.2471412174823	-5.42933173159591
YDR538W	0.434968757039672	5.24395185358319	1.8152583107557	0.0979326368440852	0.2471412174823	-5.12848301172622
YLR397C	-0.313459783793034	6.12536899076201	-1.81495149197335	0.0979823999345442	0.2471412174823	-5.32529224383332
YMR049C	0.443966048319079	7.84805438757783	1.82148187001603	0.0979989187753552	0.2471412174823	-5.55570536714719
YBL101W-B	0.228259830143058	9.91686070787725	1.81382056641611	0.0981660251377837	0.247405755369433	-5.61551104741604
YOL111C	-0.27898584842981	7.10463990905357	-1.80572726086744	0.0994893228891835	0.25055587472488	-5.50194791031243
YDR294C	-0.238029204808625	6.83536642887559	-1.8050217875804	0.0996054403847338	0.25055587472488	-5.46920289994633
YLR354C	0.203344269863344	8.96825961479359	1.80499034897644	0.0996106179072628	0.25055587472488	-5.62630685831561
YGR036C	-0.632631032156334	6.0014008311356	-1.81981778762674	0.0997028345127485	0.25055587472488	-5.30331260574066
YDL084W	-0.217461265375341	9.29215292112509	-1.80426015533148	0.0997309403292646	0.25055587472488	-5.62857819741086
YGR155W	-0.255762029149514	9.344719917837	-1.80333628297599	0.0998833676458677	0.250780399701778	-5.63176470143397
YML123C	0.194794523400891	11.0554174336376	1.80134006004342	0.100213445998053	0.251305625585532	-5.64434766013006
YMR116C	-0.287394415922069	11.2839582845585	-1.80130688799535	0.100218939446481	0.251305625585532	-5.64558211224634
YOR170W	-0.967163476494918	4.13133541814206	-1.80045215176048	0.100360582653268	0.251460154477202	-4.59090310022316
YCL054W	-0.348891714816538	7.01537790330261	-1.80014434602886	0.100411635629356	0.251460154477202	-5.506861670296
YKR093W	-0.278992246408349	7.87892897613479	-1.79979112582191	0.100470250305324	0.251460154477202	-5.58490487846155
YPL210C	-0.331480838861225	6.18744316754005	-1.79807731199666	0.100755090527447	0.25192412816606	-5.33272090083382
YMR194W	-0.590337514154738	9.56705800635589	-1.83133592480797	0.10078232031989	0.25192412816606	-5.59980078910789
YFR038W	0.792012966305355	4.24759929522154	1.79724458362758	0.100893757943005	0.251999144492748	-4.50355701766557
YBR143C	-0.239735353919411	8.99692393058998	-1.79697276778793	0.100939058882813	0.251999144492748	-5.63464657695958
YJR008W	-0.679438605511101	4.90285643448873	-1.7965854980244	0.101003633474765	0.252002164572861	-4.86967151272334
YGL206C	0.447756075998805	7.21760573023749	1.80035111215901	0.101157468273296	0.252117935830698	-5.52079596204593
YLR344W	-0.311844020424754	10.8547327633006	-1.79554795106084	0.101176823129443	0.252117935830698	-5.65265321388708
YCR011C	0.350804759463082	5.42921515420281	1.79412382654962	0.101414982229525	0.252553152364947	-5.13421733259966
YBR034C	-0.232491602146093	8.02323368903783	-1.79157925928261	0.101841788220617	0.253303632577929	-5.59953294584704
YFR052W	0.29096123018694	7.43692177589961	1.79139248896107	0.101873180044202	0.253303632577929	-5.531448158106
YMR262W	-0.623347098093362	4.8286556487985	-1.79118882889753	0.101907420700198	0.253303632577929	-4.88548217899987
YAR014C	0.425777038538256	5.52174198123556	1.78909835367874	0.102259491923801	0.254019987121148	-5.22249130343932
Q0060	1.05411466304205	6.08964972775987	1.84378412405131	0.102653341529846	0.254839163086266	-5.31690948433264
YLR198C	-0.475512398204314	5.94271655404579	-1.78621869290495	0.102746290287	0.254910790063255	-5.35041969978658
YAL020C	0.901761133430415	4.80523945714255	1.78486172646917	0.102976412458543	0.255315418733402	-4.72886236507191
YJL187C	0.748398949798478	4.85951786620819	1.78450033148689	0.103037778996004	0.255315418733402	-4.74809857320091
YOL077W-A	-0.345631198168576	7.12176585867598	-1.78404785349772	0.103114658795049	0.255346823180517	-5.54637252997812
YPR187W	-0.334181132132906	8.20536953852861	-1.78172073368394	0.103510881581357	0.256168497852554	-5.62152517959015
YJR013W	0.331808990270289	5.56732127208837	1.78069632637507	0.103685739315065	0.256441657497521	-5.2441084202222
YML128C	1.84695728458953	6.72707900457258	1.8487079652538	0.103831376405093	0.256642252307678	-5.34736360036771
YBL099W	-0.303021523144624	8.90374899525919	-1.77868311151823	0.10403016164311	0.256883143241813	-5.65896262149308
YAL062W	-0.567918754626112	4.69766003224147	-1.77852054187854	0.10405801955307	0.256883143241813	-4.85355448194339
YFL057C	0.710875618690274	7.11327368138889	1.79894046793868	0.104157686916827	0.256886363189893	-5.31204359118308
YNR022C	-0.290480442621868	5.83663760138003	-1.77775956971277	0.104188509888181	0.256886363189893	-5.36955583218031
YPL047W	0.406540257494744	5.23668673528213	1.77676200401474	0.104359796378295	0.257149262823097	-5.06241416450755
YHR066W	-0.236067701759948	6.87220162391729	-1.774405807272	0.104765383153117	0.257988810402444	-5.53631874267996
YLR157C-B	0.212895009659432	10.8257418681764	1.77364395790496	0.104896831317419	0.258080707664402	-5.6837707112156
YOR145C	-0.28535354213138	7.60387139946817	-1.7734374486839	0.104932487878637	0.258080707664402	-5.58679160866533
YML130C	0.264615969589665	7.38180816647857	1.77227154415455	0.105134003559139	0.258356041864896	-5.52562192374735
YGR185C	-0.228133689988232	8.11779864049258	-1.77203829599748	0.105174360517794	0.258356041864896	-5.63213630487001
YJL170C	-0.877747713706169	4.68739231141717	-1.78614889519553	0.105720936323904	0.259538372691461	-5.07743154933591
YOR171C	0.331682968438796	5.45957581291333	1.76841158066925	0.105803674197138	0.25958125372117	-5.23573706014724
YPL195W	-0.335963810887332	7.04156147827835	-1.7674205130416	0.105976239992813	0.259647642564917	-5.53548473387424
YAL005C	0.26763582560104	10.826761986253	1.76733201315356	0.105991662117179	0.259647642564917	-5.69232116271573
YLR227C	-0.859115640723938	4.17982789285918	-1.7671315893501	0.106026595807248	0.259647642564917	-4.6793293627132
YGL225W	-0.304365179391429	8.23948741741481	-1.76547550378475	0.106315650410279	0.260195287188726	-5.65222982481893
YKL018C-A	0.456424713299292	5.20200982398663	1.76461648339662	0.106465866215913	0.260402675240275	-5.16747044933131
YFL022C	-0.22430009627334	7.81729058715305	-1.76375379887492	0.106616916644193	0.260611848490447	-5.62450045402994
YCR102C	1.61655537414171	4.21038803340958	1.76771566254942	0.106762935051286	0.260748415061878	-4.46517341419962
YHR161C	0.465932992302024	4.77862564015581	1.76246672279999	0.106842636866366	0.260748415061878	-4.93037625418287
YMR266W	-0.3244477861006	7.4308843964661	-1.76231383291309	0.106869478639895	0.260748415061878	-5.59501019623522
YNL332W	0.59255046151063	4.64340678400732	1.75877683371927	0.107492154582463	0.262074917861206	-4.8461826094429
YMR041C	0.497509152530406	5.25865668983202	1.75812282960453	0.107607649497993	0.262074917861206	-5.07694453861383
YKR038C	0.396751268425059	6.21787332474387	1.75810472907301	0.107610847590482	0.262074917861206	-5.38025901381831
YGR094W	-0.27644821361687	8.54724724362517	-1.75659568992945	0.107877775493063	0.262564206325526	-5.67932588837543
YDR531W	0.255598831641771	6.94590779495445	1.75592411962184	0.107996759792264	0.262693035898369	-5.53802381174878
YGR205W	-0.497740476781924	4.76732857298299	-1.75344456781943	0.108437101210646	0.263508332965917	-4.99187408844023
YEL009C	0.211498711243832	10.2790494444616	1.7532908355244	0.108464455887656	0.263508332965917	-5.70911460664562
YGL256W	0.268043105117107	6.13398219017792	1.75231242216528	0.108638698495	0.263770515210388	-5.43318794618521
YBL091C	0.221549730117264	7.36854164271831	1.75157665463283	0.108769896079539	0.263927929657306	-5.59507731076432
YMR028W	-1.01612985737444	5.95754240313716	-1.79236894058174	0.108858822408003	0.263982644339407	-5.26983802295942
YBR093C	-0.302170942046597	8.84198505505489	-1.74937396531745	0.109163524665857	0.264560230101227	-5.69295741579932
YDR172W	0.866604886529719	7.50910873823799	1.80220255953076	0.109486055609267	0.265180294249729	-5.5719417902598
YOL110W	-0.454576657206093	5.33845782180289	-1.74670494345528	0.10964221689247	0.26539689384136	-5.28155003345625
YGL016W	0.385308051151935	5.20056070431011	1.74504413252634	0.109941043564271	0.265958351736683	-5.20539167675147
YDL188C	0.351595731831486	6.53057054472048	1.74179065104025	0.110528573444439	0.267217104309138	-5.50252937686412
YPR076W	-0.420996145591639	7.42213899939034	-1.7455772473309	0.110631917304661	0.267304456330884	-5.62929138120034
YOR334W	-0.435271461702621	6.71388234406575	-1.74078975624841	0.111061338016829	0.26784574098044	-5.56356290223765
YLR449W	-0.261194820200981	7.68062509938452	-1.73832054503722	0.111158350942606	0.26784574098044	-5.65338722448043
YGL244W	0.387673209504649	5.50364461684388	1.73809765383872	0.111198913363065	0.26784574098044	-5.28768890043641
YDR310C	-0.416651964315734	6.22053196214651	-1.73804914642347	0.111207742663082	0.26784574098044	-5.45331798631679
YIL112W	-0.469792113049227	5.06053258578537	-1.73751525070243	0.11130496402496	0.26784574098044	-5.1021845071482
YJR078W	-0.449384279804774	4.38700067930013	-1.73748857488082	0.111309823654196	0.26784574098044	-4.98672042192372
YNR003C	0.226584068899836	6.414247228962	1.73739218508986	0.111327384923477	0.26784574098044	-5.54105907492013
YHR163W	0.217809917478243	7.2918688215566	1.73666246775506	0.111460413483748	0.267992549911712	-5.62207170787816
YPL115C	0.429461742309422	4.81736648801469	1.73606878714698	0.111568748309895	0.267992549911712	-5.05890837160758
YLR103C	0.451224581826819	4.80408236691286	1.73564143037513	0.11164679125567	0.267992549911712	-5.07462395481174
YNL273W	0.708170198040932	3.91470819476818	1.73558036450671	0.111657946996155	0.267992549911712	-4.96048632229094
YMR133W	-2.09487965307247	3.38844707868611	-1.75400765741546	0.111830329225597	0.268244402491073	-4.44848285074701
YER174C	-0.348310010833639	5.70168446887095	-1.73402128857133	0.111943106114732	0.268353063904937	-5.21157884652024
YNL001W	0.313755325229168	6.01629049195297	1.73089520101422	0.112516858503197	0.269565991727237	-5.42357547233218
YEL051W	0.266793863506111	7.84873982750518	1.72984628312055	0.11270996776899	0.269866069727437	-5.67187133713407
YJL041W	-0.255572206362272	6.51532572676	-1.7282357067214	0.113007062648041	0.270414613809421	-5.54164102519138
YMR197C	0.268135345426922	6.41354645636787	1.72742166112375	0.113157494256927	0.270611758664943	-5.46840357461925
YGR101W	0.442881245351344	6.17241222747072	1.72671278330367	0.113288638544841	0.270747470142	-5.39674306372729
YBR086C	1.45523268860807	7.50741106088899	1.79036630697247	0.113350399242251	0.270747470142	-5.59999085218294
YOR246C	-0.252778792447891	6.33453981741505	-1.72381010077365	0.113827074042971	0.271562327994531	-5.52139633845183
YHR050W	-0.243105896100305	5.87412458515578	-1.72344399326465	0.113895149121076	0.271562327994531	-5.46466953236444
YLR007W	0.380777344744553	5.0964421632884	1.72343729452838	0.113896395045229	0.271562327994531	-5.25331510934635
YMR190C	0.580541053870695	4.64001562086305	1.72269955964046	0.114033684475075	0.271726760429821	-4.80128793405363
YAR008W	0.480529620876406	4.73490231501111	1.72175486447272	0.114209706229324	0.271983234535342	-5.15269265137459
YNL248C	-0.236691572767468	7.72445533321599	-1.72054177877893	0.114436095458592	0.272359276863447	-5.68345767849396
YOL051W	-0.312272420964444	5.94725891934674	-1.71835702110914	0.114844841054867	0.272960226827997	-5.45949949549688
YBR251W	0.474729423892029	5.57343199364398	1.71803215574259	0.114905732235198	0.272960226827997	-5.36930931364841
YDR258C	0.361539291825886	6.97722596218364	1.71797935178735	0.114915632298882	0.272960226827997	-5.54171240095762
YHR149C	0.396355777952997	5.63256231618621	1.71770685027968	0.114966735050239	0.272960226827997	-5.38477000050789
YLR209C	0.381915812801823	6.71696905250535	1.71736022638282	0.115031767705236	0.272960226827997	-5.59374736635635
YNR053C	-0.345525909252284	7.93257251386534	-1.71676321256097	0.115143855551432	0.273063275806825	-5.70734178429366
YMR281W	-0.348821671772331	5.36859319609504	-1.71517193620446	0.115443094411978	0.273609765480593	-5.32629621811909
YLR229C	0.201788992266165	7.61668038083961	1.71142308936847	0.116150833446526	0.275072333041275	-5.68116651506622
YOR320C	0.293728485092256	6.57761706194882	1.71089967986593	0.11624995721103	0.275072333041275	-5.57845748102621
YGR087C	0.389435422429434	6.27080877608902	1.71080610162891	0.116267687161776	0.275072333041275	-5.579810089402
YDR064W	-0.26546815683186	10.4367526556571	-1.70858972775063	0.116688327889542	0.275903376942156	-5.77765070987596
YOR221C	0.257342392491776	5.80852765588743	1.70643734741889	0.117098133148124	0.276707828597795	-5.42026846099929
YDL156W	-0.64091431732586	4.12537665100772	-1.70590709020614	0.117199290658997	0.276736399391255	-4.89686054152723
YBR169C	0.473554825530826	5.30634836436752	1.70554768383262	0.117267899515044	0.276736399391255	-5.08222224871047
YER090W	0.271131590870864	8.08529360641904	1.7052802408421	0.117318976458048	0.276736399391255	-5.71387308175982
YKL038W	-0.788809372386612	3.67740777687367	-1.70254827988418	0.117841880025472	0.277805072235509	-4.79348543779057
YFR033C	-0.874984040657075	6.50070840531099	-1.74059236147853	0.117945579486475	0.27787163105008	-5.45530874246558
YPL108W	0.63947890365657	4.54534973021978	1.70167300112455	0.118009852864869	0.27787163105008	-4.78746456992989
YPL232W	-0.251711431573688	7.48142946118321	-1.70077713534638	0.118181999260124	0.278112314235215	-5.68315265777058
YCR041W	-0.349684086398788	5.99085957668213	-1.70014922146349	0.11830279140752	0.278231934611299	-5.47010591372108
YJL155C	0.491014418116112	4.98919648555696	1.69804429511257	0.118708526645111	0.278876979720204	-5.15712236037452
YER071C	-0.564452098330237	4.33179511138304	-1.69799881896503	0.118717306177095	0.278876979720204	-5.15873208276271
YDR028C	0.362273825969165	5.63784362635698	1.69719196995209	0.118873171764071	0.279078278692863	-5.36897223361346
YBL009W	0.308375407021579	5.21087812339953	1.69590985448405	0.119121226388412	0.279495644452339	-5.37627872298396
YOR063W	-0.204614434355063	11.2500397079447	-1.69454773584547	0.1193852683828	0.279906425098346	-5.80256705885646
YOR184W	0.472867452739222	7.92991019216516	1.70843386356819	0.119437063965777	0.279906425098346	-5.70705244125404
YIL015W	-0.20627004899052	6.71348483100965	-1.69263848766951	0.119756253580488	0.280434702655914	-5.62865252084155
YBL027W	-0.234039128654198	11.1904484289049	-1.69239566641122	0.119803510136384	0.280434702655914	-5.80592971942615
YOR299W	0.474530843794613	5.05761207208466	1.69126000805385	0.120024747944432	0.280787307397062	-5.28192685016257
YLR413W	-0.188052865966002	8.95732998071625	-1.69018056565899	0.120235373911992	0.281114686683122	-5.78945291997933
YML009W-B	0.257667003427746	6.96477752799038	1.68779468794027	0.120702094076954	0.282040087041155	-5.65269751794815
YBR281C	-0.364474513180665	5.24270180256781	-1.68690797396655	0.120875964640916	0.282081524540833	-5.37390552223025
YPL198W	-0.267392338906991	11.044181034985	-1.68665926905446	0.120924772027657	0.282081524540833	-5.8138470538394
YDR188W	-0.230906702074105	8.41326524443518	-1.68661932594105	0.12093261235658	0.282081524540833	-5.76815003884012
YFL009W	-0.291397069338457	5.83347773642983	-1.68588606006062	0.121076624158358	0.282251895825199	-5.47388316839579
YOR262W	0.338447891614264	6.32654381816342	1.68463919176247	0.121321859188736	0.28250374327048	-5.53321935923549
YDR304C	0.23568904910019	8.78397016977893	1.68461446452999	0.121326727057073	0.28250374327048	-5.79411011905272
YKL079W	0.343186903422769	5.60095874867924	1.68337754781337	0.121570453146323	0.282905612734305	-5.34218372865264
YCL042W	0.314339955665743	6.2311424533162	1.68240097670893	0.121763189587707	0.283188423970941	-5.52779083581794
YKR008W	-0.311531062295855	5.22001236107461	-1.68169883263485	0.121901934062083	0.283261132304478	-5.2643675485835
YGR233C	0.292413375445688	6.55876672839623	1.68152198427295	0.121936901811734	0.283261132304478	-5.55554384190113
YFR002W	0.306171646879043	6.50857991009976	1.67772938530929	0.12268896658641	0.284795504151452	-5.60183711948893
YGR161W-B	0.269458209309798	9.24135454061129	1.67746960462749	0.122740632163839	0.284795504151452	-5.81642064574106
YPL111W	1.51448210949628	5.21465942760036	1.7227849420244	0.123180885901761	0.28565036923108	-5.07564072043534
YDR520C	-0.61599267766056	4.23348690829474	-1.67359491908178	0.12351354904613	0.286254886105162	-4.97253275161287
YOR024W	0.398020716610498	4.77848545789608	1.67296068188421	0.123640479517288	0.286313361809389	-5.17248583553529
YNL186W	-0.293538827529237	6.21379397520432	-1.67233763924832	0.123765283150067	0.286313361809389	-5.54911767160228
YML018C	-0.236072026160216	6.69303605626871	-1.67213112110289	0.123806676295121	0.286313361809389	-5.67509749624005
YGR035C	-0.905013950246883	3.35969473126648	-1.67633030089172	0.123826749387012	0.286313361809389	-5.00225022664235
YJR142W	0.507670868799465	5.69016387750985	1.67292864747871	0.123904912875109	0.286327622605641	-5.46560657633936
YJL062W-A	-0.27482179822028	7.64315750607495	-1.67003959990984	0.12422658488492	0.286904255567552	-5.74126251242695
YLR220W	-0.256254761211492	6.44280392809303	-1.669524248368	0.124330245744801	0.28692312514851	-5.60894067227917
YAR073W	0.429421474659013	6.8532897133149	1.67349749948108	0.124379046456131	0.28692312514851	-5.6907564359424
YPL053C	0.28997492703798	6.6148691637564	1.66746111631598	0.124746010758111	0.287602831759425	-5.64409961041636
YJR057W	0.283736905845267	5.96519450342757	1.6654339123929	0.125155744615551	0.288380299151823	-5.49651449056853
YOL057W	-0.300997141787954	6.4123705787618	-1.66401294883705	0.125443662457646	0.28887634371399	-5.61439437781604
YPL138C	2.58748190843843	4.52031054265571	1.71316230238011	0.126245796563401	0.290393134142276	-4.74193493553565
YDL089W	0.5233169075472	5.3081865489586	1.65999994695243	0.126259978010304	0.290393134142276	-5.37006132476445
YLL015W	0.63285773159434	4.57300234985895	1.65969903972057	0.126321378442579	0.290393134142276	-5.11299176200212
YDR155C	0.19759619403991	11.0397737737167	1.65731520893671	0.126808743484556	0.291293709826945	-5.85451068025676
YLR046C	-0.340840414117551	5.31949615058628	-1.65706683371057	0.126859619165267	0.291293709826945	-5.296811060748
YDL043C	1.14216834839915	5.98526913223088	1.70843018612642	0.12715024970612	0.291792581120161	-5.48130354654774
YDR090C	1.51950144123643	6.13234848489554	1.71265664792679	0.127319572736313	0.292012653271232	-5.44886867360674
YNL118C	-0.485454065175333	5.0428471726185	-1.65429216228109	0.12742920431085	0.29209564584683	-5.30583906591193
YLR157C	0.267613107949919	8.1274401678795	1.65296151992913	0.127703166520498	0.292536158370014	-5.78514931432916
YDR139C	0.291637786917744	7.21216537594009	1.65264459017134	0.127768495622005	0.292536158370014	-5.72877882161584
YDR500C	-0.274157798872972	11.1475824849707	-1.65209486882847	0.127881880931808	0.292627296010243	-5.86349151717617
YNL015W	-0.332304978066081	7.20225159774474	-1.65173314844266	0.127956538119984	0.292629759691303	-5.68249029372748
YCR024C-A	-0.299798135166734	9.74959421430903	-1.65134241393027	0.128037227284638	0.292646007420119	-5.85183083241631
YLR250W	0.286675159278226	6.1980599054756	1.65021634257667	0.128270021727725	0.293009693515889	-5.54995615541917
YPL178W	-0.258132685799501	7.14686279909256	-1.64766095014131	0.1287997003916	0.294050751123646	-5.72032939774706
YGR295C	0.207432830873789	7.88853866497749	1.6445377425232	0.129449718043731	0.295285850539568	-5.79839999811384
YNL110C	-0.266570659606064	7.72128401503012	-1.64434851945781	0.129489193699021	0.295285850539568	-5.78913218008278
YKL115C	0.719675294452725	4.54063910138238	1.64321284601232	0.129726342582584	0.295403466088704	-5.00033747203583
YGR122W	-0.502229176744803	4.36445055077393	-1.64307188221478	0.129755805270253	0.295403466088704	-5.0634436026998
YHR016C	0.572128643531584	5.91280690790646	1.64377335637334	0.129763604540348	0.295403466088704	-5.35513188740775
YGR232W	0.219872644375962	6.82847197119621	1.64024474553417	0.130347959576356	0.296563978967488	-5.69598967156414
YMR188C	-0.31271788070393	6.18182355544878	-1.63980999984542	0.130439231466603	0.296601957428633	-5.59624465228689
YER129W	1.15671441771098	4.64562799291161	1.66842246594052	0.131015871045845	0.297627912118126	-5.20208736811835
YDR083W	-0.252875868734836	6.55620559073647	-1.63695467986009	0.131040099099532	0.297627912118126	-5.7222041336497
YER002W	-0.263032191611496	7.12786291712201	-1.63625525647427	0.131187658724341	0.297692449196185	-5.76042987122438
YPL104W	-0.379298419667256	4.92661732102811	-1.63588813327919	0.131265170945275	0.297692449196185	-5.4537095759805
YNR030W	-0.786318553924067	6.82653566023877	-1.67546649152764	0.131416557568694	0.297692449196185	-5.68392652225938
YBL081W	-0.309468000883331	5.95812365198133	-1.63473529451492	0.131508838961359	0.297692449196185	-5.59472510646931
YPL049C	-0.282499694454521	5.80726805236118	-1.63469967133241	0.131516374794328	0.297692449196185	-5.56560116661086
YKL044W	0.532953155017091	4.74237279221081	1.63469371567524	0.131517634709001	0.297692449196185	-5.13955529635095
YLR029C	-0.36553744456439	10.5548962251326	-1.63798810516368	0.131669113545955	0.29772804396235	-5.8803025520493
YJR150C	-0.265455470269958	4.71307544841447	-1.63391206624459	0.131683085071605	0.29772804396235	-5.48102806228701
YOL152W	-1.91419098911187	4.12156502847641	-1.64766107518853	0.13179982834452	0.297822680298951	-4.57400256671886
YGL243W	0.49498193188687	4.69371976065634	1.63265087644928	0.131950428511892	0.297993670750594	-5.05133353784965
YLR388W	-0.298309472800151	10.6206913816869	-1.63168782562916	0.132154897568615	0.298286054273768	-5.88964374192056
YLR048W	-0.249676775441486	10.5443865302117	-1.63085474979357	0.132331997893545	0.298388954638518	-5.89060545698094
YLR432W	-0.238144795632422	8.5257405650171	-1.63071902424162	0.132360871197093	0.298388954638518	-5.86097710652059
YNL035C	0.336205686022283	5.3251993635979	1.63041497269768	0.13242557328061	0.298388954638518	-5.46286008641184
YDL013W	-0.805242782328484	5.15214142667049	-1.64654265035843	0.132552265694768	0.298413624165847	-5.31697648098553
YLR150W	-0.243626257143745	10.0875040387201	-1.62937859164141	0.132646325757134	0.298413624165847	-5.88751972145473
YLR192C	-0.190995794420239	8.52823640054694	-1.62930681621477	0.132661626232139	0.298413624165847	-5.85770540111669
YPR069C	0.40574374109286	7.55489154627014	1.63055462035051	0.133256041661505	0.29941304332156	-5.79403993837825
YER115C	-0.437573323579906	6.23273060090256	-1.62721024945305	0.133256496524808	0.29941304332156	-5.60985981414776
YOR056C	0.225531749045255	6.68017823627604	1.62552570768927	0.133469867128347	0.299708358019195	-5.73635258305197
YLR028C	0.256461411696578	8.02465258722222	1.62491218706153	0.133601422692798	0.299708358019195	-5.82755102806881
YOL020W	0.207657886729379	7.04370234062377	1.62485351197873	0.133614010250951	0.299708358019195	-5.76501679639629
YOR312C	-0.323392826157551	11.0369813901099	-1.62500012246294	0.133729807848794	0.299799011169479	-5.90166371046024
YOR216C	0.399190585025135	4.86111415354754	1.62333750962406	0.133939602647934	0.300100168862442	-5.20494663683517
YMR203W	-0.205531842081847	8.317974547528	-1.62246838089281	0.134126582634219	0.300349898162325	-5.8648129282159
YBR258C	0.451185611239297	4.53990613629128	1.62153538441013	0.134327560125562	0.300630673392998	-5.18900294567574
YNL162W-A	-0.343025913165504	5.69334530046336	-1.62116697241816	0.134406993468254	0.300639264917461	-5.5709680146951
YCR035C	0.206115273922748	6.94588797268131	1.62041791936248	0.134568625155184	0.300658815983677	-5.76165176033667
YML124C	0.232241173681717	7.33552835598415	1.62027306609055	0.134599901645697	0.300658815983677	-5.78916162850848
YOR343W-B	0.331352451629575	9.16308459417712	1.62079061718063	0.134642532377905	0.300658815983677	-5.8969326879674
YNR025C	-0.326833447804413	6.49676482740305	-1.61890560056095	0.134895480003539	0.300672836649278	-5.66834995926859
YPR195C	0.882005067868444	3.75389547666822	1.61887542939936	0.134902007989651	0.300672836649278	-4.6246718415008
YDR454C	-0.296485672672253	8.33412868471812	-1.61880484873897	0.134917280273024	0.300672836649278	-5.8689026442252
YLR214W	-0.422201378749833	6.07739178282301	-1.61864800871472	0.134951222886337	0.300672836649278	-5.55129604642127
YLR434C	-0.762727130344349	6.09647528816039	-1.64727986474435	0.135046926003694	0.300717595026144	-5.57049283710762
YOR004W	0.214163248494624	7.25405488498838	1.61681668541269	0.135348109414063	0.301203770261518	-5.79863755512198
YOL001W	-0.506613441644891	4.38079366192559	-1.61612226966616	0.135498873908074	0.301203770261518	-5.07827655013235
YML082W	0.408129236074855	4.99346394130387	1.61600634927242	0.135524055835055	0.301203770261518	-5.30561580465563
YGR161W-A	0.38264239283919	7.94885954238164	1.6197100077697	0.13556820436714	0.301203770261518	-5.83864876488745
YHR049W	-0.197435638158587	7.23567004744902	-1.61337042455721	0.136097788636933	0.302211560809091	-5.78371527282386
YLR252W	1.64865728181849	4.62813025926468	1.63398829562989	0.136337958987081	0.302575927952915	-4.76550138346902
YML028W	0.246102840397201	10.7828541256388	1.60836068800435	0.137194125704184	0.304306211893776	-5.92108906906008
YGR228W	-0.273257393450086	5.68210924853014	-1.60585322997782	0.137745785855891	0.305359526392908	-5.52754869940504
YIL137C	-0.380678344795441	6.82408483350977	-1.60529359267733	0.138016361363253	0.305788896457747	-5.744027364041
YMR233W	0.469304335392763	4.67687551058488	1.60318298011049	0.138335414428167	0.306325135401346	-5.29649247507955
YBR030W	-0.454885269333053	4.84214268459409	-1.60106377748304	0.138804948564337	0.307193812153795	-5.51529557591612
YDR436W	0.609246306431381	4.63548911674461	1.60070724646822	0.138884080222578	0.307197990570185	-4.95115253743344
YHR065C	0.309126041168372	6.70119442262564	1.60023786961499	0.138988318575205	0.307257667022563	-5.74894975341719
YCR071C	-0.348986397335419	5.66778818523402	-1.59974261461869	0.13909837872094	0.307330140096211	-5.58851295240037
YPL249C-A	-0.271190825938875	10.2813738390317	-1.59770589238089	0.139551806473368	0.308160763100824	-5.93417407167803
YGR253C	0.288662259043908	8.26210878026087	1.59668094702478	0.139780478752444	0.308494430631782	-5.88146799777516
YLR332W	0.237939804621587	6.4347341485193	1.59632787411458	0.139859328181451	0.308497253564963	-5.72578343368817
YBL107C	0.42361480335977	5.73073982644931	1.59475735494312	0.140210537047088	0.309100502126536	-5.51658877502526
YCL022C	1.9048065026729	4.79857272034994	1.64476530560268	0.140829604622917	0.310293261820133	-5.1795104595411
YMR012W	-0.278284970932306	7.66733171331922	-1.59098637466835	0.141057001000165	0.310622199876886	-5.85642323338888
YPL235W	1.16056862638793	7.17768967549269	1.64247683859254	0.141307416753674	0.31083985901248	-5.77323754720336
YHR052W	-0.209507317767248	7.61385801646628	-1.58970509346041	0.141345630100478	0.31083985901248	-5.86090353534253
YJR003C	0.228253800703578	5.97058707577287	1.58944447793313	0.141404401514632	0.31083985901248	-5.64086809344597
YJL060W	-0.748375084923664	6.85773523818699	-1.6219782568353	0.141468479962934	0.31083985901248	-5.70207166388378
YPR087W	0.682263515115533	5.53814234559889	1.59612371233482	0.141634055221741	0.310923232100751	-5.38053554749949
YMR226C	-0.239062220861131	7.96414535807792	-1.58829983327474	0.141662785156289	0.310923232100751	-5.86258654074821
YFL047W	-0.349644326135533	5.03025143712514	-1.58713345008814	0.141926503248964	0.311330228031511	-5.25844601834108
YGR042W	-0.384701287348971	5.37053814705871	-1.58636659999714	0.142100122584383	0.311539243394758	-5.48843098555698
YAL016W	-0.238734633817157	7.03341768376979	-1.58584690904556	0.142217889848595	0.311549212329085	-5.78673939782648
YPL256C	-0.343534413127858	6.04054706197785	-1.58565524239438	0.142261345131913	0.311549212329085	-5.64067094297861
YNL330C	1.0604787880498	6.65025469384531	1.63325399044258	0.143005788982631	0.312858416218202	-5.69570216312463
YGL127C	-0.70243674511753	4.64548384894849	-1.58233272525443	0.143016495017524	0.312858416218202	-5.14884287302435
YLR147C	0.637980511427981	5.97719669281358	1.59116871319817	0.143362666027364	0.313443278059828	-5.48009011180834
YKR072C	-0.56293001484104	6.68077374855487	-1.59942644639312	0.143593601309173	0.313775688135485	-5.74489159318403
YPL160W	-0.199664094183891	8.44425140097801	-1.57890909212186	0.143798310838498	0.314050457004231	-5.92946668585354
YKL088W	0.465924965773641	5.19624279091193	1.57852694233054	0.143885810543662	0.314069082619179	-5.45147998423729
YGL072C	-0.956319929762766	3.78671213484727	-1.57626228063624	0.144617074082589	0.315428610305672	-4.96884674728665
YOR250C	0.347368709100442	5.17982558436977	1.57484349326057	0.144731599414928	0.315428610305672	-5.32214404888935
YPR033C	-0.218818156933888	7.65653929889388	-1.57477197064457	0.144748065455469	0.315428610305672	-5.87259351913194
YAL014C	0.226832668019235	6.31162536559844	1.57440393550367	0.144832821042968	0.315428610305672	-5.68863027373842
YHR197W	-0.226069601249608	7.0228823522994	-1.57390178376614	0.144948532882368	0.315428610305672	-5.84115907402985
YOR220W	-0.271084892953295	7.27395416971067	-1.57374561374684	0.144984535991644	0.315428610305672	-5.8140858613617
YDR384C	0.394112636309087	6.92188689388612	1.57557001819185	0.145409428780107	0.316102145916669	-5.84540061761663
YMR142C	-0.239117387421468	10.7990466448692	-1.57152726170133	0.145496798282129	0.316102145916669	-5.97528193218379
YCR084C	-0.222221887815446	7.16386694486315	-1.57137261021148	0.145532569568373	0.316102145916669	-5.84261412206638
YDR037W	-0.173885160458793	9.40235051895465	-1.57052818777695	0.145728022726923	0.316272871941016	-5.9687581838577
YJR093C	0.307728165541033	5.47054458251438	1.57034600182998	0.145770222345457	0.316272871941016	-5.45288554214517
YCL009C	0.260546490386279	8.87157473952576	1.56915838253237	0.146045572580205	0.316614735586761	-5.9614621336954
YGR239C	-0.455526187418257	5.15646364182496	-1.56897982673966	0.146087010259418	0.316614735586761	-5.34371122019091
YLR141W	0.533679278990445	4.33914339908865	1.56731254384174	0.146474436550062	0.317065484002206	-5.32536854153259
YKL054C	-0.228005549005458	7.23687745241628	-1.56701211387757	0.146544343096843	0.317065484002206	-5.85593909063845
YBR185C	-0.23375171579055	5.58463926446971	-1.56698835818725	0.146549872016027	0.317065484002206	-5.62272835944767
YPL135W	1.70174049820574	7.69401605045076	1.6175317818656	0.146613886115177	0.317065484002206	-5.82264328937773
YDR231C	-0.334268870696939	5.21266932780104	-1.56565431310184	0.146860652304882	0.317426529465497	-5.38171277730882
YDR079W	0.281069818523576	5.10954108495693	1.56296008256259	0.14749006361565	0.318551054586266	-5.52758594512941
YPL262W	0.269805498347589	8.07199120412228	1.56268908115841	0.147553504048802	0.318551054586266	-5.92266345610165
YHR214W-A	-0.270987255946067	7.27271084987025	-1.56239992659241	0.147621220418026	0.318551054586266	-5.84634797889605
YKR081C	-0.311924708479467	7.82924878843074	-1.56190650148088	0.147736837219651	0.318551612213117	-5.91603730171921
YBR139W	0.272827007145614	6.57897021299862	1.56154243558887	0.147822194061885	0.318551612213117	-5.74890001273358
YBR008C	0.45091052382512	5.84612266158932	1.56127246947557	0.147885516672995	0.318551612213117	-5.45953604076584
YBL076C	-0.212519216692032	8.76253235752566	-1.56087824038075	0.147978028769248	0.318551612213117	-5.96756629307005
YBR017C	0.281836634824639	5.94976751928499	1.56069106070071	0.148021971176726	0.318551612213117	-5.66323822734936
YHR047C	-0.303084234290712	6.03742715050843	-1.55848531516397	0.148540654100657	0.319299066336724	-5.80084900449296
YDR484W	0.645238411361208	4.2400799194038	1.55819472906748	0.148609104081172	0.319299066336724	-4.95353440342636
YBR052C	0.962362298913028	7.19612791714724	1.60724248440056	0.148613560260441	0.319299066336724	-5.80708905870965
YCR083W	0.245767704214089	5.97337037585257	1.557626315432	0.148743078442898	0.319299066336724	-5.67675154152387
YKL043W	0.220523410030877	6.41589145623041	1.55747569317072	0.14877859761898	0.319299066336724	-5.77508027116604
YOL054W	-0.364297747139175	4.92478784053296	-1.55683507192067	0.148929749409177	0.319299066336724	-5.43033599924277
YDR300C	0.477147736690498	6.46917142672029	1.56770242794254	0.14893129697124	0.319299066336724	-5.79534689778793
YGR106C	0.234213842338955	8.62982709214791	1.55571580460481	0.149194157976738	0.319690283552526	-5.97213432442071
YDR105C	1.86897433891369	5.73089299720967	1.60254150433785	0.149890521119235	0.321009478993644	-5.45405799183527
YML019W	-0.306137905540255	6.30788476885137	-1.55225901119849	0.150013361672332	0.321099644440723	-5.77842536065228
YGR276C	0.232993117012697	6.51111161832361	1.55164185051797	0.15016003152269	0.321240691428585	-5.77659650202758
YLR448W	-0.281222612242289	10.3227368731064	-1.55002166918518	0.150545668145274	0.321789346232574	-6.00083453631864
YGR076C	-0.425247534775965	5.97941253311343	-1.5498846605375	0.15057831866704	0.321789346232574	-5.63432130196952
YPR023C	0.274275018449732	6.71299449683694	1.54865658512021	0.150871257489476	0.322222401061141	-5.77977972241496
Q0110	0.390004724652519	6.01224025041225	1.54835611601078	0.15094300557629	0.322222401061141	-5.58389801093865
YHR183W	0.202120753649286	8.37287473683802	1.54748246535273	0.151151791163394	0.322390771845647	-5.97243992710253
YLR265C	1.62860857156364	5.82750762119231	1.59649547907498	0.151231045647932	0.322390771845647	-5.50776904123084
YKL186C	0.212080722498195	6.55791979103031	1.54700890093981	0.151265069213975	0.322390771845647	-5.79884277301841
YER173W	-1.54762546423491	3.49888587236941	-1.54698294431668	0.151424938235683	0.322558639187634	-4.62912883198104
YGL116W	-0.608259595950825	3.58827470903952	-1.54468369022225	0.151822342358955	0.323112529399949	-5.12282597756558
YIL018W	-0.289346814853236	11.6222824899943	-1.54426207195665	0.151923581398707	0.323112529399949	-6.01572378561522
YMR157C	-0.244458710683284	5.46587388163032	-1.54424077201946	0.151928697505131	0.323112529399949	-5.57213387410417
YNL131W	-0.230705519394387	7.53657523091205	-1.54226186524646	0.152404674077814	0.323951570714841	-5.90961399732636
YLL066C	0.448987386962663	6.10523193005295	1.54372469282763	0.152832946031003	0.324688368784881	-5.72302470074802
YLR083C	-0.213206031632819	7.3037167883011	-1.53801084297742	0.153431549482735	0.325786050343213	-5.90635907117975
YCR086W	0.381263084767728	5.23884807719551	1.53518416106809	0.154117693985279	0.32692491478861	-5.3975447643792
YAL043C	-0.296977681302748	5.98981997909946	-1.53512404838813	0.154132314616204	0.32692491478861	-5.66642619297091
YBR181C	-0.250908708519493	11.1636005252399	-1.53205299668492	0.1548808654419	0.328335630413603	-6.03113048926683
YMR131C	-0.94060153734191	7.37635661790614	-1.57886039367142	0.154962529113989	0.328335630413603	-5.83828459656533
YIL123W	0.353880149408553	8.41977634762722	1.53407701267256	0.155228725523162	0.328724516190424	-5.99341550758956
YML014W	-0.23880838781821	5.96688189502869	-1.5298845179019	0.155411323001427	0.32893604660813	-5.70373831070853
YER165W	-0.205020659809957	9.67905687039816	-1.52876012713843	0.155686995269341	0.329344244779877	-6.02461719535289
YMR316C-B	2.77986643677538	4.387443680268	1.57094575767734	0.156776762031431	0.331473249653907	-4.87185757566562
YGR133W	-0.531824030412093	4.78301312657885	-1.5235353785536	0.156973556100559	0.331569184020085	-5.19389917078801
YPL087W	0.553413432388167	6.82425320288791	1.54020182627536	0.156988879434202	0.331569184020085	-5.78988053177043
YDR450W	-0.357172450484477	10.9986627082203	-1.52753391857231	0.157496500942587	0.332375735587486	-6.03709059547569
Q0055	0.615260272361282	6.07330383212722	1.54625202002065	0.157537908368723	0.332375735587486	-5.82825441500718
YNL136W	0.734907245233014	4.34178852841461	1.52008432544227	0.157828411592723	0.33281208531509	-4.84549445325259
YBR028C	0.558662688111938	4.75042675149377	1.51843901338476	0.158383444470006	0.333666201463006	-5.45676195285171
YDR371W	-0.358056358197197	4.66865238728765	-1.51743844586998	0.158486552443976	0.333666201463006	-5.36175811795691
YDL150W	0.237435273683885	6.53950340769641	1.51737862843577	0.158501459020909	0.333666201463006	-5.84464806036982
YOR097C	0.446300974160895	4.68511185404585	1.5171074501123	0.15856905224166	0.333666201463006	-5.18193547075458
YDR100W	0.274267834620796	6.7322392990418	1.51533207457548	0.159012195751977	0.334388137672975	-5.87487950447427
YNL116W	0.416641772998945	4.71336223720593	1.51505960407777	0.1590803008492	0.334388137672975	-5.21531360483574
YJL080C	-0.184154471011614	7.43618117368814	-1.51468559227842	0.159173827784403	0.334407983675949	-5.95585956491016
YKR065C	-0.442358162970619	6.50867236365209	-1.51517974541499	0.159902946491517	0.335761792826568	-5.79382944071915
YDL237W	0.382126122983516	5.81535827891111	1.51144144178596	0.159987075033027	0.335761792826568	-5.69396014907423
YDR312W	0.309899611094845	6.49931722534372	1.51088630326693	0.160126597897962	0.335877362784913	-5.86635571895147
YNL109W	-0.493052926516942	5.07665645184617	-1.5104554791766	0.160234949463917	0.335922790554488	-5.40012381618252
YDL082W	-0.386181830585228	10.6109517948791	-1.52026550195894	0.16031718794881	0.335922790554488	-6.04455727449612
YML101C	0.927899857598005	6.05985876329651	1.54791778905006	0.160533968221002	0.336199890265889	-5.70479241442096
YGR148C	-0.222179457741762	11.0506888795169	-1.50798038291532	0.160858663210808	0.336702580836518	-6.0633398893974
YBR142W	-0.185300242760048	7.03416135775591	-1.50632955431307	0.161275832424673	0.337398203867924	-5.93660832530929
YDL155W	-0.317347403371357	5.44713831831552	-1.50454836946454	0.161726992719011	0.338164169318352	-5.65143118966149
YLR398C	-0.305602596417833	5.89175118326777	-1.50292638875984	0.162138777141765	0.338713038813912	-5.74004834643605
YJL097W	0.185189276987606	7.22601914976388	1.50284357707426	0.162159825471885	0.338713038813912	-5.94099215050723
YGL115W	0.181054878298269	7.08762830747306	1.50189058753914	0.162402217872506	0.339041270592627	-5.92739350286692
YDR395W	0.194680215849734	7.47928354637731	1.50046039646704	0.162766573971721	0.339623643591572	-5.97770523908478
YDL120W	-0.362334985978024	5.17450310175783	-1.49933019278731	0.16305500468179	0.340047065348441	-5.56764319234454
YJL104W	-0.207665080703538	6.00894663493301	-1.49881477193634	0.163186687883279	0.340143321651888	-5.81738781644994
YKR039W	-0.299752239145876	9.57477157015383	-1.4983344699202	0.163455073364055	0.340524267558328	-6.06807624804822
YJR054W	0.354097270350722	4.85701798544239	1.49685457451826	0.163688331768179	0.340831673006309	-5.53672542112973
YDR379C-A	0.392658227722911	5.95988503306225	1.49637134572692	0.163812201679735	0.340911107315702	-5.7150432620111
YFR016C	0.44166134680019	4.32810464310255	1.49597560324027	0.163913705801351	0.340943937223834	-5.23149045830295
YJL223C	-0.384567884589819	8.8974226005043	-1.50464809153226	0.164229334294242	0.341421883161631	-6.04247053858525
YKL056C	-0.229240165067184	10.384207047475	-1.49390126753574	0.164446641522672	0.341695033090734	-6.0772590015188
YGL140C	0.234983175151131	5.6324918827524	1.49200909753684	0.164934078915447	0.34242181889105	-5.67186499345347
YKL191W	-0.244010818888469	6.75305720902573	-1.49187519339045	0.164968620818519	0.34242181889105	-5.92774015735682
YKR057W	-0.230491766469884	10.8322112007185	-1.49059471374166	0.165299248491988	0.342929113851141	-6.08591747668069
YPL238C	-0.237367017131084	5.98478829705423	-1.48911618517147	0.165681724282666	0.343543387628866	-5.77813360443253
YDL207W	-0.267401585017185	5.55381507870099	-1.48798536831921	0.165974766314317	0.343920943756369	-5.63447441003616
YMR109W	0.301711753521813	5.44096773994286	1.48774634512712	0.166036764398348	0.343920943756369	-5.69789572933141
YHR204W	0.24983629697779	5.26279035150221	1.48630961680786	0.166409845140078	0.344306386256417	-5.55906086673995
YGL030W	-0.26610211970328	11.3834084122604	-1.4862212784798	0.166432807843041	0.344306386256417	-6.09336626882437
YGR137W	0.225635975831699	8.08669816842884	1.48602987784875	0.166482569970101	0.344306386256417	-6.01761821901119
YDL075W	-0.234594424238873	11.3430805429128	-1.48552431132832	0.166614073529239	0.344399256978057	-6.09421269748855
YGL107C	-0.409235105634213	5.35596589648832	-1.48501424993449	0.166746836916216	0.344474081689764	-5.72638361495675
YMR313C	-0.312373123684774	5.85637522239322	-1.48471985754262	0.16682350549019	0.344474081689764	-5.76761501585378
YDL232W	0.191362663386956	8.01877041598216	1.48186914734938	0.167567487033706	0.345830771112117	-6.02257606495886
YLR026C	-0.411807105819856	5.2397309081297	-1.48148481662142	0.167668008248751	0.345858749380334	-5.59155490881264
YMR225C	-0.291528754396102	6.21707042972525	-1.47996717345614	0.168065453079878	0.346498863088996	-5.90000431076157
YLR122C	-0.530600483436442	4.24698222441986	-1.47928613959309	0.168244067523875	0.346687386809559	-5.32888605457445
YPR119W	-0.547198312511144	4.09281333426745	-1.47720302880317	0.168791417861477	0.347552781024668	-5.31456475807558
YMR146C	-0.173005904506407	9.03487467438161	-1.47702291230865	0.168838816429383	0.347552781024668	-6.09029397745137
YKL127W	0.646533125685465	6.59991821635339	1.50062828218511	0.169014956299607	0.34759442586839	-5.87156173084357
YNL302C	-0.271178205558474	11.2343870406723	-1.47628223563571	0.169033849542235	0.34759442586839	-6.10636672394534
YKR059W	-0.211494579342698	10.3451630830275	-1.47469599232592	0.169452186653087	0.348274597581047	-6.10273215782189
YNL113W	-0.219222256946159	7.79130172844531	-1.4742625785521	0.169566644730604	0.348329827527692	-6.02689389227014
YDL093W	0.332539500349439	5.07337835940256	1.47375532189153	0.16970068796537	0.348425212203551	-5.54776286223126
YGL226W	0.588127433996134	4.54797624654765	1.47228968760786	0.170088495304324	0.34904125171584	-5.14323938056202
YNL180C	0.301564880484108	5.70515087044483	1.47195312749067	0.170177656610741	0.349044115699287	-5.75873791100863
YHR040W	-0.259806354918231	5.56412468155099	-1.47091522053666	0.170452871076805	0.349428385707451	-5.67172371146154
YLR441C	-0.188911100652094	11.0443212871387	-1.47008976885799	0.170672022989973	0.349591942190555	-6.1136260482659
YOL139C	-0.185527522628945	8.98137592796209	-1.46995260844714	0.170708461587644	0.349591942190555	-6.09704346536163
YJR032W	-0.20814341313415	6.30965588260422	-1.46791528202273	0.171250492731509	0.35052146659455	-5.897226338499
YDR496C	-0.22647744757909	7.87220194918818	-1.4663944628279	0.171656068926417	0.351170877633931	-6.04990249034708
YDL061C	-0.219517350647566	10.5084280911246	-1.46582852129607	0.171807205939025	0.351299361449615	-6.1162849628186
YLR234W	0.434057245517703	4.72561861245536	1.46447080781788	0.172170254209374	0.351624440108665	-5.2354341222592
YBR271W	-0.298818305548322	4.85065685350487	-1.46440672961334	0.172187404758272	0.351624440108665	-5.58020484476028
YAL007C	0.22005672901924	7.45371771618554	1.46365707126838	0.172388159831132	0.351624440108665	-5.99717519951712
YDL095W	0.208325832689095	7.96131517539744	1.46340424185228	0.172455911615916	0.351624440108665	-6.04774870562518
YDL130W-A	0.233040724613321	7.05379568505683	1.46325589743473	0.172495674729069	0.351624440108665	-5.96211091530901
YJL139C	0.826955630243297	4.38925942399707	1.4655829431008	0.172643156524259	0.351624440108665	-5.21170560589885
YBR111C	0.185507077519063	7.94832175820694	1.46261420875982	0.172667767262718	0.351624440108665	-6.04714665894872
YGR192C	-0.179981208647991	12.257299254846	-1.46259282164748	0.17267350553991	0.351624440108665	-6.12691153010947
YBL089W	-0.304654808713212	4.83590712962759	-1.46118896223272	0.173050526107962	0.352211843567741	-5.48586285195784
YGR132C	0.211527265186001	7.44186015781112	1.45990465024869	0.17339605843625	0.352734590486428	-6.00486456988747
YBL061C	0.268475253968947	6.62733654962668	1.45935990675375	0.173542795019093	0.352852605210088	-5.91885452097089
YDR023W	-0.337613336936343	8.61718438193698	-1.46083191761667	0.173990641766317	0.353582413032521	-6.09514015680131
YOR227W	0.320519480340565	5.54718184898375	1.45571251220654	0.174528028612785	0.354493345144559	-5.55390643408877
YGL078C	-0.207284150247545	7.74433845652461	-1.45480598759449	0.174773640142435	0.354811009109988	-6.06521270770774
YLR119W	-1.26727938150269	4.68824826946982	-1.49113274139317	0.175329331355115	0.355757525918006	-5.51138746955985
YOR182C	-0.298120510847175	9.92477551071059	-1.45043747664195	0.176112524725859	0.356987380736091	-6.13096540289824
YPL233W	-0.633278135622216	3.67433907782864	-1.44987441760818	0.176114971336236	0.356987380736091	-5.1159415925139
YOR327C	-0.730830083274181	7.18040084751895	-1.48411253332494	0.176372855092153	0.357327990168871	-5.97975702316671
YKR099W	-0.266415548149805	5.63285040582692	-1.44806368635431	0.176609672747041	0.357625594966895	-5.65773575072695
YLR435W	-0.210618612440521	6.94434655985642	-1.44649381005942	0.177039531261942	0.3583135958416	-5.98477089971755
YJR016C	-0.282367185904166	9.01294751182329	-1.44548871540201	0.17731521179727	0.358560588481106	-6.13004673170945
YML056C	-0.17488472773459	8.80980071266757	-1.44539153840317	0.177341885225631	0.358560588481106	-6.12317070774803
YOR119C	0.791466605338398	5.63275332563797	1.47305449732867	0.177498222257893	0.358581922713377	-5.79306350010555
YDL167C	-0.314314985653349	5.45440176797601	-1.44469648691962	0.177532764853568	0.358581922713377	-5.80383278668665
YLR438W	-0.327636990650337	6.33980608811413	-1.44398878470637	0.177727298807878	0.358739907032037	-5.93574415193271
YGR031W	-0.436522902178607	5.27789791039659	-1.44375577090416	0.1777913896807	0.358739907032037	-5.57529916943972
YAR066W	-0.253394630281146	6.15950839110271	-1.4422154290379	0.178215559669669	0.359413428400746	-5.90250480133903
YGR201C	-0.484243580553898	5.02459346300059	-1.44119793188356	0.178496224945201	0.359668778677234	-5.58958191352417
YJR161C	0.18386239149299	6.97297931739218	1.44110075499712	0.178523049813643	0.359668778677234	-5.9910720408102
YBR252W	-0.409225866384008	7.57403449852884	-1.44928917700882	0.178774230076353	0.359992462285396	-6.02475269979015
YHL048W	-0.271099871153718	6.39055402217578	-1.43951299122256	0.178961825795222	0.360187844730565	-5.88504032160385
YDR129C	-0.208993353264745	7.84782680140543	-1.43901451670352	0.179099767872558	0.36028314457722	-6.06001573138615
YNL189W	0.242002163061734	7.59172736450578	1.43840353115358	0.1792689685302	0.360441197090296	-6.05183641768461
YPL043W	-0.272423430528081	7.54273665344171	-1.43803202545075	0.179371916434918	0.360465948287857	-6.05990535706132
YDL063C	-1.02198985935718	6.69912772811151	-1.47882831603652	0.179595966314598	0.360660201123329	-5.93300719046062
YLR287C-A	-0.285985911052363	10.0159243685263	-1.43754761982892	0.179649951829348	0.360660201123329	-6.14886736630736
YLR101C	-0.342617756345405	4.5206023599923	-1.43567852047174	0.180025266717943	0.361223483731861	-5.47761340555022
YHR076W	0.258678727673867	5.93920099394285	1.43536596330795	0.180112187136103	0.361223483731861	-5.79395386368402
YPR086W	0.25840945520774	7.08907460086536	1.4321415257632	0.181010972618583	0.362811377091248	-6.02856100731414
YER112W	-0.454903983594789	7.13486455574636	-1.44455710174537	0.181086392639207	0.362811377091248	-6.01710337989347
YPL093W	-0.183184970573482	8.10858052647616	-1.43144590848191	0.181205369869294	0.36286694661137	-6.10799237766244
YPL134C	0.292489992286421	5.24322670292935	1.4294710529484	0.181758231051378	0.363749144322866	-5.60690501024079
YDL247W	-0.599203478672496	4.61073098771553	-1.42913709837321	0.181851863329587	0.363749144322866	-5.26181854264547
YLR340W	-0.212043562666791	11.3522950710313	-1.42889308703254	0.181920303761172	0.363749144322866	-6.16903391018887
YGL027C	0.220329810778817	6.10541546364289	1.42758725484183	0.1822869364918	0.364299068556728	-5.84973189270977
YDR261W-B	0.193804012457477	9.7920574298922	1.42710501427724	0.182422491721173	0.364386865683127	-6.16038097635534
YLR206W	-0.325056910520876	6.72343293101695	-1.42648853247775	0.182595906168812	0.364426836031561	-5.94748690759863
YIL051C	-0.304791296244519	9.28951775657443	-1.42791110107399	0.182715730729729	0.364426836031561	-6.15900549251844
YGL193C	-0.525577771115039	4.96194582843689	-1.42605691271921	0.182717402827994	0.364426836031561	-5.28395349236369
YGL080W	-0.432922484313282	6.5167390981912	-1.42570000190531	0.183641702280399	0.366086741839172	-5.85865867811185
YBR269C	0.405952921001956	5.95227719540908	1.42143887687302	0.184445132475555	0.367353774448485	-5.87922206624559
YLR410W-B	0.513678688391147	9.04858315264065	1.44161820819474	0.184688567561746	0.367353774448485	-6.13906464974969
YGL186C	0.191316326587984	7.51731278721261	1.41907813748217	0.18469140693214	0.367353774448485	-6.07834208855751
YER023W	-0.163833041392238	8.53871479947734	-1.41888274444922	0.184746934824373	0.367353774448485	-6.15094135786237
[truncated: 1,978 more rows]
