# Supplementary material for: Nuclear Lipid Droplet Birth during Replicative Stress
Source: Cells. 2022 Apr 20;11(9):1390. doi: 10.3390/cells11091390 (PMC9105094; doi:10.3390/cells11091390)
Supplement: Supplementary file 1 [file cells-11-01390-s001.zip › Supplementary Material Kumanski et al REVISED/TableS4.tabular]

GeneID	logFC	AveExpr	t	P.Value	adj.P.Val	B
YNL134C	3.44295896890103	8.18202958550228	24.7227428410865	1.07688015365977e-10	2.19855587108551e-07	15.1644375312971
YGR060W	-3.31437882678224	8.66936981147112	-24.6601904979639	1.10563533874051e-10	2.19855587108551e-07	15.1402609409574
YNL112W	-2.94204965253131	8.43696919027403	-22.0319829145999	3.56225726401159e-10	3.25546910079669e-07	14.0100569892478
YEL034W	-2.72492280810945	10.3057374788682	-21.6359254135368	4.29849904295534e-10	3.25546910079669e-07	13.8611851454642
YLR056W	-3.6911652247633	7.6889704363925	-21.5935383046913	4.38665763406740e-10	3.25546910079669e-07	13.717953253243
YML126C	-2.65157021826171	8.49304447728135	-20.685153611252	6.84200393097711e-10	3.25546910079669e-07	13.3946926658759
YER044C	-3.46988345502984	7.11012649198322	-20.2607425467644	8.47567673322308e-10	3.25546910079669e-07	13.1019698675378
YJR047C	-2.9430654509367	9.27414903300164	-20.0873613930018	9.26187862513496e-10	3.25546910079669e-07	13.0978812302147
YPL250C	3.26026545651514	6.56705203800831	19.9265882123695	1.00625161283937e-09	3.25546910079669e-07	12.9591251296185
YKL103C	2.25935616018235	8.25859577767891	19.9234205694599	1.00790315766508e-09	3.25546910079669e-07	13.014205068611
YGL187C	-3.65276528554554	6.24596976561057	-19.9222373129943	1.00852084300766e-09	3.25546910079669e-07	12.6890683188571
YBL003C	-2.07209077882331	9.74358711388673	-19.896590788232	1.02201100398305e-09	3.25546910079669e-07	13.0000492645525
YNL141W	-4.00762064759728	7.8948359726502	-19.8188056008728	1.06414629897805e-09	3.25546910079669e-07	12.7900051892582
YBR085C-A	2.71284625171852	7.23928034111193	19.6197459047397	1.1808720144058e-09	3.35452000092277e-07	12.8449229309601
YML130C	2.77122021289158	7.38180816647857	19.376428669396	1.34291992729759e-09	3.56052836724168e-07	12.726828343415
YGR175C	-2.70689317256079	8.0824928282333	-19.2169115688727	1.46226423705474e-09	3.63464054422919e-07	12.6428088598249
YHR018C	3.0815952969195	7.37507292188472	18.8983504246806	1.73678954189189e-09	4.06306588712002e-07	12.466546519806
YHR007C	-2.82266308321439	8.94206859463109	-18.5643146240658	2.0863665943567e-09	4.60971108097589e-07	12.2867156994713
YKR093W	-4.27290849263168	7.87892897613479	-17.8894763959856	3.05145782716675e-09	6.38718304139061e-07	11.7890447575131
YGL062W	2.6120806271592	6.34354760552246	17.5404198407031	3.73447381371632e-09	7.42600117857491e-07	11.6816796915984
YDR399W	-2.04080060576838	8.52728162940534	-17.2571706340121	4.41191040477613e-09	8.35531794275937e-07	11.5362506104249
YOL119C	2.79887286567865	6.6884348056469	17.1628768851869	4.66632590795073e-09	8.43544460723639e-07	11.483977467935
YHR128W	-3.34892348402102	7.77403013519006	-17.005438306617	5.12754077874102e-09	8.86618681611002e-07	11.3877036808907
YMR173W	2.88764909127103	7.90785244672791	16.5481629308816	6.77393442647421e-09	9.41140997119928e-07	11.1011683173883
YMR202W	-3.01321530485474	7.856393532171	-16.5298946554045	6.85072823138211e-09	9.41140997119928e-07	11.1034650615388
YLL029W	2.61557218950556	6.03332766665148	16.5138991144396	6.91874870048636e-09	9.41140997119928e-07	11.0816098039486
YLR009W	-1.964224466013	8.13853918976746	-16.5085594679045	6.94161916110377e-09	9.41140997119928e-07	11.084558044201
YMR090W	2.66714245567119	6.13031954428817	16.4889922704471	7.02613599672464e-09	9.41140997119928e-07	11.0498900491009
YOR375C	-1.72210229872554	9.44653728121715	-16.4005208559951	7.42254404078459e-09	9.41140997119928e-07	10.9929505728209
YBR214W	3.19955037582853	6.76538674411716	16.3790419956501	7.52242270444398e-09	9.41140997119928e-07	11.0130099428023
YML056C	-2.09455130446495	8.80980071266757	-16.3789795690559	7.52271512264093e-09	9.41140997119928e-07	10.9918233167242
YDR394W	2.08572991027074	7.50442113841678	16.3480083540944	7.66933156727637e-09	9.41140997119928e-07	10.9804754324607
YDR502C	-3.11955249775839	7.93047004678128	-16.2506047976815	8.15113491160225e-09	9.41140997119928e-07	10.9339099745508
YBR244W	3.78885270476518	6.75840069534612	16.2257001890619	8.27956099955414e-09	9.41140997119928e-07	10.910678115923
YAL003W	-1.66975412183651	10.7254212173281	-16.2114441118924	8.35406805266493e-09	9.41140997119928e-07	10.8599987639744
YIR034C	2.74666983386092	8.11651045076824	16.1803262251669	8.51925468853845e-09	9.41140997119928e-07	10.8606575930798
YER043C	-2.16417324375385	10.1373737719725	-16.0498160821525	9.25192992806018e-09	9.94457441186361e-07	10.7588777432515
YLR197W	-1.83582628087752	9.17044635294557	-15.9891740901882	9.61553133701167e-09	1.00634126650777e-06	10.7300230241219
YCL040W	2.35662983266745	7.70773004096479	15.8617816856808	1.04311941025477e-08	1.06371433194441e-06	10.6656857692884
YDL020C	3.17947874511773	5.7253862166239	15.6903589828289	1.1650207491449e-08	1.15832187983732e-06	10.5391185909241
YMR062C	2.05171757419105	7.57718372468003	15.5457781980322	1.27995808356046e-08	1.22307531790195e-06	10.4562897147969
YNL066W	-2.68151792869231	7.23618339857403	-15.507807428137	1.31215578122121e-08	1.22307531790195e-06	10.4587729074032
YJL080C	-2.20536583578492	7.43618117368814	-15.495927853186	1.32240982322816e-08	1.22307531790195e-06	10.4536478645243
YCR034W	-2.58972566712379	8.45580793235684	-15.45553563459	1.35793419613868e-08	1.22738734046444e-06	10.407647043608
YFL006W	2.27270317530964	6.49187845526871	15.2596491347399	1.5456352607108e-08	1.33396203902385e-06	10.2979248300682
YOR095C	-2.53670021907482	7.15509031225155	-15.2292488847356	1.57722184146504e-08	1.33396203902385e-06	10.280234287057
YDL243C	4.82246507282687	6.34799596750401	15.303127377348	1.60050691979801e-08	1.33396203902385e-06	10.2571014695758
YLR153C	-2.47236988712255	8.2116837207229	-15.1983848069216	1.61001201592016e-08	1.33396203902385e-06	10.220047725461
YNL183C	2.25690655761569	6.38614387518833	15.1581165391076	1.65391600862615e-08	1.34237223802167e-06	10.2327446302662
YMR290C	-2.53929523724801	7.29050133015845	-15.0818201531672	1.74072529463129e-08	1.38457289934973e-06	10.180987118433
YDR533C	2.75413593241157	7.34857947696481	14.996296980872	1.84398261958309e-08	1.43177848923196e-06	10.1020051590742
YIL075C	1.75954745665961	8.19625845453049	14.9640780872069	1.88459917048945e-08	1.43177848923196e-06	10.0425359537891
YKL164C	-2.05377267296302	7.80566479865639	-14.9457972010768	1.90807794642429e-08	1.43177848923196e-06	10.056720156678
YEL047C	2.01813907937592	7.92014380101442	14.9172100863558	1.94543529836442e-08	1.4327770706658e-06	10.0357295750599
YDR225W	-1.84744295848207	9.7232883754473	-14.8155491497458	2.08488712177359e-08	1.5075629242352e-06	9.92445695537436
YDL182W	1.71216197347822	9.06203380836247	14.7548175812604	2.17337117671103e-08	1.54348163746067e-06	9.87888574757618
YLR372W	-2.07265999612417	9.05104105597905	-14.6937603347074	2.2664739163185e-08	1.58136259038573e-06	9.85509765569978
YJR096W	2.50677597670747	5.90080148331973	14.6252760579016	2.37610694713289e-08	1.60505329482959e-06	9.86067704585211
YPL037C	-1.637638337015	9.65276105079114	-14.5870596310547	2.43978942969188e-08	1.60505329482959e-06	9.76120809178507
YIL116W	2.15349524925014	7.88087710520698	14.5742557086654	2.46153972992917e-08	1.60505329482959e-06	9.77870125946517
YBR093C	-2.73996273121539	8.84198505505489	-14.5740669350851	2.46186198100591e-08	1.60505329482959e-06	9.78910813138083
YFL014W	2.54081641877386	8.67327278856781	14.5165878766307	2.56215636222941e-08	1.64349933106231e-06	9.71931020237311
YHR064C	-1.58209161792581	8.70159913651083	-14.4736243117185	2.64003128394604e-08	1.64661828336019e-06	9.69871055151969
YNR043W	-2.13908050117285	6.65175154947388	-14.468318719081	2.64982575144713e-08	1.64661828336019e-06	9.76036769695116
YGR209C	2.0313505308912	9.82414661927854	14.3767306806019	2.82530120777938e-08	1.72864967743671e-06	9.599949422664
YER069W	1.87809193702847	7.53788087707818	14.2572441107424	3.07353833463838e-08	1.82819973187757e-06	9.55847586753392
YDR492W	-2.3741377606062	6.45640411865009	-14.2431553020733	3.10434132861766e-08	1.82819973187757e-06	9.60835458900142
YKL218C	2.84948946280833	5.78099801518953	14.2333789423077	3.12591354708763e-08	1.82819973187757e-06	9.60185517714653
YJR070C	-1.87657224702487	8.32124343538608	-14.1928534296	3.21709479820276e-08	1.8542588423844e-06	9.50696737505826
YHL021C	2.19691591321421	7.00834465408435	14.0896297586971	3.46271283377305e-08	1.8994113766077e-06	9.46852350650535
YMR256C	-3.37221690945022	6.75630330593968	-14.0847918775106	3.47471538115994e-08	1.8994113766077e-06	9.49382131945319
YIR011C	1.94373808902812	7.30222504367875	14.0765788259604	3.49519553596348e-08	1.8994113766077e-06	9.42957846711509
YEL040W	-2.42757074995863	8.17547016355431	-14.064718791312	3.5250024020044e-08	1.8994113766077e-06	9.42347432649007
YLL039C	2.75963941058412	9.52093945422418	14.0610681740305	3.53423288581769e-08	1.8994113766077e-06	9.37253725909798
YGL122C	1.856421277024	7.39498785120829	13.9587964190082	3.80383912980495e-08	2.0170490958979e-06	9.33450117746137
YBL039C	-2.97277246410173	7.83503293682022	-13.9171914214336	3.91986372248691e-08	2.05122342425401e-06	9.37382626820354
YHR052W	-2.03038579649435	7.61385801646628	-13.86299411161	4.07682668060043e-08	2.08861947827033e-06	9.30096544266813
YGL055W	-2.76208676306737	8.81856016448131	-13.8564083457615	4.09636206449801e-08	2.08861947827033e-06	9.23559502394879
YHL002W	1.9984423278391	6.24621637896337	13.8239442878737	4.19416308545264e-08	2.11141602415762e-06	9.29968273765847
YDR001C	4.32706887308681	6.12497000578595	13.7157550489466	4.53891363223267e-08	2.25640743942367e-06	9.21649444968104
YMR229C	-1.80570098039622	7.32332951109135	-13.6751845280172	4.67605661003384e-08	2.27233905118807e-06	9.17216880359953
YDL132W	2.18964683315566	6.07572842972406	13.6725157125266	4.68523515708879e-08	2.27233905118807e-06	9.19201479463275
YIL052C	-1.8381682102143	11.228260079543	-13.6269372205783	4.84505731144664e-08	2.32154131658112e-06	9.03427254691902
YOR247W	-1.99511019968209	9.48754621855518	-13.5550830667778	5.1092120076553e-08	2.37671314185836e-06	9.00209815413624
YGL226C-A	-2.07893206795664	7.30982091718201	-13.5525401250661	5.11884362966672e-08	2.37671314185836e-06	9.08108115917833
YHR005C-A	-1.58024708655887	8.73721611901957	-13.5158927903148	5.25986824420921e-08	2.37671314185836e-06	8.98235954267271
YBR053C	1.7710054331544	6.65862037294948	13.5023019387603	5.31323946833059e-08	2.37671314185836e-06	9.04524810625871
YLR413W	-1.54804862987351	8.95732998071625	-13.4923433765123	5.35272125428494e-08	2.37671314185836e-06	8.95610003226452
YOR310C	-1.8587723154436	8.91151832740673	-13.4714844912917	5.43645858820859e-08	2.37671314185836e-06	8.94589704577452
YLR387C	2.98500655593396	6.93336183050782	13.4573452872221	5.49403120730023e-08	2.37671314185836e-06	9.00674002771337
YBR256C	1.97307624844508	6.97490068275378	13.4437094866697	5.55018382443842e-08	2.37671314185836e-06	8.97685412114342
YNL155W	1.84625478512492	6.93669725637342	13.4419368667888	5.55752933604916e-08	2.37671314185836e-06	8.97193037556245
YOL109W	-2.08063546520378	10.0140292525594	-13.4418678628045	5.55781549391068e-08	2.37671314185836e-06	8.90140272818145
YIL133C	-1.67177231909863	10.2739869254524	-13.4234422015682	5.63480386803962e-08	2.38400159395676e-06	8.88079160869632
YGL078C	-2.13993378022918	7.74433845652461	-13.2405273974876	6.4653661090091e-08	2.62800463074554e-06	8.8272768007748
YJL001W	1.47979997612295	8.80686227753169	13.2347770369058	6.49355237459626e-08	2.62800463074554e-06	8.74384278333496
YOR298C-A	2.2330066582638	8.01811139469294	13.2328887480858	6.50283728455174e-08	2.62800463074554e-06	8.76244919378994
YFL057C	5.69845518982861	7.11327368138889	15.1227975843859	6.53901387121327e-08	2.62800463074554e-06	8.9656674857193
YDL229W	-1.49318593302895	11.0275218637315	-13.2084296371504	6.62442126049519e-08	2.62800463074554e-06	8.70743502863567
YBR008C	3.63131421420518	5.84612266158932	13.2001663415338	6.66605523484157e-08	2.62800463074554e-06	8.8511705816009
YBL002W	-2.32447815279131	7.73919047184804	-13.1876288492638	6.72976978735984e-08	2.62800463074554e-06	8.78511801057946
YGL117W	3.38447655998266	6.06897817909261	13.1855950537101	6.74016777309643e-08	2.62800463074554e-06	8.82926928127762
YML116W-A	2.37169902386552	6.35324443804019	13.1593103465505	6.87613743235016e-08	2.65499015227734e-06	8.79595338473509
YDL051W	-1.53429767250926	7.65154711611079	-13.1427332477357	6.96342484983379e-08	2.66284044497971e-06	8.73026173629689
YGL053W	2.14579060550365	5.79657032438238	13.1224694365457	7.07176808029693e-08	2.6785163481277e-06	8.79358643784061
YDR258C	2.64964837902414	6.97722596218364	13.0694127864337	7.36423981218103e-08	2.76297940877773e-06	8.69316156305956
YOR133W	-1.3857992312041	11.0536909885445	-13.0070330468374	7.72506748538625e-08	2.87127041022254e-06	8.54628576135263
YDR060W	-1.77815950133739	7.27143697725648	-12.9911665010557	7.81988755845879e-08	2.87276345880836e-06	8.65040599892545
YKL081W	-2.11688649728495	9.11393011125757	-12.9822790273968	7.87355335705585e-08	2.87276345880836e-06	8.56316979964852
YJR105W	-1.62078219671965	8.51772705865659	-12.9531814243626	8.05208098380174e-08	2.91119327932541e-06	8.54126042512481
YNL327W	-2.49247950983138	6.55154940026474	-12.9048592760002	8.3583785775434e-08	2.99470915341352e-06	8.62515488945071
YML008C	-2.68021739072234	8.10913072802866	-12.8917577384577	8.44359543374545e-08	2.99823027142908e-06	8.53364065489656
YNL244C	-1.62974393236045	9.70481584292625	-12.8765044039819	8.54400234793119e-08	3.00703516263029e-06	8.4537434395366
YGL126W	1.70338427544572	6.33776434562604	12.8503948634794	8.71890291581611e-08	3.03833808086206e-06	8.55577781152139
YGL224C	2.07940306866134	6.72341174332437	12.8308833824437	8.8521502144771e-08	3.03833808086206e-06	8.51988696851228
YJL122W	-1.98930272627144	6.8495666420038	-12.829433811083	8.86213772642692e-08	3.03833808086206e-06	8.54478564109994
YOR309C	-1.68077561549384	9.0294356661526	-12.7780724649399	9.224060349127e-08	3.13539213747676e-06	8.3881095535021
YEL033W	-2.43934074069707	8.81884669942231	-12.7655219029585	9.31492600331519e-08	3.13944582332072e-06	8.38760483565912
YLL026W	2.7250182262368	8.06611655215137	12.759438034415	9.85923456529645e-08	3.2949727618642e-06	8.33996895201165
YPR103W	1.34665968148793	8.98028496491141	12.653221977018	1.01727625444447e-07	3.36655076616892e-06	8.26762759821269
YGR245C	-2.21450596679996	6.79391122197388	-12.6445235008354	1.02427116597043e-07	3.36655076616892e-06	8.41887163602975
YDL147W	1.51446071273867	7.94640752802407	12.5897243288498	1.06956060478452e-07	3.48659223379347e-06	8.2495704660804
YKL135C	1.63516286875711	6.39060947702349	12.5711168736996	1.08543121356069e-07	3.49651423497446e-06	8.3226814852035
YGR142W	2.76558218127797	6.16349276486309	12.5655974550213	1.09018799380647e-07	3.49651423497446e-06	8.342841332773
YPR167C	2.61715279291589	5.83264977300975	12.529361039278	1.12198684337436e-07	3.56971334087988e-06	8.33716809323663
YDL099W	2.14894239682107	6.25016051022465	12.4964857221725	1.15171129178169e-07	3.61652432564491e-06	8.29568958889254
YML075C	-2.95995751362338	5.22370561568666	-12.4930280350889	1.15488707406815e-07	3.61652432564491e-06	8.26547108279726
YLR048W	-1.919360751462	10.5443865302117	-12.48027261845	1.16668526869917e-07	3.62492758876297e-06	8.1163298359165
YLR270W	1.78882742256242	7.50892070672551	12.4312860229528	1.21323057541638e-07	3.74032402979142e-06	8.13898364170356
YGL161C	1.66244194141818	7.11059835175632	12.4005126653744	1.24350196270682e-07	3.77866450578073e-06	8.13928697071768
YER056C-A	-1.85077598271748	11.2065657985358	-12.3963106123884	1.24769888828796e-07	3.77866450578073e-06	8.04244377044785
YPL012W	-1.74422140379991	7.48404195598443	-12.3873557826142	1.25669433428552e-07	3.77866450578073e-06	8.14577245068438
YNL061W	-1.72579935570493	7.62038847405013	-12.3804574884241	1.26367206253165e-07	3.77866450578073e-06	8.12529268182544
YAR007C	2.20147699333067	7.23850143903437	12.363924697474	1.28056752250945e-07	3.80060972911947e-06	8.10975259288093
YDR019C	2.69454389540333	7.07659876498879	12.3194163565089	1.32728680210402e-07	3.88891496220125e-06	8.08129064009869
YDR091C	-1.58792863197403	7.71983632566787	-12.3169980158104	1.3298778849871e-07	3.88891496220125e-06	8.05924939027378
YCL057W	1.72481191449852	7.21820539051808	12.2481333365993	1.40602241117697e-07	4.08157016733636e-06	8.00545655951609
YMR260C	-1.54235389496339	8.96434509609962	-12.2302202696997	1.42659816829476e-07	4.09522252424335e-06	7.93636152602586
YMR115W	1.74121492135232	5.81202982724081	12.2241606698646	1.43363250672923e-07	4.09522252424335e-06	8.07474824512645
YDR385W	-1.36274703726711	10.9622156131541	-12.2173215170332	1.4416171822833e-07	4.09522252424335e-06	7.89096545501034
YHL030W	2.75254962690663	5.40110306278443	12.2079776972813	1.45260439260788e-07	4.09716855985925e-06	8.08232729056668
YBR247C	-1.91350045382876	7.31725607370971	-12.1779115793442	1.48858162194546e-07	4.14739023926589e-06	7.98255160960461
YKR057W	-1.88896673197546	10.8322112007185	-12.1756993831731	1.49126679460654e-07	4.14739023926589e-06	7.85619559793459
YER110C	-2.46454719795703	7.38111508886338	-12.1669803575305	1.50190143915304e-07	4.14795973854974e-06	8.00805086579218
YOR027W	1.48540463807248	7.90302986456872	12.1332328033064	1.5438484057924e-07	4.23440352402508e-06	7.86192880700466
YJL144W	2.95144640219133	5.49711060371297	12.0652484745408	1.63227522691977e-07	4.44627299826022e-06	7.93623642785392
YOR342C	-2.84392087137035	6.64719745437416	-12.0150068891039	1.70116376489909e-07	4.60240019932222e-06	7.91930628945433
YHR193C	-1.52991099660419	9.51720056866323	-11.9943976161961	1.73033186280885e-07	4.6496823097235e-06	7.71624143465968
YNL305C	3.94286728333978	6.03336284413105	11.9550779831973	1.78750187702261e-07	4.77107044625432e-06	7.8505780276452
YOR202W	4.46959931831448	4.76574992788962	11.9371767849631	1.81420808938044e-07	4.79402681617046e-06	7.69547665980025
YER004W	1.76056419536543	7.60310659732628	11.9273451531524	1.82906006735434e-07	4.79402681617046e-06	7.70360702306754
YGR145W	-1.88885912449496	7.12031197480222	-11.925234493776	1.83226571802341e-07	4.79402681617046e-06	7.78641418917839
YHR138C	2.16282641133258	6.30413749493302	11.9014769489219	1.86877324829887e-07	4.81944731312678e-06	7.80590176493355
YHR029C	2.8046441669743	6.95306735058815	11.896450608073	1.87659809107528e-07	4.81944731312678e-06	7.75405101315639
YGR214W	-1.9696560148933	10.323727163118	-11.8953371745666	1.87833626737403e-07	4.81944731312678e-06	7.61873686567508
YCL034W	2.05214016271458	6.59297805846879	11.8769972748612	1.90722014462066e-07	4.86218879176691e-06	7.7271033067104
YKL206C	2.15447981125234	5.83743635131839	11.8546648733183	1.94304624960589e-07	4.92197129597618e-06	7.76122742164245
YLR150W	-1.77629519229468	10.0875040387201	-11.7884859872958	2.05358218200186e-07	5.16904831507683e-06	7.52696618470129
YDL014W	-1.5272721935548	9.40977856340051	-11.7734058206535	2.07971578238645e-07	5.20190545066096e-06	7.52442840092877
YGR285C	-1.65918680258683	9.14112594123008	-11.7579028477384	2.10695980192295e-07	5.23711195765474e-06	7.51890511451783
YDR427W	1.46750163303651	8.41306753801162	11.7382520762917	2.14205239892776e-07	5.2393016335867e-06	7.50214827098884
YMR067C	2.3976726421561	5.5609378487133	11.7299514777842	2.15706632632054e-07	5.2393016335867e-06	7.69201890431995
YPL198W	-1.8646728030606	11.044181034985	-11.7296509731729	2.15761201528736e-07	5.2393016335867e-06	7.46607346198219
YBR260C	2.54465451218516	5.67336148915672	11.7262854475672	2.16373377442035e-07	5.2393016335867e-06	7.68647500204606
YBR031W	-1.27077530831291	11.2576959716367	-11.7208225948535	2.1737107607287e-07	5.2393016335867e-06	7.45810488127152
YKL216W	-2.67686826499589	7.34486529430625	-11.6725070554796	2.26416212925617e-07	5.42444143858541e-06	7.56968011225128
YML106W	-1.46681139764821	9.18124208019108	-11.6368969673551	2.33344736703455e-07	5.53200966934049e-06	7.40802562062791
YNL037C	1.42945114450215	7.28187704290898	11.6351621636746	2.33688112760675e-07	5.53200966934049e-06	7.47745199373304
YMR139W	1.73526142418416	5.78439980844869	11.6109431269398	2.38539722301704e-07	5.61344660114719e-06	7.56164307850873
YDR033W	-1.6881607201922	10.1617426226891	-11.5967282786798	2.41438225422299e-07	5.64823425002637e-06	7.3562942806044
YNL248C	-1.70485659121304	7.72445533321599	-11.5761409882923	2.45704260143736e-07	5.71442013211484e-06	7.42147669454531
YAL068C	-1.83148252890468	7.24019400799618	-11.5587228704382	2.49377657999655e-07	5.75898752309745e-06	7.43768023166639
YEL020W-A	-1.5487528564627	7.41021948317835	-11.5533786122824	2.5051668129139e-07	5.75898752309745e-06	7.41299203191684
YPL093W	-1.55340025928027	8.10858052647616	-11.5407622062995	2.5322813381158e-07	5.7878637251072e-06	7.36501982979696
YFR050C	1.75420823802191	7.67916723279584	11.51927478519	2.57919875545758e-07	5.86141340025988e-06	7.33887758339124
YBL030C	-1.18317265886336	10.1372267206459	-11.4801260182698	2.66712876758504e-07	6.0268017662987e-06	7.24481983148687
YDR529C	-1.97485355171935	7.63899602356403	-11.4470254011698	2.7440207782973e-07	6.16552013293127e-06	7.28967174804942
YLR038C	-2.60159389519964	6.53489019580599	-11.3864783907457	2.89098376325212e-07	6.44249532196958e-06	7.33217218695398
YLR395C	-2.34218597258863	6.83606508927533	-11.3829972218507	2.89968987335317e-07	6.44249532196958e-06	7.32057513264924
YMR242C	-1.60746423671109	10.9076053715304	-11.372744240878	2.9254978151053e-07	6.46372489481876e-06	7.14511310963558
YGL163C	2.15732481460048	5.35481871104976	11.3438315376433	2.99962960825025e-07	6.5908988685145e-06	7.36587187960257
YBR158W	-1.85367865740691	6.54965388184052	-11.329118974626	3.03813469152858e-07	6.63882509242262e-06	7.28996909254911
YLR061W	-1.72876208498604	10.6800754592853	-11.3177726134707	3.06819703046546e-07	6.65440748481532e-06	7.09616907200577
YGR082W	-1.66546370204247	6.97998370639221	-11.3138257024453	3.07873014132768e-07	6.65440748481532e-06	7.24239225906935
YKL182W	-2.76523309057034	6.88125663913402	-11.2896529657798	3.14410402531861e-07	6.75897389659034e-06	7.26130514917261
YGR271C-A	-1.77691693631281	7.0847294266924	-11.2810740661379	3.16766690500743e-07	6.77301681785728e-06	7.22092210756591
YBR173C	2.06016546994942	6.77277633838567	11.2665181258026	3.20808691120725e-07	6.79787304738572e-06	7.19047141995714
YJL030W	1.96974698016478	5.59881092754624	11.264591848642	3.2134778297926e-07	6.79787304738572e-06	7.26804608797077
YDR101C	-2.35436341847702	6.84786344109392	-11.2380030822227	3.2889048653628e-07	6.92062150769728e-06	7.25375828665093
YHR215W	-1.5487290468774	9.46893960993778	-11.2118418153604	3.36500184281691e-07	7.01190128927045e-06	7.0218172801532
YCR098C	-1.86006264651557	7.52194798412464	-11.2109782231903	3.3675462566021e-07	7.01190128927045e-06	7.10652618943888
YBL027W	-1.55270177251931	11.1904484289049	-11.1943133291008	3.41705824595165e-07	7.07793783549464e-06	6.98076654568172
YML004C	1.4038769220195	7.64267626107179	11.1810195605774	3.45712216227829e-07	7.1238211603009e-06	7.0361542340566
YCR024C-A	-2.06939511967957	9.74959421430903	-11.1618059821045	3.51593221293142e-07	7.18691149595199e-06	6.972163456532
YAL059W	-1.98912301910421	6.9603265337162	-11.1519593963539	3.54649208589291e-07	7.18691149595199e-06	7.11379313021283
YML022W	-1.54219473198727	8.1526520016946	-11.1506330027358	3.55063070800571e-07	7.18691149595199e-06	7.00145859591523
YBR191W	-1.85203173447936	10.8434783121664	-11.1352117102454	3.59913570587702e-07	7.18691149595199e-06	6.92680667268603
YOR063W	-1.34802122487382	11.2500397079447	-11.1321994222616	3.60869418810617e-07	7.18691149595199e-06	6.92318211310208
YDL130W	-1.84257679053686	10.4137977585491	-11.1320199079529	3.60926468717591e-07	7.18691149595199e-06	6.927432460434
YHR039C	-1.60069601679681	6.83300647416677	-11.1304564227675	3.61423761425798e-07	7.18691149595199e-06	7.06310718607291
YLR225C	1.7751157749495	6.61882890077035	11.1211839844576	3.64388369814252e-07	7.20981366542925e-06	7.05400063625642
YOR224C	-1.73773437189348	7.9067298589332	-11.1128849755674	3.67064182027266e-07	7.2268032273388e-06	6.98028732392433
YBL041W	1.58687061038607	7.99426951282824	11.0966559925851	3.72358769715931e-07	7.26184721777668e-06	6.93161968386702
YPL081W	-1.57279628933361	9.82925655103208	-11.0941887507789	3.73170935335416e-07	7.26184721777668e-06	6.90200358461401
YJR077C	-1.40682496617151	8.63486544192285	-11.0907019003448	3.74322021534881e-07	7.26184721777668e-06	6.9220938914553
YLR333C	-1.87017253569683	10.0670140974756	-11.0730208757625	3.80218646716543e-07	7.30508889776702e-06	6.88012231353153
YBR084C-A	-1.53306418820097	11.2030427372355	-11.0730030505336	3.80224642151816e-07	7.30508889776702e-06	6.86793193740073
YGR280C	-2.00132406701047	6.25238717304504	-11.0483626903064	3.88611434604844e-07	7.42823013764808e-06	7.08764902699007
YGR183C	-1.98705113465686	7.17639618444907	-11.0432703805015	3.90369650180651e-07	7.42823013764808e-06	6.9543168870629
YPR108W	1.56406714398815	7.66488455886884	11.0186294280947	3.99000459146212e-07	7.55630869535469e-06	6.87830409266894
YDL201W	-1.85072021858823	6.47910745443303	-10.9974204017739	4.06595440739588e-07	7.66364961052769e-06	7.00921091624818
YOL077W-A	-2.55297971795039	7.12176585867598	-10.9833375081247	4.11725301118794e-07	7.66644231597248e-06	6.96757449448643
YDR025W	-1.46571118040782	10.7982352559311	-10.9830427575627	4.11833416431096e-07	7.66644231597248e-06	6.78420690528612
YHR027C	1.81923499611825	7.85940696074054	10.9811547032538	4.12526692385746e-07	7.66644231597248e-06	6.83410760749392
YNL209W	-1.56176420401274	10.7666354447523	-10.9652856249556	4.18404068895593e-07	7.73950224185011e-06	6.76742475023984
YMR309C	-1.35608000179554	7.78502877117617	-10.9548683362281	4.22311744087999e-07	7.77561947332394e-06	6.84014760044524
YOR220W	1.78785995521508	7.27395416971067	10.9311603688196	4.31353645845911e-07	7.90549976741562e-06	6.80817576287227
YBR025C	-1.21036336096474	9.18767974915539	-10.8867978431298	4.48843438678365e-07	8.18830438359567e-06	6.71569245276586
YLL045C	-1.58547278939743	10.9255715979969	-10.8811736571789	4.51115257058598e-07	8.1921706727034e-06	6.68742866172457
YOR303W	1.69866123704789	8.50282823615268	10.8736896201877	4.54157742308938e-07	8.20993336892113e-06	6.70930936206521
YGL029W	-1.75759767921865	7.60018015473211	-10.8676726814086	4.5661998381974e-07	8.21709355498238e-06	6.78745753322752
YEL071W	1.39934447596465	7.25359160163834	10.8620714711913	4.5892514684662e-07	8.22137526580633e-06	6.75917431039115
YMR272C	-1.46840675551313	7.30457557326153	-10.8312533308762	4.71836653597223e-07	8.37834042984416e-06	6.74788844341319
YOL139C	-1.41124137910907	8.98137592796209	-10.8308690912157	4.72000105249293e-07	8.37834042984416e-06	6.67221097838661
YFR004W	1.39132287511215	7.9615841911709	10.8261626230674	4.74007190524248e-07	8.37834042984416e-06	6.68188233608919
YLR325C	-1.95507318225751	10.2660808066374	-10.8104836611672	4.80760735545617e-07	8.45765645787237e-06	6.62881774428062
YHR087W	2.99576291846487	7.31343920804883	11.1794692668188	4.82747803856432e-07	8.45765645787237e-06	6.76734246889363
YLR249W	-1.4723776366803	10.7721940054154	-10.796328377931	4.86947867784491e-07	8.47993202624099e-06	6.60705818068713
YGL028C	-2.03929395242363	6.58398637804877	-10.7932977520708	4.88283740007339e-07	8.47993202624099e-06	6.78279005808439
YJR145C	-1.66157728618176	11.0628261072802	-10.7736562628426	4.97038682089757e-07	8.56831996394816e-06	6.5844636123609
YBR034C	-1.46710816990915	8.02323368903783	-10.7722275188866	4.97682150282129e-07	8.56831996394816e-06	6.65682385786377
YOL040C	-1.51975137483732	10.7602653272632	-10.7221481735377	5.20818645665094e-07	8.92799893883655e-06	6.53594560729959
YDR497C	-1.97672170059002	7.7318181515589	-10.7081931561497	5.27472211366418e-07	8.96985269007811e-06	6.61549399071781
YJL138C	-1.35230223325729	10.2949968968859	-10.7003105811877	5.31271300204069e-07	8.96985269007811e-06	6.51773559668894
YGR187C	-2.1404821479398	6.75529041046228	-10.699071568996	5.31871154638276e-07	8.96985269007811e-06	6.72626314631588
YGL031C	-1.66986981952908	10.7846591679412	-10.6938652790237	5.34399780452403e-07	8.96985269007811e-06	6.50917542348859
YKL096W-A	-2.49034571018392	11.123154696075	-10.9806584176246	5.34537361717001e-07	8.96985269007811e-06	6.55133720090261
YBL064C	2.30752432376629	6.97863696496577	10.6825289937353	5.39950974041331e-07	9.02262615026207e-06	6.63846701633353
YLR069C	-1.83175791518271	6.03322005793053	-10.670339009841	5.45990214858071e-07	9.08536855435376e-06	6.70945311897413
YLR083C	-1.6836390281833	7.3037167883011	-10.6570938801021	5.52635524170944e-07	9.15113829799808e-06	6.63148322401754
YOR187W	-1.52683227595885	7.39543612313087	-10.6533205552096	5.54544714563122e-07	9.15113829799808e-06	6.59617821432979
YBR092C	-3.37815971057244	6.62672797349624	-10.6270232345682	5.68051087731826e-07	9.30311880299005e-06	6.69836745050956
YDR324C	-1.71157809051164	6.93589589285508	-10.6262896319289	5.68432956783148e-07	9.30311880299005e-06	6.61342571144421
YLR406C	-1.79915996172889	10.4335067634437	-10.6177857484276	5.72879979150876e-07	9.33747408640587e-06	6.43931703621544
YKR076W	2.79708697576682	5.94073195197936	10.6030039318174	5.80700217193211e-07	9.4263051582751e-06	6.68072441160617
YEL026W	-1.58273829591206	9.63535073083512	-10.5971062306173	5.83852671043279e-07	9.42913831327923e-06	6.43356517485151
YHL001W	-1.52488768840401	10.7977477933922	-10.5938213250944	5.85616586215733e-07	9.42913831327923e-06	6.41167670937466
YOR302W	1.8432673414379	8.3154171407231	10.5798212314469	5.93199496022164e-07	9.51271933741995e-06	6.43222069048258
YLR025W	1.48015674501751	6.70537445345088	10.5725949064071	5.97155201507793e-07	9.53769572849998e-06	6.52666837282669
YDL161W	1.58280945314307	6.08608282432575	10.551877982974	6.08655422618839e-07	9.6824904630205e-06	6.57414227500013
YDR214W	1.35153848080834	7.37210400531744	10.5272377157393	6.22647818039684e-07	9.865619013322e-06	6.42665449514716
YLL008W	-1.79564690668661	6.81960420033077	-10.5130022299282	6.30890677999858e-07	9.94316604907992e-06	6.53850689169971
YLR044C	-1.50589469310136	12.1789068325967	-10.5089779004157	6.33242350426814e-07	9.94316604907992e-06	6.32601676185433
YDR381W	-1.53850839161494	7.77521854953986	-10.5059082618085	6.35042538714181e-07	9.94316604907992e-06	6.40770573455487
YDR012W	-1.34259187983232	11.167117538875	-10.482681564776	6.48845390090772e-07	1.01194435936902e-05	6.30266570590396
YPL152W	2.99536916005072	5.60883630796435	10.4639346125663	6.60223838555526e-07	1.02310459211576e-05	6.57259833561694
YER091C	-1.85420009132354	9.27181027057674	-10.4624302005358	6.61146291611142e-07	1.02310459211576e-05	6.32132842484523
YGR182C	-1.86066996017391	5.66814637864798	-10.4436653488851	6.72770651134041e-07	1.03652590283352e-05	6.52219310786779
YOR293W	-2.0464064064862	10.3200977891877	-10.4400559300383	6.75031955830731e-07	1.03652590283352e-05	6.26918783097941
YDL208W	-1.48746154694838	9.18922149663606	-10.4340474247808	6.78814625113993e-07	1.03670374127989e-05	6.28119369267582
YFL044C	3.57200397237853	4.87108998119937	10.4316011588667	6.80361268478885e-07	1.03670374127989e-05	6.46810350401904
YDL097C	1.475974736734	7.96190035096506	10.4097829713318	6.94326310511377e-07	1.05394493774952e-05	6.28225838212636
YKR052C	2.46975005955706	5.52185583698803	10.3940068012706	7.04617965105119e-07	1.0596380150187e-05	6.48203639307826
YKL100C	1.46664921030575	7.02299039963517	10.3939973825109	7.04624158749264e-07	1.0596380150187e-05	6.32468739715487
YNL175C	-2.41894564319484	7.23408075020686	-10.3918009958078	7.06070087955637e-07	1.0596380150187e-05	6.40775583904942
YPL131W	-1.34537908201841	10.963686870073	-10.3809840417383	7.13238305078569e-07	1.06467482466156e-05	6.20269207808561
YKL181W	-1.37294588671101	8.71434624097978	-10.3778077559163	7.15358162819178e-07	1.06467482466156e-05	6.24012189616836
YBR263W	-1.17539753426137	8.09637008616881	-10.3746722576336	7.17457513224287e-07	1.06467482466156e-05	6.25692400270608
YNL006W	1.76398557346025	5.88474699319807	10.3606483133786	7.269293958716e-07	1.07472052319009e-05	6.40090887778743
YJL158C	-1.37528048522184	10.4559928944942	-10.3531918207463	7.32020809529238e-07	1.07573683408031e-05	6.17901597997502
YHR122W	1.82543662020331	6.03920285478143	10.3514214271583	7.33235344631948e-07	1.07573683408031e-05	6.40060005313004
YML117W	1.6841178617623	6.37328598872889	10.3477928264916	7.35731503318692e-07	1.07573683408031e-05	6.34663634500839
YBR189W	-1.84251833944237	10.4884640115042	-10.331904942963	7.46770178965122e-07	1.08787729001622e-05	6.15847597595836
YOL133W	1.97009045406675	6.30745727043974	10.3271852706961	7.50083899924887e-07	1.08871666788368e-05	6.3351498617285
YDL215C	1.96422086403762	5.79206206022295	10.3217914444923	7.53890518554978e-07	1.09026276083387e-05	6.38337627160459
YAL025C	-1.60714504144257	6.89814907450874	-10.3122340701778	7.60687134539475e-07	1.09610606306648e-05	6.32127066395045
YKL056C	-1.58435175373567	10.384207047475	-10.2899164252553	7.76818644607982e-07	1.11530965689745e-05	6.11647277713007
YOR369C	-1.43684337254357	11.6021725662746	-10.2749431855736	7.87849590975493e-07	1.12707835370847e-05	6.09633780653933
YBR137W	2.95197420881832	6.36866940140758	10.2953419657648	8.06123435956399e-07	1.14908706265183e-05	6.31015997172487
YLR179C	-1.54128512855627	7.92811068855019	-10.2188158325239	8.30738491473706e-07	1.17994535021105e-05	6.12853150960093
YJL031C	2.03451715590391	5.4285267976262	10.1979969809339	8.47286107133534e-07	1.19916613810323e-05	6.33086123571451
YOR362C	1.19578256037744	8.21162474252134	10.1898342592189	8.5387154317252e-07	1.20420110893515e-05	6.05207589663545
YNR053C	-2.23602927121426	7.93257251386534	-10.1755453966029	8.65533568644325e-07	1.20767004440421e-05	6.1027744274147
YPL154C	1.11109428777332	8.70462977532915	10.1746744421095	8.66249979892047e-07	1.20767004440421e-05	6.01646871903026
YLR300W	-1.51906085447033	8.77768669957678	-10.1723039701801	8.68203095665609e-07	1.20767004440421e-05	6.04471392172007
YDL010W	2.37005646503199	5.81437287812736	10.1719709941047	8.68477829267296e-07	1.20767004440421e-05	6.27440551335076
YDR233C	-1.14091286234171	9.02701938294264	-10.1639484242571	8.75125752900747e-07	1.21267425759104e-05	6.00982927193411
YDL061C	-1.52134490349973	10.5084280911246	-10.1409256315055	8.94512404460225e-07	1.22560387376969e-05	5.96459289359221
YOR185C	2.01041590579699	7.43334108304172	10.1395721814849	8.95666519209208e-07	1.22560387376969e-05	6.06934404454437
YIL117C	1.80727495910291	6.61397178132056	10.1382841528405	8.96766349492378e-07	1.22560387376969e-05	6.13799620774888
YHR179W	1.49322800077803	9.98441575718806	10.1382642891937	8.96783322270503e-07	1.22560387376969e-05	5.96313301130528
YHR072W-A	-1.62224736149481	8.90095963986161	-10.1283095048809	9.05333384697462e-07	1.23305166813075e-05	5.99044223065984
YDL075W	-1.6004829827536	11.3430805429128	-10.105498668316	9.25261057471149e-07	1.2558918858576e-05	5.92647421408621
YLR244C	-1.37647346224249	7.18566117261006	-10.09318530976	9.36215607082138e-07	1.26643859502233e-05	6.06098681881934
YOR227W	2.06057765856758	5.54718184898375	10.0887861754616	9.40163362146504e-07	1.26746769195141e-05	6.20692312903177
YIL034C	1.21120951390308	6.9173575937322	10.0809972609766	9.47197487811983e-07	1.27101618606243e-05	6.01982233332098
YBR056W	1.64238470268807	5.97471618500482	10.0772559242717	9.50596566320674e-07	1.27101618606243e-05	6.11065839873905
YOR206W	-1.34385452002685	7.6715305756929	-10.0738089382798	9.53739945538605e-07	1.27101618606243e-05	5.98624099023712
YNL110C	-1.72072866503812	7.72128401503012	-10.0717977753513	9.55579179363003e-07	1.27101618606243e-05	5.99048929415879
YOR210W	-1.51293608864391	8.16323931400624	-10.0682256158083	9.58855465812939e-07	1.27112272917935e-05	5.96732473989529
YER012W	1.44484636770237	8.35048147803126	10.0587633350012	9.6759309795867e-07	1.27844443540918e-05	5.91502836700101
YMR197C	1.50029971549423	6.41354645636787	10.0491109108567	9.76595458292165e-07	1.28409729582211e-05	6.04195764811
YGR034W	-1.80955462289074	11.1097516993647	-10.0462811447955	9.79251854490586e-07	1.28409729582211e-05	5.86635203814436
YBR154C	-1.46067195698202	7.27951984538292	-10.0409449034766	9.84282532929795e-07	1.28409729582211e-05	5.99081053309983
YNL052W	-2.60842100818162	5.68571614045653	-10.040411734193	9.84786711656382e-07	1.28409729582211e-05	6.13035575503245
YHR161C	2.40347905238504	4.77862564015581	10.0225236912217	1.00186568707077e-06	1.30209798610473e-05	6.17988564055035
YMR173W-A	2.56442851813842	8.91316185108641	10.5226287219461	1.00534133463928e-06	1.3023591165669e-05	5.94022372847244
YDR083W	-1.98521054049021	6.55620559073647	-10.0056792512346	1.01824255737474e-06	1.31478917229848e-05	6.08325534145988
YDL212W	-1.15351388915968	8.18366766938367	-9.99878288531386	1.02503114680987e-06	1.31582276301458e-05	5.87987848814087
YBR196C	-1.05755436480194	10.3817954558618	-9.99641067190434	1.02737763182251e-06	1.31582276301458e-05	5.81895115814793
YJR094W-A	-1.75366479514216	10.848933703405	-9.99480543287064	1.02896876866365e-06	1.31582276301458e-05	5.8152746012939
YER074W	-1.60660377871797	10.7218575299169	-9.98755844622036	1.03618546606952e-06	1.32035304611397e-05	5.8081915723071
YLR435W	-1.6074966801682	6.94434655985642	-9.98459595720812	1.03915137901351e-06	1.32035304611397e-05	5.98185315894272
YMR116C	-1.59671428954753	11.2839582845585	-9.97459429711392	1.04923287589667e-06	1.32891692593664e-05	5.79350098290137
YDR119W	-1.39715719361104	7.32945782522383	-9.95114088077493	1.07329238958878e-06	1.35507423282368e-05	5.92001887961299
YJL177W	-2.01481383114492	10.4528747667261	-9.98660885063283	1.08030647610482e-06	1.35961356185724e-05	5.77477528778814
YPL086C	-1.40667432452017	6.91312595853994	-9.90070837700731	1.12708167468128e-06	1.41400751426102e-05	5.89009174586798
YLL009C	-1.9976583257991	6.61386108519885	-9.87336308925629	1.15746486519376e-06	1.44755904681622e-05	5.93054435753045
YIR038C	1.2715109788566	7.16086838782781	9.86340015992569	1.16875461136716e-06	1.45709626627185e-05	5.80390531987621
YKL029C	-1.72709896608687	8.05401957837414	-9.85846443929023	1.17439187290551e-06	1.45954889954537e-05	5.76020164729784
YOL123W	1.34284661892956	7.57216089683055	9.84689896470285	1.18771714546785e-06	1.46937551139746e-05	5.72572970703873
YHR071W	1.96008076931257	7.07946387598505	9.84001901130513	1.19572172962181e-06	1.46937551139746e-05	5.78096722806567
YLR421C	1.30693249519079	7.56626631335429	9.83926890771891	1.19659798233215e-06	1.46937551139746e-05	5.72584742409779
YPL123C	2.9288062626236	4.3745140193315	9.83885879638985	1.19707735904646e-06	1.46937551139746e-05	5.90111845221321
YPL231W	-2.18910290177077	7.64739835469148	-9.82665276117753	1.21144077357073e-06	1.48243075584332e-05	5.75376132211737
YLR344W	-1.70906838717462	10.8547327633006	-9.81915652012333	1.22035458995913e-06	1.48501551917824e-05	5.63361213609345
YER094C	1.33931442015912	8.87116116215505	9.81530883848833	1.22495751055241e-06	1.48501551917824e-05	5.64598759288327
YDL190C	1.68689220625296	6.56396723024884	9.81455491449614	1.22586162364792e-06	1.48501551917824e-05	5.79516478757095
YGR137W	1.45593716120729	8.08669816842884	9.81236734806669	1.22848907671522e-06	1.48501551917824e-05	5.66460747637315
YMR314W	1.52349209907082	7.92964926822315	9.79640478274106	1.24784749561269e-06	1.50384530001566e-05	5.66705638765529
YDR496C	-1.5862757618534	7.87220194918818	-9.78593805093985	1.26072047201486e-06	1.51476897800698e-05	5.68418895168311
YLR034C	2.47229195228654	7.02670365757982	9.82213403145691	1.2665289835759e-06	1.51716438785583e-05	5.7629651311291
YDR035W	1.22455374189526	8.4205523933722	9.7746517723078	1.27476308348637e-06	1.51831610373461e-05	5.61700273640858
YOR130C	1.67585722784616	6.1266583033446	9.77436194486714	1.2751259206622e-06	1.51831610373461e-05	5.79962830745593
YFR055W	1.36766645637449	7.69812865537468	9.76997158358318	1.28063597676392e-06	1.5203251580866e-05	5.64006062365367
YHL033C	-1.64481809610847	10.938990698318	-9.76576833385679	1.28593541871274e-06	1.52156224888475e-05	5.57765231727906
YHR169W	-1.49488155965859	6.38321138828306	-9.76308591363855	1.28932984127272e-06	1.52156224888475e-05	5.8086788311365
YFR020W	1.80172465951394	5.56923182220911	9.73932323737354	1.31982805294754e-06	1.55294561141195e-05	5.84530890215695
YDL191W	-1.59260974154358	10.7101268748801	-9.73412006670337	1.32661000032351e-06	1.55632093548278e-05	5.54594385279676
YDL131W	1.14197481395865	9.28696783745627	9.72912591843832	1.33315508276004e-06	1.55939934239315e-05	5.54565822667399
YGR162W	-1.27724253950228	7.76656233623504	-9.72079049053317	1.34415726033989e-06	1.56765789571019e-05	5.61253531842615
YKL009W	-1.69439161231082	8.05377434786174	-9.7150472447567	1.35179525308296e-06	1.57195605892133e-05	5.6087872036814
YBL033C	1.9962447919942	5.80150368005647	9.69653476572183	1.37673745870677e-06	1.59236347241475e-05	5.74597044853109
YMR096W	5.13527877112826	4.8730308158255	9.69466476190136	1.37928458325083e-06	1.59236347241475e-05	5.74443663807576
YOR234C	-1.70722534811704	10.0671455297245	-9.69314655056637	1.38135629364619e-06	1.59236347241475e-05	5.51144186971161
YPR020W	-1.56577017447456	6.86731484602572	-9.68443888329203	1.39330394901898e-06	1.59787649744152e-05	5.66495401418545
YHR051W	-1.86102653314994	6.28754026405048	-9.68380767800091	1.39417436412423e-06	1.59787649744152e-05	5.72000834388213
YHR197W	-1.52932691043118	7.0228823522994	-9.64968280503829	1.44212131969061e-06	1.6480794506924e-05	5.62015179532474
YMR041C	2.47101411160614	5.25865668983202	9.64462801923452	1.44937437480736e-06	1.65162231765298e-05	5.78081091765399
YKL172W	-1.30196216006024	7.0103374481022	-9.63998427683045	1.45607251889016e-06	1.6545144021789e-05	5.60755137422714
YHR203C	-1.48030500551946	11.0698917686466	-9.63044508994299	1.46993745739774e-06	1.66142345223121e-05	5.43553519808147
YER001W	-1.43876009911855	7.1975413357428	-9.6296595966853	1.47108551609632e-06	1.66142345223121e-05	5.58072718089026
YDR168W	1.54948063613375	6.75223855104967	9.62720072519771	1.4746856390184e-06	1.66142345223121e-05	5.57063043352804
YOR007C	1.11571426866632	9.0023131866568	9.62088507075977	1.48397649857547e-06	1.6671679476934e-05	5.43676124408571
YLR264W	-1.64221618612594	9.93674794575667	-9.61402122259317	1.49414586328201e-06	1.67375087782166e-05	5.43062461565773
YOR045W	-1.65807282967945	8.50165380873985	-9.60971397632733	1.50056600087746e-06	1.67375087782166e-05	5.46763728325235
YDR120C	-1.63919014304256	7.17150771900178	-9.60500005007967	1.50762663077652e-06	1.67375087782166e-05	5.56598096328138
YDR064W	-1.49576282098673	10.4367526556571	-9.60354462945363	1.50981386971438e-06	1.67375087782166e-05	5.41057955660669
YDL054C	1.73475415704904	6.14291408330982	9.60283672619669	1.51087896690464e-06	1.67375087782166e-05	5.61266658757037
YDL170W	3.94098273425661	4.67409006623128	9.58945298157418	1.53117003946182e-06	1.69151756859435e-05	5.64333782953855
YKL096W	-2.16253847278529	7.79257155877614	-9.57953441839758	1.54639824257551e-06	1.70360825781795e-05	5.60399563348491
YDL084W	-1.17304961541697	9.29215292112509	-9.55725199589129	1.5812115300099e-06	1.73714868918491e-05	5.37975543537432
YBL072C	-1.32527533609956	11.1330848286458	-9.5537122974303	1.58681966487264e-06	1.73850738490316e-05	5.35467968181884
Q0065	-1.53366189624959	8.53845849484037	-9.55051597556549	1.591902311449e-06	1.73928447599799e-05	5.398825626426
YMR142C	-1.45423505316741	10.7990466448692	-9.54147429006431	1.60637587086126e-06	1.7502895447713e-05	5.34188584243922
YGL114W	1.45351882322947	5.65000355669409	9.51205075479448	1.6544726439801e-06	1.79776986478385e-05	5.57714350140002
YGR148C	-1.40494042605929	11.0506888795169	-9.50779909729997	1.66155077267737e-06	1.80054153213567e-05	5.30606409698716
YGL130W	2.18586681038875	5.36338226719936	9.48735118649457	1.69605424837419e-06	1.82926961637547e-05	5.62662203315215
YKR059W	-1.36235421099077	10.3451630830275	-9.48664452401655	1.69726046880198e-06	1.82926961637547e-05	5.286368888717
YBR181C	-1.55741521300441	11.1636005252399	-9.48101327422493	1.70690591099229e-06	1.83469319135576e-05	5.27720212517923
YGL171W	-1.88392010619242	6.72764479897846	-9.47475847649547	1.71768913570403e-06	1.83985480951979e-05	5.561853491846
YER074W-A	-1.83776647587357	6.06746999423357	-9.47286934466079	1.7209604957037e-06	1.83985480951979e-05	5.58945957117531
YOR117W	1.47985956008647	8.0010252141152	9.46902393811416	1.72764038184717e-06	1.84204445002848e-05	5.32008717884207
YDR321W	-1.75581430620319	7.55152435793742	-9.46234077590028	1.73931675988681e-06	1.84940624037269e-05	5.38564966950378
YPL159C	1.63164378217697	5.74898696200459	9.45976178707071	1.74384546175448e-06	1.84940624037269e-05	5.50608728744648
YKR092C	-2.32736078585534	7.09705075035647	-9.45589469774576	1.75066004952546e-06	1.85169548323478e-05	5.45546331441699
YCR031C	-1.47024873260618	11.0159799848459	-9.4504907533869	1.76023131027752e-06	1.85688061564289e-05	5.24439543470423
YBR048W	-1.73974685769159	10.8029403988893	-9.42839114689918	1.79996809373819e-06	1.89377595470814e-05	5.22169293915108
YNL253W	1.76586860214577	5.20900501338141	9.42567690403256	1.80491520567164e-06	1.89397038864278e-05	5.53887180549078
YDR276C	-1.11048862353437	10.0058991859957	-9.37128502782104	1.90722612706537e-06	1.99606271245762e-05	5.16465479954348
YOR221C	1.34351738836968	5.80852765588743	9.36650822124159	1.91650719881417e-06	2.00051158259421e-05	5.38108289130709
YLR109W	1.52263469624369	10.9285270097826	9.35484046319392	1.93938356967986e-06	2.01455984219003e-05	5.14253684272603
YJR063W	-1.41126894591103	6.81195859934649	-9.3544791923627	1.94009660437209e-06	2.01455984219003e-05	5.32322428386054
YOR261C	1.72755165333172	8.5101770704517	9.35179636913784	1.94540055360187e-06	2.01480677126943e-05	5.16944961200757
YDL181W	-3.51492668639052	5.2580181174671	-9.34517150980672	1.95856539253245e-06	2.02317261457183e-05	5.47933292165417
YOR052C	1.95033329647891	7.12625292835113	9.31917036569752	2.01117590753302e-06	2.07213642079244e-05	5.22192563759035
YHR072W	-1.68269310174457	5.65524516494517	-9.30310080684712	2.04445578188365e-06	2.10098207869542e-05	5.37638177405992
YBL092W	-1.59836261976901	11.0338928251639	-9.2890724460691	2.07399678495231e-06	2.12237073520618e-05	5.07028779126623
YOR065W	-1.6919179620313	5.9675384414165	-9.28815622336345	2.07594220768218e-06	2.12237073520618e-05	5.31601273591522
YNL147W	-1.38387190060728	7.09970394245982	-9.28043498397756	2.09241558615827e-06	2.13372738106447e-05	5.21498492227947
YGR135W	1.3665329617208	8.19151420690046	9.27570274605822	2.10258189982901e-06	2.13861079683375e-05	5.09975589607841
YHR111W	2.24490657227132	5.47895723351614	9.27096665097774	2.11281014049222e-06	2.14353212467795e-05	5.4221564734234
YLR388W	-1.69841244172922	10.6206913816869	-9.26525160264614	2.12522444412716e-06	2.1506406143241e-05	5.04659218776042
YCR043C	-1.67570976865523	6.42786455090666	-9.25833478106304	2.14035513414297e-06	2.16045491585954e-05	5.31544230295191
YDR345C	-1.73853493335858	9.21054386557351	-9.24995595495125	2.15884060118168e-06	2.17090640460845e-05	5.06518272064661
YOR288C	1.35684742779669	6.18791559138402	9.24869986272633	2.16162669405317e-06	2.17090640460845e-05	5.22712563025354
YLL051C	2.13499528606302	5.15680301063072	9.2350446674491	2.1921675996714e-06	2.18949344794833e-05	5.3931962738671
YMR146C	-1.10478903168532	9.03487467438161	-9.23433759469147	2.1937617103576e-06	2.18949344794833e-05	5.03689820702265
YLR172C	-1.32016312023642	7.17791232283926	-9.23305770136956	2.1966504544415e-06	2.18949344794833e-05	5.15563773300981
YDL081C	-1.43873012196939	10.7516087253783	-9.22853749876182	2.20688568582995e-06	2.19419609313643e-05	5.0047854903445
YLR449W	-1.45958170471778	7.68062509938452	-9.22207257161902	2.22161437165228e-06	2.20333175961624e-05	5.10102255580401
YKR018C	1.32449250213936	6.34385788473583	9.21850003069934	2.22979918074727e-06	2.2047267231336e-05	5.18219079638623
YHR143W-A	-1.28465006318984	7.88462952780224	-9.21662487719743	2.2341082962606e-06	2.2047267231336e-05	5.08097390397962
YOR096W	-2.09988896152509	10.7161919989583	-9.42492903589541	2.24283589492032e-06	2.20786097873715e-05	5.02828014148906
YDR165W	-1.36818241877191	7.14363090826684	-9.20803370290626	2.25396663005794e-06	2.21333957721986e-05	5.13932964827995
YPL117C	-1.70683460334343	7.02489319243424	-9.19717407392474	2.27934271437134e-06	2.23274531405291e-05	5.11651105832069
YBR143C	-1.25701176000996	8.99692393058998	-9.19353783756553	2.2879087136151e-06	2.23562971843913e-05	4.9967600016066
YLR175W	-1.51530442829695	8.91000744985241	-9.18141104236113	2.3167293877702e-06	2.25822840476752e-05	4.98716054554798
YJR123W	-1.48499834627944	11.1625104934793	-9.17904750135447	2.32239229959747e-06	2.25822840476752e-05	4.9502179795426
YLR167W	-1.05364716013654	11.8799479681879	-9.17332189503177	2.33617282861008e-06	2.26608764375178e-05	4.94133977441981
YMR189W	2.09561493433714	7.32780519314733	9.20030237569792	2.35814780441384e-06	2.279560607254e-05	5.04217302165169
YCL030C	1.38635785395622	8.39085333376109	9.16066863964336	2.36694241026798e-06	2.279560607254e-05	4.96399903290573
YKL145W	1.3563925062178	8.53914289516027	9.1605397615572	2.36725806083959e-06	2.279560607254e-05	4.95751159876698
YPR058W	1.28002917551767	6.56523779720193	9.13954311182257	2.41929784663593e-06	2.3240452985679e-05	5.07260418295609
YOR250C	1.85944097156988	5.17982558436977	9.13159988012963	2.43930715541696e-06	2.33663077046347e-05	5.26345170634166
YAL014C	1.25987580984862	6.31162536559844	9.12968805062089	2.44414986299422e-06	2.33663077046347e-05	5.07712102475211
YHR104W	1.82457646864074	6.93607989010566	9.08787301789696	2.55271760338904e-06	2.43457024188926e-05	4.99041478977515
YBL028C	-2.6386096313252	6.04600118871603	-9.08348591590785	2.56440764574553e-06	2.43986823137081e-05	5.24089577605328
YNL280C	-1.96657177828161	6.63738001165757	-9.07839932206004	2.57803426067996e-06	2.44697905840673e-05	5.11687799906002
YML081C-A	-1.04682790716756	7.4201814143339	-9.07131746679595	2.59713688115217e-06	2.45924128008147e-05	4.94514473861141
YJL190C	-1.82651510869318	10.8582997230465	-9.0960868224426	2.62567531279747e-06	2.48035884061651e-05	4.82755505223195
YOR004W	-1.30474593979655	7.25405488498838	-9.05036746054426	2.65455124837457e-06	2.50169438738997e-05	4.95828689757038
YKL137W	-1.90221876174209	6.3001852932825	-9.04476274405876	2.67014339007611e-06	2.50591217373303e-05	5.058301643179
YBR169C	2.22412959080356	5.30634836436752	9.04423066409253	2.67162876958211e-06	2.50591217373303e-05	5.17889227912481
YLR342W	-1.17346590092007	8.90985319556138	-9.0302646673253	2.7109388822829e-06	2.53680092584449e-05	4.82053413444958
YOR059C	4.20764037533564	5.22055241892706	9.02279624845169	2.73221709252968e-06	2.55071065187572e-05	5.19608120449946
YBL058W	1.38405749361748	7.24740858694371	9.01595525305328	2.75186658948276e-06	2.55886475698431e-05	4.86582265129826
YPL091W	1.15720545245291	7.74455549300475	9.01472557190028	2.75541483070843e-06	2.55886475698431e-05	4.83728239418489
YNR032W	1.61478911529734	5.5914112782614	9.01305129922603	2.76025391185886e-06	2.55886475698431e-05	5.01592387995203
YGR260W	-1.16443716236533	7.46876468906585	-9.00728928599074	2.77697812871766e-06	2.56351724340309e-05	4.88058295080108
YGL037C	1.55884914936939	8.41921383251556	9.00676867780084	2.77849459125389e-06	2.56351724340309e-05	4.79490630889722
YGL047W	1.92026068747564	5.65083641096039	9.00467230626493	2.78461013112933e-06	2.56351724340309e-05	5.11629608895517
YDR500C	-1.49817340119291	11.1475824849707	-9.00003030745408	2.79820374931734e-06	2.56883112971739e-05	4.75241821029874
YJL167W	-1.19404339882777	8.31762834233802	-8.99797406401538	2.80424821297691e-06	2.56883112971739e-05	4.79426919901566
YLL019C	1.70972620203678	5.55851645990565	8.99610322082619	2.8097599734148e-06	2.56883112971739e-05	5.05591449632231
YMR020W	1.74434081711248	5.15234676412808	8.99093278222388	2.82505393661873e-06	2.57688979493869e-05	5.10622735645735
YBL018C	-1.76580959516287	5.89353172920919	-8.96791856367193	2.89423196011675e-06	2.63394977239916e-05	5.01344507796056
YPR187W	-1.76405530800747	8.20536953852861	-8.95812387782895	2.92422853332581e-06	2.65517280297642e-05	4.78358471054186
YOR036W	2.16137340088302	6.09671671849248	8.95185275267997	2.94361084603208e-06	2.66668344753294e-05	4.9848481686681
YNR017W	-1.24213787931554	7.42374655888516	-8.94963621552228	2.95049480480807e-06	2.66684496334584e-05	4.81237273497952
YIR026C	-1.37330056981997	6.63297233790032	-8.94239190578272	2.97311558575409e-06	2.68119743413696e-05	4.93011650262113
YOR276W	-1.35325910540507	8.43945695853809	-8.93743763626801	2.98869373824337e-06	2.68914818936513e-05	4.74150375477915
YKL211C	1.46866480041418	6.99678769033524	8.91997404822345	3.04431526440541e-06	2.72937084506817e-05	4.79744423110483
YCR016W	-1.18423322491529	6.34536902773362	-8.91910180999819	3.04712259293505e-06	2.72937084506817e-05	4.90542279984798
YLR362W	1.84658079238691	5.60535040196407	8.91124864386968	3.07252494792861e-06	2.74593971189035e-05	4.96329826865457
YER037W	1.36003995664329	7.01613039492039	8.9031793701044	3.09886549847888e-06	2.76107508767922e-05	4.79254700107643
YJL154C	1.32754119916513	5.9276519388258	8.90181429856878	3.10334564795728e-06	2.76107508767922e-05	4.89466402445565
YHR021C	-1.43768165543443	10.6329518517852	-8.89936966563122	3.11138645062686e-06	2.76204998083549e-05	4.64080654315946
YFR052W	1.40449584560069	7.43692177589961	8.87249458760645	3.20128633099035e-06	2.83552689050081e-05	4.6905574990807
YGL068W	-1.20601552339181	7.45386062549303	-8.86852215213259	3.21481154039252e-06	2.84117899914246e-05	4.70562022542555
YNL312W	2.14488580714726	7.25620998819921	8.87323118351593	3.22555471484693e-06	2.84435279400138e-05	4.76665151536729
YDR471W	-1.51415219327161	9.73710775589346	-8.8618583312489	3.23763950099351e-06	2.84869298571929e-05	4.61410932398577
YFR006W	-1.3241816119155	6.58041370192272	-8.85113598254519	3.27473998376194e-06	2.86951507954811e-05	4.8139119154872
YMR305C	-1.13089828969004	8.58577151147165	-8.85069286316964	3.2762831008314e-06	2.86951507954811e-05	4.62629897355112
YLR432W	-1.34441899964526	8.5257405650171	-8.8487808950556	3.28295036759967e-06	2.86951507954811e-05	4.63817805787266
YLR448W	-1.60833692818115	10.3227368731064	-8.83448221965788	3.33328000212167e-06	2.90711722992059e-05	4.57132332685984
YNL178W	-1.21920379559593	11.4234670290829	-8.82395877918538	3.37085498724961e-06	2.9334552044402e-05	4.55370723417976
YPL028W	-1.44153894655868	8.88988976469692	-8.81942500996449	3.38718444432677e-06	2.94122981115449e-05	4.57617102090366
YPL249C-A	-1.49999417250937	10.2813738390317	-8.81315921055969	3.4098934113507e-06	2.9526950072489e-05	4.547092377403
YER165W	-1.19078329579127	9.67905687039816	-8.81076655886571	3.41860849551463e-06	2.9526950072489e-05	4.55226471419503
YLR003C	-1.37289344182691	6.71232726886908	-8.80965614604554	3.4226612983197e-06	2.9526950072489e-05	4.7463785533486
YPR191W	-1.64148747142446	6.91121396034559	-8.80746292056554	3.43068146658297e-06	2.95320783389621e-05	4.71197795232326
YLR441C	-1.13255333810169	11.0443212871387	-8.7910466364387	3.49136271322156e-06	2.99535461067141e-05	4.51737019702356
YKL180W	-1.69251961134034	10.5284769560504	-8.79015119150733	3.49470590734607e-06	2.99535461067141e-05	4.51906201868166
YJL142C	1.7655977253832	6.10961110886746	8.78294217864908	3.52174782231775e-06	3.01204109448553e-05	4.75582543436903
YLR196W	-1.42498802261985	7.25948767910657	-8.77706275484162	3.54397007671444e-06	3.02454270280973e-05	4.67048784688993
YDL142C	2.14544503928528	4.70544512856735	8.76310044531538	3.59735383994926e-06	3.05870782460589e-05	4.84566015678996
YGL076C	-1.79019448164608	10.9566974657221	-8.79611922889636	3.60341762205238e-06	3.05870782460589e-05	4.49053433902502
YDR382W	-1.42798300829348	10.7288061983381	-8.7605819181058	3.60707560910275e-06	3.05870782460589e-05	4.48335244550533
YER036C	-1.2321712875214	9.0921468037601	-8.74810908733061	3.65564320696573e-06	3.09329639023462e-05	4.49530457951237
YOR338W	1.60741004785808	5.3699094425408	8.74520745674443	3.66704302711595e-06	3.09635458998729e-05	4.79555546364994
YLR262C-A	-1.86969298089123	8.24508959805863	-8.73463181563939	3.70891920260097e-06	3.12507874337798e-05	4.53115135875564
YOR051C	-1.89920754996032	6.1273701167654	-8.72647488331161	3.74157177805012e-06	3.12973408771257e-05	4.75406973729926
YNL069C	-1.57311740987074	10.5822557864327	-8.72518990264557	3.74674393573238e-06	3.12973408771257e-05	4.44437311375757
YPL203W	2.41082874462237	5.64579653661601	8.72497942670499	3.74759185718233e-06	3.12973408771257e-05	4.814673895013
YOR155C	1.48809376924648	6.03198141107018	8.72452498242258	3.74942333602574e-06	3.12973408771257e-05	4.70883744774814
YPL043W	-1.79015058890487	7.54273665344171	-8.72344190625961	3.75379220477469e-06	3.12973408771257e-05	4.57616038129188
YBR142W	-1.15870162579771	7.03416135775591	-8.72102915110007	3.76354450986156e-06	3.13130052630114e-05	4.59564532821751
YFR010W	1.6691456651719	6.81302675601751	8.71527254954969	3.78692356852416e-06	3.14417432818802e-05	4.57280285614351
YOR243C	-1.32054912730317	6.60558402069586	-8.70548487673647	3.82703565543119e-06	3.17085850034372e-05	4.65797787766673
YMR243C	-1.1618286395699	7.87140732409503	-8.7017875163464	3.84230779263926e-06	3.17686351372201e-05	4.49487810548608
YGL123W	-1.43142578066253	11.4015057012808	-8.69957391913701	3.85148274195653e-06	3.17686351372201e-05	4.41233014391958
YOR340C	-2.05672958722075	7.33872813768263	-8.69617856056509	3.86560200492594e-06	3.17686351372201e-05	4.56316410121696
YKL006W	-1.43929163511113	10.9114977410258	-8.69418367716682	3.87392366055387e-06	3.17686351372201e-05	4.40659743323458
YER174C	1.50820377522662	5.70168446887095	8.69411181454111	3.87422379722197e-06	3.17686351372201e-05	4.69775033223814
YKL001C	-1.38423743205592	6.64743346577408	-8.68614364825744	3.90765980345733e-06	3.19533732044449e-05	4.61469787353782
YJL148W	-1.57294933072124	7.54561813453879	-8.68394711291936	3.91693174480032e-06	3.19533732044449e-05	4.53037086573689
YCR069W	0.963041770994136	7.13638700275995	8.6804020943962	3.93194614205456e-06	3.19533732044449e-05	4.50671080831721
YLR340W	-1.2917653758942	11.3522950710313	-8.68019637107856	3.9328193634916e-06	3.19533732044449e-05	4.39001192013781
YGR180C	1.26941504440554	10.7659166861191	8.67922965464651	3.93692553939603e-06	3.19533732044449e-05	4.39325279278749
YNL247W	-1.14581306139073	7.30694915842864	-8.66635335621923	3.99206319107462e-06	3.23348988002113e-05	4.50476867214497
YIL008W	-1.24469937569855	7.13219026955149	-8.65854364591879	4.02591212375595e-06	3.25427896670272e-05	4.52653931829791
YDR011W	1.22190788988628	6.68353365682883	8.64300637256304	4.09418167203454e-06	3.2997408546653e-05	4.53348569261392
YER025W	-1.26651926693089	8.74245760200666	-8.64197721623489	4.09874775510349e-06	3.2997408546653e-05	4.39088076828334
Q0045	-1.10275852497435	9.49510978787169	-8.62549029843248	4.17265224960005e-06	3.35245212053725e-05	4.34459831501002
YDL083C	-1.80215970095786	10.5917311036703	-8.66372925215496	4.20823205292878e-06	3.37422154727777e-05	4.33204006026012
YOL120C	-1.91134050907633	10.8227852467939	-8.7816258645822	4.25176297789677e-06	3.3957064949541e-05	4.34334313895314
YFR032C-A	-1.69396020740144	11.3449331012407	-8.63892617876737	4.25691647065407e-06	3.3957064949541e-05	4.31274986903901
YGL008C	-2.49942762885457	10.3091791348479	-9.28875288966569	4.26064254710107e-06	3.3957064949541e-05	4.45384019207835
YOR076C	1.85606226988519	4.9926099419592	8.59886739217608	4.29505579252753e-06	3.4162873773764e-05	4.70555296550507
YBR078W	-1.25429482336418	10.2748285076124	-8.58203686873087	4.37443900829433e-06	3.4724838195582e-05	4.28225809500013
YNL007C	1.28593655297613	7.9862015320873	8.57393076025278	4.41323790231595e-06	3.49630421065947e-05	4.31482191110654
YKR081C	-1.81340270238305	7.82924878843074	-8.5672432168114	4.44552747003459e-06	3.50801418545512e-05	4.36399523935212
YER102W	-1.35070225110321	11.3043202191613	-8.5672157899179	4.44566042109475e-06	3.50801418545512e-05	4.25992712942187
YGL030W	-1.53440031773147	11.3834084122604	-8.54614626663243	4.54907732451387e-06	3.58251099397854e-05	4.23523767179068
YML052W	-1.76006533980897	6.49449808128696	-8.53084991558304	4.62578794469065e-06	3.63560872508714e-05	4.44974291787342
YDR447C	-1.50864861511604	11.1464315388494	-8.52907406757162	4.63478406743571e-06	3.63560872508714e-05	4.21606391217293
YBR088C	1.53885212946462	8.55211113471126	8.52328754760548	4.66422914667244e-06	3.65150380242447e-05	4.24506875952689
YPL226W	-1.18003628533006	7.58886031855561	-8.51884232072963	4.68698647216146e-06	3.66211104121535e-05	4.31866313193046
YAR071W	-1.59482499676789	9.43797062614578	-8.48843079065356	4.84593885059994e-06	3.7788821193796e-05	4.2014615979061
YNL058C	-3.60136950718361	5.7508135535463	-8.47031669374052	4.94338144701414e-06	3.84732446473096e-05	4.56277801949893
YJR045C	-1.0162793997268	9.54435971961867	-8.46453531113738	4.9749264551808e-06	3.85848813224756e-05	4.15263094506896
YGL059W	3.40235852431038	4.42181243734828	8.4641330286427	4.97712952437264e-06	3.85848813224756e-05	4.56705487623895
YHR013C	-1.31794919966377	6.6841493633427	-8.46061774287333	4.99642569865158e-06	3.86591147928742e-05	4.35257117841287
YDL059C	2.08844323310505	4.05277639846126	8.442862385058	5.09513381035914e-06	3.93304874816917e-05	4.5326372425618
YAR027W	1.64583920688253	6.97599540667854	8.44094938834079	5.1058940870378e-06	3.93304874816917e-05	4.24975379733228
YGL091C	1.65186506174992	6.59099477294496	8.43971249659963	5.11286447775575e-06	3.93304874816917e-05	4.2788862355077
YDL072C	2.75116672412607	7.90881862852008	9.17211337384552	5.27674105940823e-06	4.05127397553408e-05	4.3047997645655
YJL136C	-1.71462646101485	10.8354563955252	-8.43519022269844	5.32246037665026e-06	4.07850191097073e-05	4.07554576189616
YML024W	-1.37232257949944	11.1955279126328	-8.39433651013774	5.37583156531756e-06	4.11147733370537e-05	4.05852035186328
YKL034W	1.68504257972027	5.19345166643064	8.38549269046078	5.42876835152743e-06	4.13970944861069e-05	4.40036603966298
YOL121C	-1.45601922226948	11.3230867497457	-8.38469615398324	5.43356382241584e-06	4.13970944861069e-05	4.04650879803728
YIL070C	-1.4540866165576	6.64026457614411	-8.37763825393882	5.47625600108185e-06	4.16425814843261e-05	4.25181904413775
YNL010W	-1.63989276644795	7.22661064473533	-8.3642048042058	5.55851904208319e-06	4.21874622716886e-05	4.19190473751371
YGR124W	1.05341475190168	8.86283182646178	8.35767725971865	5.59897386715514e-06	4.24135601327162e-05	4.02949543074127
YPR063C	-1.44081237558749	7.08554041849754	-8.34648102474124	5.66910683050062e-06	4.28243568643119e-05	4.16381270026302
YGL048C	1.75063545718757	8.87848765481093	8.37699449583525	5.67473876477053e-06	4.28243568643119e-05	4.02750378405974
YJR111C	3.68083371120605	4.97516553843132	8.36650201150284	5.73172347015141e-06	4.31724701530154e-05	4.46060033565992
YHR092C	-4.21525687901364	6.48781224092264	-8.47409763483995	5.7518533989317e-06	4.32421946456547e-05	4.48233211456369
YDL126C	1.20115724688419	9.10257690921895	8.33113252406409	5.76679824444131e-06	4.3253785843108e-05	3.99380288579707
YHL011C	-1.522709331648	7.800094352793	-8.32983387472251	5.77514716688216e-06	4.3253785843108e-05	4.10267792568157
YFR003C	1.64369874789536	5.68530709423463	8.32424920900748	5.81119988911972e-06	4.34419961635886e-05	4.29844627834858
YER142C	4.51276167991389	4.63351285383879	8.3183684206043	5.84942761978844e-06	4.36457291630368e-05	4.42875360250978
YHR143W	-1.43927669693858	8.03605007364529	-8.30365246217536	5.94628513258896e-06	4.41263694416357e-05	4.02318694506433
YBR101C	1.75946062821739	7.10461974579076	8.3029159548558	5.95117804801534e-06	4.41263694416357e-05	4.06387155354079
YCL052C	1.27872514475737	5.88979830135764	8.301121560512	5.96311717397871e-06	4.41263694416357e-05	4.21740826550115
YML131W	2.27780403832673	6.54714067946356	8.32690004607147	5.99822839887548e-06	4.41263694416357e-05	4.16889097498496
YDR453C	1.75617624979678	5.22265023864991	8.29517913402985	6.00284084820513e-06	4.41263694416357e-05	4.30301917386024
YBR079C	-1.3147570570425	7.67314822225177	-8.29348908408821	6.01419063112542e-06	4.41263694416357e-05	4.0353061455132
YPL143W	-1.83505089175325	10.4965451790356	-8.4526369837856	6.01492112719537e-06	4.41263694416357e-05	3.97751071695545
YJR101W	-1.09907323149187	6.45077811248246	-8.29326614641117	6.01568953446885e-06	4.41263694416357e-05	4.16904147305778
YPR154W	1.20886992842328	6.60963053109194	8.29215305917861	6.02317933351819e-06	4.41263694416357e-05	4.10688237189078
YGL011C	1.18832142468001	8.44317245819645	8.2919128132595	6.02479723580794e-06	4.41263694416357e-05	3.97151218331592
YKL156W	-1.13889599434726	9.86130300066279	-8.28778065657733	6.05269836141389e-06	4.42492304840865e-05	3.9416291357039
YDL213C	-1.52260712774253	6.69037382964862	-8.26414963948993	6.21496847827704e-06	4.53521644735922e-05	4.10942937001225
YPR110C	-1.30052190608249	8.44042740470081	-8.25886479859819	6.25189863676407e-06	4.55380968469061e-05	3.95719073332047
YMR261C	1.21732867863768	6.42746459984259	8.2547567836844	6.28076914693979e-06	4.56647511835092e-05	4.07803305519428
YDR454C	-1.57623629650061	8.33412868471812	-8.24318534448755	6.36286939740614e-06	4.61772474333654e-05	3.94669806782895
YEL054C	-1.39072706584868	10.7689284606236	-8.23615296976304	6.41333114141966e-06	4.64586847894827e-05	3.87101181998907
YOR157C	1.37847376196955	8.0249147934599	8.22670862414133	6.48178238187514e-06	4.68691791503953e-05	3.91258667501821
YGR266W	1.48816179361474	5.5371455701766	8.21710805027358	6.55217651666835e-06	4.72922069088748e-05	4.10965879966026
YLR120C	1.52824203975548	7.10145541474119	8.2037801719327	6.65127426527491e-06	4.78502111408931e-05	3.9512499498507
YPL247C	2.52305313324902	5.45561598661762	8.20347668400853	6.65354960043094e-06	4.78502111408931e-05	4.29735813904741
YGL147C	-1.68570865366379	10.8034549278824	-8.2226710884179	6.73710772484035e-06	4.83636776564802e-05	3.8258781668111
YHR183W	-1.11791311315723	8.37287473683802	-8.16944096741764	6.91414503743981e-06	4.95451438088255e-05	3.85778526124218
YHR209W	3.00015724090049	5.44659232255049	8.16725433598732	6.9312602525644e-06	4.95784568785047e-05	4.26392458105813
YMR258C	1.60320787067434	5.50294245210846	8.16035162141578	6.98559046198104e-06	4.98773667276456e-05	4.08881895388788
YNL070W	-1.36055279262481	8.1156517252925	-8.14847272733692	7.08016849134574e-06	5.0462061093337e-05	3.84221240930782
YBR029C	-1.16081824900139	6.58962654077461	-8.13308694118385	7.20473121390675e-06	5.1257989334002e-05	3.96251670697574
YBR212W	1.46524163677822	6.17055437733783	8.12638009282092	7.25976932839252e-06	5.15573261053876e-05	3.95689039891261
YOR361C	-0.928807297768233	8.19112380303837	-8.11919408029883	7.31924443348644e-06	5.1809486307834e-05	3.78794057850836
YNL135C	-1.25362161435329	9.15916700484312	-8.1175788408753	7.33268535830662e-06	5.1809486307834e-05	3.75760367119116
YMR110C	1.35094229270109	6.07592508260489	8.11618229177094	7.34432800175406e-06	5.1809486307834e-05	3.96365745994209
YOL127W	-1.85411546735459	10.5089781541374	-8.27973510085578	7.35450138075333e-06	5.1809486307834e-05	3.76459959996641
YER007C-A	-0.967130334736789	7.76805521166258	-8.11425689162431	7.36041231177425e-06	5.1809486307834e-05	3.81418068269357
YBR204C	1.67052562004337	5.64524566147416	8.11029998467309	7.39358699722152e-06	5.19510520988516e-05	3.99812122603849
YCL037C	-1.97456114024369	5.99561611172358	-8.09832088534885	7.4950089861346e-06	5.25708125888136e-05	4.08048086075349
YNL113W	-1.25096913430017	7.79130172844531	-8.09486062490937	7.5245847824899e-06	5.26446417213809e-05	3.79793932112067
YML009C	-2.11604720780532	6.0178614939257	-8.09200299185032	7.54910488143077e-06	5.26446417213809e-05	3.99866877612491
YAR075W	-1.39270289873938	9.23266430047829	-8.0919139248992	7.54987051268851e-06	5.26446417213809e-05	3.72718176500295
YDL136W	-1.52694328205435	10.6651039904889	-8.08939542994312	7.57155460962887e-06	5.26446417213809e-05	3.69576593840932
YNL255C	-1.09304429137867	8.76259746793618	-8.08937611584114	7.57172116284382e-06	5.26446417213809e-05	3.73277788779751
YDR368W	1.13112943174154	7.32030335258937	8.08257148515171	7.63064744582898e-06	5.29617537383278e-05	3.7948148626165
YCR088W	2.40193269073798	5.93710102599103	8.07596128988984	7.68836491137975e-06	5.32451338383871e-05	4.04105117380387
YPR035W	-1.15444903646565	8.70115710220595	-8.07483422889369	7.69825294369438e-06	5.32451338383871e-05	3.72266863358937
YEL012W	1.93570485124285	5.21510301827409	8.07147304949301	7.72782326022336e-06	5.33130091217391e-05	4.12861335721278
YNL182C	-1.46404331607393	6.26153757914841	-8.0694766943427	7.74544449863324e-06	5.33130091217391e-05	3.99707060548862
YGL135W	-1.1486869684306	10.9267956233475	-8.06915563551971	7.74828244213357e-06	5.33130091217391e-05	3.67002107637557
YGR250C	1.07317065247397	6.75949014345164	8.0651210031983	7.78404184437037e-06	5.34665533938876e-05	3.81773859773666
YCL025C	1.17111969729106	8.0221895413247	8.06029444532422	7.82705469114395e-06	5.36693043218612e-05	3.70834212201627
YHR068W	-1.07194799239082	8.47875085216095	-8.05538308576062	7.87108711404777e-06	5.38413512888763e-05	3.70126227641585
YGL225W	-1.44607699000125	8.23948741741481	-8.05447895875642	7.87922213983555e-06	5.38413512888763e-05	3.72187013149419
YIL009W	-1.74013740265454	5.56870598514415	-8.05027135649592	7.91720044988903e-06	5.40080723657095e-05	4.05364003099255
YNL302C	-1.48276647931496	11.2343870406723	-8.04794035317838	7.93832549238105e-06	5.40594528821908e-05	3.64357161802245
YNL162W	-1.48490461118844	10.9956262398951	-8.04196392858334	7.99276653185775e-06	5.43371495678603e-05	3.63623358939514
YOR341W	-1.57275838250147	7.36224803616856	-8.03660745927148	8.04190323223526e-06	5.4577899581228e-05	3.78815422786395
YBR248C	1.00238435550091	7.0059157507907	8.02501318050854	8.14938331687127e-06	5.51973024680403e-05	3.74334657616528
YBL042C	-1.42085476439592	7.45958863512331	-8.02377756618862	8.16092880342159e-06	5.51973024680403e-05	3.7616767506606
YPR133W-A	-1.196103814509	7.35308340209051	-8.01495166583733	8.243913263419e-06	5.56639100995201e-05	3.7342427887776
YKL013C	1.39956763890358	7.10784347269323	8.01302621933938	8.26213794948347e-06	5.56924112289758e-05	3.72643282171393
YBR170C	5.71023993355842	5.34843839698232	8.03357426310635	8.34153332414163e-06	5.60918361701309e-05	4.02359395365719
YGR128C	-1.39477333543781	6.45428846496821	-8.00384903697283	8.34960196447511e-06	5.60918361701309e-05	3.87067696445673
YML069W	1.41048418441733	6.52953079051067	8.00105304852086	8.37644787994732e-06	5.61772904191408e-05	3.77091977416983
YDR231C	1.4986199909621	5.21266932780104	7.99678845355192	8.41757455361586e-06	5.61845720216912e-05	3.94383768777902
YPR043W	-1.40023361247404	11.2130811072207	-7.99549418334443	8.43009929149853e-06	5.61845720216912e-05	3.57964821432903
YDR202C	2.25602459399799	4.43624042124899	7.99415026345772	8.44312580906438e-06	5.61845720216912e-05	4.09405758469
YBR038W	-2.41793246662188	5.40032419802992	-7.99382584463251	8.44627363544991e-06	5.61845720216912e-05	4.09448224138407
YNL030W	-1.19723589794838	10.1573044256849	-7.99363041479162	8.44817049760406e-06	5.61845720216912e-05	3.58156825081813
YMR027W	1.22862835052492	6.5625150506148	7.9886592744659	8.49657602285284e-06	5.64121583353685e-05	3.75044237390319
YIL127C	-1.29240939441427	6.43929611516807	-7.96862490748218	8.69471672632017e-06	5.76126068806345e-05	3.79537197322787
YBR035C	1.05598319025866	7.30541454408404	7.9674634482376	8.70635572925857e-06	5.76126068806345e-05	3.64239304882922
YGL186C	1.05562843344922	7.51731278721261	7.95721150481768	8.80982384351225e-06	5.80279870409433e-05	3.60411944612163
YPL079W	-1.52548087014103	10.9903896202009	-7.95713370245399	8.81061412860069e-06	5.80279870409433e-05	3.53276321371259
YNL301C	-1.75054229912191	10.75731235535	-8.10338704575426	8.81290021944424e-06	5.80279870409433e-05	3.56661986692729
YDR074W	1.80993530662238	5.89965328083788	7.95088657761673	8.87432061606406e-06	5.83358232893996e-05	3.83073307879784
YHR049W	-1.01424079069799	7.23567004744902	-7.93751575704696	9.01235166125464e-06	5.9145416760412e-05	3.65356159400518
YPR055W	1.49780576586646	5.50071524507178	7.93149979672801	9.07521137704039e-06	5.9459828083179e-05	3.81882011262978
YHR170W	-1.51236900453539	7.91388107886116	-7.92201437083053	9.17528726593915e-06	6.00166405536842e-05	3.59241118120325
YHR010W	-1.59332850835495	10.9827778995378	-7.93637198583208	9.30935263725653e-06	6.07935885687508e-05	3.4806569736115
YDL168W	1.36385256369217	7.04345044701292	7.89170986989944	9.50308673932883e-06	6.19570097742799e-05	3.57758307252082
YBR009C	-1.04714553682664	10.0902022748936	-7.86884938886759	9.75873302870342e-06	6.35196092555704e-05	3.42883298164147
YDR531W	1.12403945170244	6.94590779495445	7.86595979181723	9.79157234950146e-06	6.36292209705348e-05	3.55039786643977
YOR271C	-0.969242471206433	7.84252106134697	-7.86136019360011	9.84409177344738e-06	6.38661549477981e-05	3.49705287831129
YGR027C	-1.5262717735173	10.6232314389318	-7.84997910043188	9.9753566763677e-06	6.46123672669615e-05	3.40262611630676
YCR011C	1.44190134499649	5.42921515420281	7.84721534108148	1.00075172657659e-05	6.47152783186194e-05	3.75610092171971
YMR195W	1.17958065214238	6.93079905466658	7.84223493036285	1.00657551228468e-05	6.49862144863012e-05	3.54123958633163
YDR251W	1.29212673520486	6.15955982011169	7.83436924111497	1.01584785973775e-05	6.54785565344737e-05	3.60768849339509
YNL300W	-1.75358926622163	7.72850102095303	-7.84845824256168	1.03041692280611e-05	6.63101634627817e-05	3.4704175335514
YDR367W	-1.20712423486678	6.62935437783108	-7.81732023674557	1.03626407995525e-05	6.65787115667531e-05	3.57315829879894
YKR062W	1.6066295039712	5.285281460537	7.81367114126908	1.04069120277432e-05	6.67553050553784e-05	3.74025337019686
YER052C	1.0412817230163	8.27523751740616	7.80389300601017	1.05265516582269e-05	6.74140031316719e-05	3.38037416883596
YNR007C	1.78157606082963	5.31357481317136	7.79822636437978	1.05965646555295e-05	6.77532759405801e-05	3.68200026378196
YBR191W-A	-1.82255231009824	7.5870632840717	-7.79424050241608	1.06461123505713e-05	6.79608167226679e-05	3.49578642714819
YGL095C	1.57049261143768	5.25160934643518	7.77091382908077	1.09411460376303e-05	6.97322721020124e-05	3.67601243670506
YGL221C	0.999479408670225	7.03329540663848	7.7695398819319	1.09587968139279e-05	6.97330158863857e-05	3.41547938669079
YJR135W-A	-1.31332492426108	7.45537734508401	-7.7257514533126	1.15377596794409e-05	7.3184729799089e-05	3.37688601172458
YEL021W	-1.42344616624163	6.99316076870354	-7.72573008191866	1.15380501845685e-05	7.3184729799089e-05	3.44406085010157
YER023W	-0.913253799706597	8.53871479947734	-7.7243772851179	1.15564550723129e-05	7.3184748125141e-05	3.28803761065508
YKR024C	-1.94398356578973	5.71205395962476	-7.72243976496033	1.15828703935908e-05	7.32354142373778e-05	3.69330638419684
YDR204W	1.53657806219224	5.58972527165907	7.71671428657883	1.16613108130076e-05	7.36143382592559e-05	3.60207075757346
YLR180W	-1.60704516692161	9.17503864835006	-7.73269774224644	1.1793135532143e-05	7.43285261669296e-05	3.26822594422433
YJR150C	-1.51196764555159	4.71307544841447	-7.69690780512573	1.19371191776095e-05	7.51169667236596e-05	3.64648967485022
YMR092C	0.898570343956224	7.3116983259946	7.68951459357368	1.20418690382524e-05	7.56564189022585e-05	3.30014326008361
YKR091W	1.31999943656504	6.03988399403978	7.68345912806648	1.21284045335543e-05	7.60799129809864e-05	3.46237501048961
YFR024C	1.33828940830014	7.31742083986559	7.67073268858553	1.23124674975869e-05	7.71128869888238e-05	3.28752372817931
YLR293C	-1.00471805464362	9.67998181336429	-7.66676677314386	1.23704412388438e-05	7.73541585013864e-05	3.18369737383704
YHR089C	-1.41263243198983	8.83910682044431	-7.65386063296625	1.25611521283698e-05	7.84233940573419e-05	3.19833104826593
YOR248W	-1.64780114633318	9.42704613234684	-7.67994547781755	1.27126372924832e-05	7.92447625583161e-05	3.18376825536122
YMR203W	-0.996816954269029	8.317974547528	-7.63677660931938	1.2818495106749e-05	7.97795853513939e-05	3.192042046953
YPR075C	1.7759290602898	5.19026889831416	7.63408712808104	1.28595236446055e-05	7.99098836478062e-05	3.60952897538083
YNL062C	-1.15549378901821	6.87814716716448	-7.62960134983806	1.29282707402986e-05	8.02117515353628e-05	3.31893998943487
YMR122W-A	-1.2189050542052	9.93385694121103	-7.62792011288418	1.29541387630577e-05	8.02470558577577e-05	3.13325782847437
YPL220W	-1.30871584482654	10.8190409203757	-7.62632472728727	1.29787375176389e-05	8.02743998563759e-05	3.12117618749972
YCL054W	-1.65473330090413	7.01537790330261	-7.61587090090181	1.31411746383567e-05	8.11528750570565e-05	3.31514700111989
YLR409C	-1.37475606161151	6.91741210338842	-7.61215280197923	1.31994763304407e-05	8.13865385521901e-05	3.31546965492011
YOR101W	-1.34798950616696	6.86877343950794	-7.6095996741224	1.32396723200552e-05	8.14159883866868e-05	3.31305295192078
YGR085C	-1.21502627590224	11.2874227586768	-7.60908268876426	1.32478277186918e-05	8.14159883866868e-05	3.09840007778933
YMR230W	-1.88931211451892	10.1997233024817	-7.89882005597705	1.32656677079641e-05	8.14159883866868e-05	3.17623927961249
YDL064W	-1.10504692415232	6.28208363887312	-7.60038936693511	1.33857793369702e-05	8.20265707598312e-05	3.36563355796743
YOR312C	-1.51669689585789	11.0369813901099	-7.60511574960169	1.37080424506104e-05	8.38721305016579e-05	3.06841207057838
YAL038W	-0.899655946824696	11.848172853897	-7.57703585717675	1.37641040662744e-05	8.39630246534835e-05	3.05543239359802
YPL206C	1.08235291798036	7.01001029363014	7.57697393107795	1.3765122472736e-05	8.39630246534835e-05	3.18472503356461
YER131W	-1.43936127196482	10.584499610367	-7.57392735156604	1.38153255829775e-05	8.41401988415033e-05	3.05613512020148
YDL115C	1.69588442036223	4.81377164414813	7.56705072804772	1.39293699674824e-05	8.47050525392621e-05	3.45743282320634
YJL212C	1.37420141526712	5.73443579456855	7.55774875605316	1.40852566453857e-05	8.55222376774031e-05	3.35692440253517
YHR012W	1.28649035917628	6.36550758736531	7.55641060031405	1.41078365244832e-05	8.55287589296796e-05	3.23268185863007
YPR163C	-1.17693341253904	8.24570106577342	-7.55037016656356	1.4210249304869e-05	8.60185106323655e-05	3.08499370831215
YLR367W	-2.41556973755797	9.18991856823268	-8.17234197176715	1.4351921627294e-05	8.67440612640553e-05	3.21393716066497
YPR102C	-1.11084484705199	11.2763465819876	-7.53880365636309	1.4408599995156e-05	8.69544797886727e-05	3.00930191557827
YDR329C	1.22520171827171	5.59434767867948	7.5368777650033	1.44419156901637e-05	8.70234828784559e-05	3.31973400587637
YDL022W	1.07927606855893	7.60117835477274	7.53424827535605	1.44875371068375e-05	8.7035656159412e-05	3.08925234794689
YPR016C	-1.10138251442985	8.21643783698531	-7.53423859193618	1.44877054004352e-05	8.7035656159412e-05	3.07546911906603
YLR359W	-0.938871417748492	8.96415458741228	-7.52548904514514	1.46406342228546e-05	8.76933170592628e-05	3.02050516703753
YDR046C	1.27122480464622	6.30275535518721	7.52545242248519	1.46412779802239e-05	8.76933170592628e-05	3.22462203710186
YPR111W	2.47350918682783	4.47787093277534	7.52212073300031	1.46999707732544e-05	8.79124567898235e-05	3.55728168133396
YFL045C	-1.06198703526132	9.53213422028505	-7.50994278668374	1.49166732158906e-05	8.90744885579534e-05	2.98622397501262
YMR225C	-1.88943759855254	6.21707042972525	-7.50393298981747	1.50248835094706e-05	8.95861495009961e-05	3.31260694973255
YDR424C	-1.50733489413081	6.14065767327515	-7.50149069068044	1.50691004491929e-05	8.97152881533533e-05	3.26841370826148
YJR143C	-1.423145161902	7.71426106150102	-7.49661038921903	1.51578776616887e-05	9.01089379081257e-05	3.07431956353848
YER002W	-1.30038680101762	7.12786291712201	-7.48689711455455	1.53362548135244e-05	9.1033261781174e-05	3.11160491907503
YIL123W	-1.92177655759837	8.41977634762722	-7.61631405341396	1.55220836898069e-05	9.1903998476729e-05	3.06727365024806
YBL086C	2.56520195075736	4.07459342087229	7.47652873188717	1.55291644396183e-05	9.1903998476729e-05	3.50163796011956
YGR136W	1.14283665418965	7.85265619543999	7.47360991447766	1.55839416980103e-05	9.20911383848244e-05	2.97770578223526
YNL008C	2.0440229302469	5.32147731709826	7.47045882977225	1.56433119693533e-05	9.23048244838544e-05	3.33447904996117
YFL022C	-0.972442629645411	7.81729058715305	-7.46880323136847	1.5674603195148e-05	9.23524398623754e-05	3.00414488510491
YHR214W	-1.16997366542553	5.9907334465765	-7.46390393416003	1.57675973436006e-05	9.27629210584313e-05	3.17659280805101
YJR049C	1.69732460594978	6.11637720098411	7.4607486685899	1.58278027761124e-05	9.29795740629233e-05	3.19374574567783
YMR169C	2.50469141675689	4.42477420764124	7.45662749945824	1.59068122974729e-05	9.31962794107046e-05	3.35944139960413
YGL157W	1.89746773863181	6.91210330794754	7.49942043624274	1.59115598993886e-05	9.31962794107046e-05	3.07677525325789
YCR028C-A	-1.02899288157453	8.05313993647462	-7.45483834889129	1.59412455751705e-05	9.32328436065487e-05	2.99053110472128
YDR226W	-1.2474968974761	8.82256680885835	-7.4451795815723	1.61285283351783e-05	9.41644037286915e-05	2.92968837060986
YDR092W	1.19457002802709	7.65602817661157	7.44418839840262	1.6147881152368e-05	9.41644037286915e-05	2.96468758530009
YOL027C	1.10072001070851	6.47487944479996	7.43020979080797	1.64234969802115e-05	9.56314018891672e-05	3.039343877849
YOR390W	-1.34845731943842	5.8846669623095	-7.4273754808775	1.64799972962994e-05	9.58201012388635e-05	3.20661886549984
YOR182C	-1.53956329576136	9.92477551071059	-7.42094247014364	1.71122084817241e-05	9.93507344990027e-05	2.84672562913346
YJL166W	-1.1521616123318	7.16158925939913	-7.39306588226855	1.7180819628857e-05	9.96036729795397e-05	2.95021283571116
YBR126C	1.82712373786937	7.42836890546675	7.51498307585749	1.72635631653046e-05	9.98339720835213e-05	2.95049196836794
YBR280C	2.13961534837102	4.07563500027021	7.38845752470844	1.72773742789042e-05	9.98339720835213e-05	3.40167099770679
YBL045C	-1.07423481172204	6.74961893424091	-7.3875787468126	1.72958528452467e-05	9.98339720835213e-05	3.00742261200666
YOR245C	2.26276731164658	5.03236469899731	7.37726963205233	1.75142272365386e-05	0.000100947944521325	3.35520128279225
YJR137C	-1.23063053516347	6.34021685352536	-7.37395384370516	1.75850949112048e-05	0.000101209728598931	3.10996172858928
YER073W	1.35067198403782	8.34095495284627	7.36675492748991	1.77400226141335e-05	0.000101841114468275	2.82466510843732
YDR297W	-1.2002122281139	7.61783191505961	-7.36628220782025	1.77502473731529e-05	0.000101841114468275	2.92737010886916
YML018C	-1.2423183337103	6.69303605626871	-7.36520527463557	1.77735647933459e-05	0.000101841114468275	3.06018161647228
YLR099C	1.50033542610929	5.43016544825245	7.36411394135729	1.77972276981271e-05	0.000101841114468275	3.0922142962231
YBR062C	1.51654266874595	6.59714960763844	7.36188425395692	1.7845678709401e-05	0.000101971644004724	2.95318253600365
YFR031C-A	-1.34103317096159	11.6822938535682	-7.35699165032456	1.79524939655707e-05	0.000102434818509433	2.77409230096342
YNL160W	1.3452160178481	7.27054093077815	7.35092974894102	1.80857944948976e-05	0.000103047571212332	2.86822785091796
YMR297W	0.757191805857026	9.2862219783356	7.34342183720307	1.82523739467581e-05	0.000103847912998937	2.76376417208636
YOR167C	-1.4985902583155	10.5459610863021	-7.36328305703114	1.83492650218066e-05	0.000104250038559607	2.7610612413532
YDR145W	1.13344601918154	6.13423776271718	7.33108765186093	1.8529636798034e-05	0.000105124629879859	2.96342612399923
YKL185W	-1.59030626998242	5.57125851193554	-7.32055623130472	1.8769969999113e-05	0.000106336425479306	3.15970472025311
YDR264C	1.80543364250176	6.48158682571032	7.31856182257124	1.88158609162345e-05	0.000106444777900234	2.93990600093186
YJR120W	-2.65756678164234	4.16146646092786	-7.33705109719161	1.89181446440651e-05	0.000106871393820237	3.16447944520449
YJL109C	-1.2903793397818	6.87484092567095	-7.30599708520433	1.91077687740944e-05	0.000107789498460388	2.92135771374771
YJL125C	-1.0894765827178	6.61667108177788	-7.30218939498113	1.91971913140461e-05	0.000108140552203911	2.89912108134996
YFR044C	-0.887107570878129	9.00785919003512	-7.29969130618468	1.92561032492411e-05	0.000108318985321403	2.72747559472048
YDR450W	-1.76677743605614	10.9986627082203	-7.53762526798368	1.93127906564671e-05	0.000108484418701652	2.75863211982649
YJR001W	1.01929713449457	7.25741738112317	7.29450325420325	1.93790756724862e-05	0.000108703221367387	2.80808446768464
YDR215C	-4.02292899890599	4.37473181669026	-8.13283102693991	1.96009458980071e-05	0.000109792903994893	3.22620266628583
YJL101C	1.95293056826479	6.23011003180699	7.28172755053389	1.96855221995784e-05	0.000110111563695814	2.95792351144449
YHR059W	-1.29149971600566	5.97868027182906	-7.27694462197526	1.98015891427955e-05	0.000110517601923007	3.01123113864095
YPL260W	1.07979262395856	6.30863925675894	7.2764476538365	1.98136912675644e-05	0.000110517601923007	2.87916891047272
YLR027C	0.940510310730298	8.86026098360804	7.27422358149248	1.98679494477032e-05	0.000110665034948901	2.68342726057054
YBR063C	1.35763321927246	5.22911653174105	7.26904254240119	1.9994967515043e-05	0.00011121676336689	3.05258295604867
YMR128W	-1.50236797922262	6.04695745177303	-7.2652151281758	2.00893622469568e-05	0.000111585745329814	2.99154926321507
YER156C	-0.91474262668308	8.04368733823207	-7.26254864008417	2.01554091306908e-05	0.000111796460408308	2.7184181060888
YGL196W	1.32457818499364	6.00852900195053	7.25562354256996	2.03280342382575e-05	0.000112596925021658	2.88341612401119
YDR117C	1.20381152891617	5.66089875852876	7.23991124733674	2.07256400343407e-05	0.000114639597241409	2.8893364597271
YPR132W	-1.16811490010934	11.449792170827	-7.23774264177071	2.07811724661457e-05	0.000114787115135918	2.61916897172047
YPL127C	-1.23657439334509	6.70692736252549	-7.22919728736308	2.10015631106916e-05	0.000115843573496838	2.84638725273661
YLR350W	1.09281993669097	7.11891500031183	7.22292494235494	2.11649338613432e-05	0.000116583022114352	2.70664019977856
YML125C	0.817788012776805	8.05833212015073	7.22085185336804	2.12192306686071e-05	0.000116621466095959	2.65907516974778
YJR121W	-0.843969526687341	8.31521295563876	-7.22041997115602	2.12305610896339e-05	0.000116621466095959	2.6545267277791
YLR002C	-1.30170707228485	6.8597529719361	-7.21355351027164	2.14115811477421e-05	0.000117322788222276	2.83570467475937
YMR276W	0.899065781075117	8.2107059351844	7.21334005048545	2.14172351645392e-05	0.000117322788222276	2.63578133157361
YBR139W	1.21671930864896	6.57897021299862	7.20781488988569	2.15641440941068e-05	0.000117965063359371	2.75782020212439
YOL073C	1.37633070375285	5.26272318437197	7.19529288730874	2.19011275453881e-05	0.000119643934406605	2.98245320651317
YDR341C	-0.975617960106956	8.77528024486247	-7.18891113306899	2.20750480400436e-05	0.000120428622846712	2.59474073005504
YGR019W	1.15907833792187	6.6356554531346	7.17926577046809	2.23407414528747e-05	0.000121711135285045	2.7455657869988
YML063W	-1.20486954568623	10.9551238264184	-7.17725890277993	2.23964549667132e-05	0.000121847744736824	2.5409788925317
YGR239C	1.77510293553799	5.15646364182496	7.17162898907471	2.25535499998457e-05	0.000122534792827031	2.92547031728837
YPR112C	-1.15704993614034	6.59101137673568	-7.16887114079318	2.26309368564416e-05	0.000122787497787269	2.78510490791386
YBL102W	0.915275134482324	7.12052933130942	7.16523745580584	2.27333373171291e-05	0.000123175044291856	2.64298481970321
YGL233W	2.08015098177026	5.13093789451262	7.15856656857684	2.29226306612872e-05	0.000124031703591754	3.02961626780308
YNR022C	-1.29765870413816	5.83663760138003	-7.15347147736126	2.30683528628778e-05	0.000124650596923458	2.84812813266561
YIL158W	-2.85246959731966	4.7531085905832	-7.15134881645218	2.31293562793377e-05	0.000124792110596205	3.1174057349813
YBR255W	2.4401321576763	4.31098178499886	7.15037854559203	2.31572988735226e-05	0.000124792110596205	3.11892395002722
YGR118W	-1.11684129497488	11.5023999615503	-7.14221404063601	2.33938721422063e-05	0.000125896386345811	2.49306704797175
YJL208C	-1.30902333789569	6.08544451820578	-7.13384338006757	2.36391244426859e-05	0.000127044321498056	2.84330725198008
YHR066W	-1.02433816039026	6.87220162391729	-7.12579820761818	2.38774523027043e-05	0.000128151994342584	2.66391074621108
YPL063W	-0.950901967141627	7.25516324925135	-7.11311033772679	2.42585898488331e-05	0.000129956868832283	2.59698348043881
Q0070	-1.14338288703411	8.16615013765119	-7.11243389056162	2.42790931713317e-05	0.000129956868832283	2.52153005530461
YJL189W	-1.63529876798816	11.0688868299739	-7.23727400802086	2.43627303078675e-05	0.000130221551604777	2.48469091724952
YPR161C	1.53767524383164	5.46993792026376	7.10865325448669	2.4394029656917e-05	0.000130221551604777	2.88340651471299
YJL155C	1.97728405699993	4.98919648555696	7.10146773950237	2.46140978536883e-05	0.000131083814796787	2.91461610877632
YLR402W	-1.48428241294063	6.51847794345707	-7.10122803691462	2.46214758997233e-05	0.000131083814796787	2.70782840836235
YCL035C	0.912710180726772	8.23531797814958	7.1000115515364	2.46589560603185e-05	0.000131107845256533	2.48600892645332
YBR103W	1.75746831374286	5.21275639934908	7.09537852305118	2.48022643121325e-05	0.000131693731868292	2.85849343000681
YIL069C	-1.56246892450512	10.5720614090993	-7.19464714620724	2.53005496059583e-05	0.000134104690965007	2.44505279531671
YDL153C	-1.25987984694105	7.09572598821264	-7.07875888989165	2.53237673911794e-05	0.000134104690965007	2.5943302838094
YDR354W	1.02669388368576	6.54655464075088	7.07165719253925	2.55502003558706e-05	0.000135123865445874	2.59261190253124
YAL033W	-2.24431366100654	5.54220314815919	-7.08728444845595	2.57337094313057e-05	0.000135913628696285	2.76884899903225
YGR130C	1.48322544616135	5.38968912243228	7.06475410934398	2.57723917591014e-05	0.000135937403217436	2.79717096684691
YDR234W	-1.31638601757744	7.07535695552441	-7.06205763704568	2.585974824935e-05	0.000136217508328033	2.56805701707178
YGR233C	1.1673540474703	6.55876672839623	7.05779800688221	2.59983961119519e-05	0.000136766694890519	2.56856146734857
YLR410W	1.06943511759965	6.96429735334181	7.05014227345411	2.62496011355717e-05	0.000137905764486352	2.51209840129022
YGL173C	1.0055427273684	7.20884473227215	7.04351256708237	2.64692518249212e-05	0.000138876272437614	2.47696117719913
YDR190C	-0.877811117179021	7.3990899463164	-7.03905675191096	2.66179903898702e-05	0.00013947265847235	2.47666566942543
YHR112C	1.1316623844449	5.99389153337873	7.02526462865992	2.70841148283427e-05	0.000141728321937262	2.58353146157384
YMR191W	1.32328584171192	5.91244136301212	7.02351980018447	2.7143707264517e-05	0.000141853513522975	2.62026114874906
YOL077C	-1.48306974416054	8.13801302847677	-7.01903841540098	2.72974112916241e-05	0.000142469559982663	2.41556011059089
YDL144C	1.42262068882898	5.33920796498078	7.01770577036283	2.73432993744438e-05	0.000142522020461551	2.67408931930354
YLL027W	1.14975305504367	6.5142295396589	7.01652076637574	2.73841733778557e-05	0.000142527346030402	2.52632779519352
YML093W	-1.24242348558982	5.96116883806122	-7.01559946811933	2.741599691055e-05	0.000142527346030402	2.72980903072399
YPL090C	-1.38265314603902	11.1882342265613	-7.03307412804463	2.7537986756002e-05	0.000142974638810209	2.32669976184744
YDR377W	-1.09452939971572	6.97496758362033	-7.00901013706845	2.76447700822704e-05	0.000143180341913909	2.49198391223567
YOR317W	-1.52616102521873	6.18730346434553	-7.00887134222068	2.76496109102042e-05	0.000143180341913909	2.66131490458383
YJL062W-A	-1.18823959538955	7.64315750607495	-7.00747517920121	2.76983564894987e-05	0.000143246246760385	2.42323475233492
YJL130C	-1.26978199330382	7.45038238142885	-6.99110196779329	2.8276966419685e-05	0.000146048695391022	2.43077677588441
YDR418W	-1.3519743644754	10.6999118454735	-6.98434394495062	2.85195691884312e-05	0.000147110670119833	2.28436887990271
YLL020C	1.43457102260566	6.42046372874037	6.97837735789207	2.87356236097088e-05	0.000148027825069604	2.4807116106779
YML073C	-1.40672715046325	10.5577891594485	-6.99816204918232	2.87718151317083e-05	0.000148027825069604	2.28187586107761
YHR041C	-1.49736829709582	6.17485430793512	-6.97212947591662	2.89637538363517e-05	0.000148822802334846	2.55805701008767
YIL108W	1.37607327666992	5.45190688092892	6.96918574171587	2.9071914039965e-05	0.000149185809208956	2.57698399171887
YLR185W	-1.38927546917498	10.6554315032407	-6.98311217173344	2.93219454880419e-05	0.000150274970626215	2.26156054558325
YLL011W	-0.950390896059623	6.66391520936228	-6.94873399806542	2.98354726051629e-05	0.000152534567384189	2.45520492475115
YLL018C	-0.862316398964809	8.82105002922908	-6.9486262837415	2.98395507731705e-05	0.000152534567384189	2.26844068297318
YBR149W	0.991944577665121	7.12948422793198	6.94512941046737	2.99722722281478e-05	0.000153016337164755	2.36269825123466
YGL026C	0.685325477483218	9.18537095994556	6.94036941989693	3.01539565380609e-05	0.000153746519425472	2.23152135583412
YBR268W	-0.942548068625754	6.68231089060097	-6.93237748372766	3.04616724877586e-05	0.000154964314647854	2.41187162009899
YLR257W	1.10342648160077	7.46169288374481	6.93214355662839	3.04707302123766e-05	0.000154964314647854	2.29624210898688
YKR014C	1.08949981548832	7.52023672359742	6.92568742789313	3.07218608685286e-05	0.000156041942112565	2.2844164844983
YBR162C	-0.908394924605213	9.28377548577294	-6.91566477114527	3.11161462140365e-05	0.000157843001904622	2.21219499617856
YDR388W	0.869761972358074	7.51370355276429	6.89981478919074	3.17508335659317e-05	0.000160857407760141	2.26003560677386
YNL317W	1.32973276127688	5.42650499555682	6.89606530204759	3.19030045415189e-05	0.000161270799119694	2.59191191368728
YPL256C	-1.89035298832754	6.04054706197785	-6.89580660475983	3.19135325388984e-05	0.000161270799119694	2.60163910556926
YGR279C	-0.802359200589091	10.216543744254	-6.89036717111326	3.21357647886199e-05	0.000162187736756778	2.16267639238583
YBL103C	1.72738475230933	4.35689814123409	6.88829398456538	3.22209042342381e-05	0.000162411325905659	2.70077290545195
YMR135C	2.25661283968341	5.95986985730056	6.9965950718583	3.22850546700754e-05	0.000162528686611253	2.50206200926722
YOR138C	2.21896574647867	4.90928425935097	6.88021139067578	3.25551567561657e-05	0.000163449200596696	2.76062934517613
YNL315C	-1.69354840224384	6.30981141898026	-6.88010397150779	3.25596240785565e-05	0.000163449200596696	2.52153339537655
YBR115C	1.34618857759017	6.49457011086144	6.87934508082826	3.25912034380639e-05	0.000163449200596696	2.34625778934468
YPR166C	-1.71417390324125	7.41574668166029	-6.9177496621633	3.29121199390204e-05	0.000164850756923784	2.28726041861089
YNL067W	-1.63502247313575	10.5647044938619	-7.03968315244718	3.30641631694143e-05	0.000165403996131774	2.17771795473881
YOL016C	1.36813106694867	6.51286720129393	6.85142958025279	3.37760504178609e-05	0.000168752955416875	2.29129393995735
YML070W	0.812110517368697	7.26943327444569	6.85016251424017	3.38309179377228e-05	0.000168815007074434	2.21523660454094
YIL018W	-1.28365748522823	11.6222824899943	-6.83413503922475	3.45332919522491e-05	0.000172103887335958	2.07874758746101
YLR303W	-0.854716708199927	10.1098929050363	-6.82947819177969	3.47402988757422e-05	0.000172918859360234	2.07981910626789
YOL098C	1.10472406661459	6.58487477743132	6.81477182732413	3.54028402697997e-05	0.000175996369691242	2.22963213356013
YGL012W	-1.04997128936533	7.83942630889576	-6.81351794686774	3.54599548269269e-05	0.00017606022515192	2.1521002804605
YER117W	-1.34188320935551	11.6401509989385	-6.82849866279875	3.5677715506723e-05	0.000176920541858151	2.04999876712354
YCR060W	-1.26099301147656	5.6930639855228	-6.80603493228532	3.58028752849242e-05	0.000177320093409892	2.46275023103775
YMR143W	-1.90294036650752	10.3830595159753	-7.21427898333152	3.59717432232866e-05	0.000177934854227625	2.15569859767466
YHR147C	-1.41570384579988	5.68915622059742	-6.79857897946268	3.61481058912373e-05	0.000178585114446523	2.44588635467118
YJR052W	1.3886080387484	5.08154531807396	6.79428586592526	3.6348511586078e-05	0.000179352395257856	2.47284596863801
YLR074C	-0.993052729891331	7.43947052465707	-6.78915550068392	3.65895694295082e-05	0.000180318113533029	2.13967389593691
YMR145C	-2.52973882921442	7.01998606309234	-7.31851722473584	3.68811080773824e-05	0.000181529909435334	2.3294529705679
YML112W	2.49871933723819	5.3412967802978	6.7791857102364	3.70629463748081e-05	0.0001819724859088	2.55129032131819
YGR086C	0.850035700673871	8.74305257027947	6.7784411315391	3.70985631932169e-05	0.0001819724859088	2.02069541567836
YNL151C	-1.85883949824709	5.53090716562308	-6.77823783586335	3.7108294209715e-05	0.0001819724859088	2.56897798907251
YDR045C	-1.13489970469461	6.45085074353932	-6.77714007707697	3.71608873411191e-05	0.000182005971620235	2.25952817140454
YPL266W	-1.16228258378762	6.98306450895424	-6.77523735895776	3.72522357020487e-05	0.00018222895619563	2.18171497757293
YLR060W	-0.894845476349465	8.88005835656567	-6.7690726305617	3.75498631955254e-05	0.000183459221042512	2.02234815734391
YOR057W	1.5054721764015	6.41263589062072	6.76548471293699	3.77242611031608e-05	0.000184085136696037	2.21902103738553
YLR104W	1.65935369382784	5.75274869714571	6.76419709247662	3.77870606975632e-05	0.000184165613228197	2.29918334324437
YLR046C	1.19370014132647	5.31949615058628	6.75764827656442	3.81082030928203e-05	0.000185503456181329	2.32742043737153
YDR362C	1.24271961447233	5.08731314965156	6.74420917435855	3.87764619881852e-05	0.000188525659323976	2.33447883999305
YLR287C-A	-1.35127808114258	10.0159243685263	-6.75956216059549	3.89764242692331e-05	0.000189266470474652	1.96657379462969
YOL129W	0.879301913562335	7.79566254001148	6.73663458305488	3.91586519571827e-05	0.000189919461992336	2.02366152925254
YHR102W	1.93070847859323	4.9174837688286	6.7273616763093	3.96320567938989e-05	0.000191981351850592	2.51308030982132
YPL263C	-1.28741488096033	6.19627352745386	-6.71627727790053	4.02060315836771e-05	0.000194524802443168	2.22734225068882
YNL169C	-1.52223525405679	6.64176740253858	-6.70896024396782	4.05898170945973e-05	0.000196143016506942	2.14607051505456
YOR252W	-1.24520661620577	6.1171768129705	-6.70230781407352	4.09421629852808e-05	0.000197605560913182	2.23192709951751
YPL004C	0.772193127156138	8.36528840424508	6.69211454505024	4.1488444040898e-05	0.000199999444788668	1.92310048428533
YKL006C-A	-1.85824320494846	6.05502819039424	-6.69015560174358	4.15943232211778e-05	0.000200267098608504	2.32817696906557
YPL031C	0.809211280126248	6.6649581179968	6.68891195609688	4.16616918998346e-05	0.000200348910139833	2.03813848386948
YDL055C	-1.41810122941591	10.5392337399194	-6.71386489436855	4.28536400147505e-05	0.000205832036640897	1.86878037047583
YCR073W-A	1.72638211867164	5.89418498392944	6.66554111915753	4.2949756035408e-05	0.000206044848917753	2.16839357229606
YLR437C	-1.73160645992309	5.51451015896478	-6.66402706815467	4.30346653293799e-05	0.000206203450620414	2.31546680451795
YNR026C	1.31815985669919	6.12976170927654	6.66098145858207	4.32060127592605e-05	0.00020651510883958	2.08282124347597
YDL091C	1.33941555949423	4.98409108080332	6.66046482685648	4.32351513786418e-05	0.00020651510883958	2.30201504410516
YJR091C	1.37691750103906	5.3067624730216	6.6601044334188	4.32554904861378e-05	0.00020651510883958	2.21393566376434
YJL191W	-1.24618885056936	10.4468594510916	-6.64686395008175	4.400990397615e-05	0.000209864973756773	1.82498245547202
YBR114W	1.81434716089573	5.97987673353338	6.64459240986544	4.41407465188056e-05	0.000210236825036275	2.14677531286589
YCR090C	-1.1062701450833	6.03399838908176	-6.63876445295377	4.44783576415233e-05	0.000211591421459735	2.13356733636883
YDL196W	-3.5212387157978	3.93411064528046	-6.62139083784699	4.55013765219957e-05	0.000216199491550749	2.46690068541854
YJL033W	-1.74390306898063	5.6153695782779	-6.62021449471113	4.55715518219755e-05	0.000216274536510736	2.35846476282641
YBL087C	-1.41493240811471	11.0548374763304	-6.67289353218537	4.65699443757997e-05	0.000220749307249768	1.78341424907833
YKL047W	1.64191430390186	4.96384136694413	6.60155212994163	4.67005614641478e-05	0.000221104920170138	2.31375774845526
YDL179W	-3.42414015727724	3.82462604716347	-6.59984030299231	4.68056159535387e-05	0.000221338804574582	2.31412991238098
YIL154C	1.78226711627356	5.29593348916829	6.59311557755748	4.72207757358553e-05	0.000223036846913891	2.20179044300675
YLR075W	-0.69653548244052	11.3224447196816	-6.58844116058516	4.75116871283907e-05	0.000224144697164425	1.74017631765571
YLR386W	1.92916472820643	4.73792773016878	6.58552491962599	4.76941537686097e-05	0.000224738921253271	2.34358249834961
YOL039W	-1.28112846820954	10.5360497330618	-6.57730881585476	4.82122887578487e-05	0.000226911564958538	1.72783514111519
YMR226C	0.959727831324608	7.96414535807792	6.56453201730954	4.90300880952756e-05	0.000230487778197294	1.76205537747578
YIL053W	-0.725282350755281	10.5349962139368	-6.56323296413808	4.91140668913342e-05	0.000230609969335108	1.70846688215932
YML088W	1.39348062812211	5.17991500936624	6.55311956983197	4.97731673636902e-05	0.000233346220950199	2.13281245944054
YOR132W	2.37223390324742	5.70692919003346	6.57070131323518	4.98141668561024e-05	0.000233346220950199	2.17899848165637
YDL234C	1.42776908005528	6.16429661064622	6.54233552685239	5.04864560084625e-05	0.000236217218289006	1.93655726427641
YLR259C	-0.788301280653057	9.50180569926389	-6.53811206253316	5.07687938912517e-05	0.000237234949983119	1.68126782390931
YMR140W	1.46606130817393	5.53616110683722	6.53729994159475	5.08232781960316e-05	0.000237234949983119	2.08872203058846
YLR260W	1.58258142117316	5.5533820775754	6.51606223141716	5.22706225702173e-05	0.000243704883894202	2.05398239618982
YPL009C	1.37603831985678	6.17171161992621	6.49434145984291	5.37967838258265e-05	0.000250526708753293	1.83981952257322
YGR208W	-1.13546769171499	6.28976428312309	-6.48730524070582	5.4301374546925e-05	0.000252580779617685	1.90460084887491
YJL047C	1.46938207748054	4.59732644948078	6.48608838852466	5.43891533683745e-05	0.000252693531479002	1.99701677220059
YDR436W	2.3185901029647	4.63548911674461	6.48151101121577	5.47207140234782e-05	0.000253937315835908	2.26513076287402
YLR107W	2.1954163168143	5.27644403976783	6.47821488429649	5.49608116161954e-05	0.000254754251512365	2.08555756471236
YLR361C	1.64511357912594	4.67018779907268	6.47051970439151	5.55257608811727e-05	0.00025678881939297	2.17157534743837
YMR237W	1.05438736638589	6.28394348649269	6.47047735405645	5.55288872712984e-05	0.00025678881939297	1.80884536087022
YJR002W	-1.33899789375966	5.7541663665537	-6.4655761270906	5.5891985902307e-05	0.000258167744405894	1.97830308418749
YMR049C	-1.81139642688717	7.84805438757783	-6.59754060249267	5.59655005736187e-05	0.000258207419699863	1.76312580622878
YJR032W	-1.00897001240875	6.30965588260422	-6.4562231313828	5.65919791765706e-05	0.000260795250504312	1.82863446048762
YJL104W	-1.03264476135211	6.00894663493301	-6.45281542778229	5.68493516299357e-05	0.000261678091935479	1.89209486655306
YPR143W	-0.997177633783866	6.60421131323254	-6.44899611249859	5.71393060363071e-05	0.000262708693764616	1.77157464037994
YGL093W	2.17460016533113	3.85374391113887	6.44564268890444	5.73952000985985e-05	0.000263580497450492	2.24467226777844
YLR354C	-0.740997712159228	8.96825961479359	-6.43905728918167	5.79013081398945e-05	0.000265598042067313	1.56008685348941
YNL054W-A	-1.29528667592048	10.4940685468592	-6.45342086662157	5.81459377156609e-05	0.000266412896653437	1.53512480634928
YNL313C	-1.34671181896605	6.35653226658902	-6.43428495637816	5.82710695950708e-05	0.000266678991691135	1.76931629958057
YDR002W	-0.804553294448693	9.23894399210566	-6.43100158523001	5.85269374404573e-05	0.000267542103678964	1.53919834312888
YBR068C	1.07289160554331	7.71207761479678	6.42480983247108	5.90127383782492e-05	0.000269453111975083	1.58540349064176
YLR163C	1.00802313047776	7.05992301749396	6.41596592937569	5.97141466178686e-05	0.000272343074655119	1.62166008037642
YGR264C	-1.28318646522911	8.03632634839588	-6.41336622346379	5.99220266728804e-05	0.000272978121509788	1.58622837340416
YGR111W	1.03001876792933	5.98507606584791	6.41074796558854	6.01321755042862e-05	0.000273622038879344	1.76329604827072
YGL193C	1.44903545466933	4.96194582843689	6.40670545013027	6.04581943764024e-05	0.00027479113032566	1.8573668332736
YLR199C	0.898899931895123	6.60020203815144	6.405579605408	6.05493283545089e-05	0.00027486564938977	1.6610579609024
YOR292C	2.23989074460671	4.76778123388269	6.40479635398726	6.06128173283451e-05	0.00027486564938977	2.16056911909347
YHR214C-C	-1.70730333699377	10.0644684904051	-6.71367391116728	6.07797168725239e-05	0.000275308580867913	1.5882023516143
YAL036C	-0.7967832893933	8.09775439960091	-6.39445242759933	6.14580136135182e-05	0.000278064300501663	1.52786000695443
YNL161W	0.997816350093174	6.24543054211668	6.39147431660589	6.17036919806807e-05	0.000278858617053599	1.69222384229681
YPR048W	0.830577334212928	6.47894958683621	6.37964307038969	6.2690168427361e-05	0.000282987972587147	1.6351993498578
YOL012C	-0.939908464624454	6.79969789259264	-6.3788165039154	6.27597163243308e-05	0.000282987972587147	1.64433459350841
YBR075W	-1.03599699598692	6.38501054775046	-6.37588961360451	6.30066534382767e-05	0.000283678206285892	1.72633224723125
YGL121C	2.42831223364332	4.78805854865318	6.37531266674584	6.30554524407162e-05	0.000283678206285892	2.14176150078561
YOR043W	0.980367330440387	6.73106259577958	6.36833173007788	6.36491352518331e-05	0.000286025549035639	1.58955590282921
YJR118C	-1.23540528843022	6.37484541769368	-6.36744211114397	6.37252213395531e-05	0.000286044249737475	1.71260870822991
YOL101C	-1.20772672739098	4.84630674561669	-6.36375500886353	6.40416087634896e-05	0.000287140336022997	1.87479561037057
YHR001W-A	-1.68249670924243	5.90626832966925	-6.36217847919429	6.41774036296935e-05	0.000287425151165868	1.75448750325264
YNR006W	1.23881948180774	5.51174782364587	6.36092288939682	6.42857752631118e-05	0.00028758664591833	1.76028005037466
YOR286W	-0.852064623144051	7.26116892591022	-6.35685700822951	6.4638056465306e-05	0.000288118688931688	1.54398212926341
YMR219W	1.74953979322589	4.71749783769888	6.35637731249769	6.4679755279075e-05	0.000288118688931688	2.02850850302398
YKR003W	0.893849558794334	6.07773972428922	6.3560778978281	6.47057973170905e-05	0.000288118688931688	1.67247446455864
YKR094C	-1.63903373200839	10.6003698552835	-6.63554675652844	6.47132269487069e-05	0.000288118688931688	1.4992041213291
YBR146W	-0.944172292879791	6.85871353797108	-6.3553754623132	6.47669368631957e-05	0.000288118688931688	1.5914172179486
YNR046W	-1.21168757252163	6.82350868526267	-6.3446037285832	6.5712305985579e-05	0.000291997587602958	1.58981134757616
YPL084W	1.09701111359408	5.91630018236708	6.34267973177471	6.58827163701912e-05	0.000292428083710101	1.67025971408953
YPR081C	1.03774509194778	5.74018801465418	6.32796232149152	6.72020440201965e-05	0.000297951537422878	1.70102625645434
YGR185C	-0.83010180098248	8.11779864049258	-6.31892322436694	6.80263739909947e-05	0.00030127047813161	1.4277276122132
YOR009W	-1.10261262246968	5.67111971553265	-6.31227304079307	6.86397679519035e-05	0.000303648895600356	1.71853795710867
YER009W	-1.0707721040232	8.53620394382325	-6.31037180947854	6.8816220728043e-05	0.000304091233150474	1.40114671836749
YBR274W	1.30256268733658	5.13298896522724	6.30451756845187	6.93626139318701e-05	0.000306165500118809	1.82895492662431
YPR023C	1.08269406376394	6.71299449683694	6.30203116366239	6.95960835501593e-05	0.000306451162087862	1.51270466534543
YGR011W	1.54604462190843	5.02835780450235	6.30174864610481	6.9622664800108e-05	0.000306451162087862	1.75737104983387
YIL148W	-1.30545863868397	11.3815675562669	-6.32470748801283	6.9735220230847e-05	0.000306451162087862	1.34114721486316
YLR166C	1.304178638817	5.77614003286244	6.30055008712162	6.97355548628401e-05	0.000306451162087862	1.68033109570809
YDR342C	-2.40001392721517	8.16723912020819	-6.9099215196153	7.03212135676695e-05	0.000308683737702673	1.62059563902921
YDL035C	1.89961064329612	4.54553742249858	6.29350303492271	7.0403287057783e-05	0.000308703277429772	1.98912717217439
YPL126W	-1.06301881120505	7.30044434989172	-6.29016333724662	7.07221269474605e-05	0.000309759800517677	1.47548927428264
YGL202W	0.855970124521173	8.84018340128175	6.2877433303572	7.09541318094066e-05	0.000310434083834995	1.3315730886357
YCR082W	0.963505074690111	7.39329066105898	6.28144956614391	7.15613425275442e-05	0.000312746658496751	1.42059427886241
YIL065C	1.18335473255214	6.69194168956195	6.27152985522381	7.25297201900001e-05	0.000316630842146685	1.50192332138471
YDL238C	1.79993588423385	4.12831163515654	6.26710552916036	7.29661531562552e-05	0.000318186832349152	1.97904096728141
YOR091W	-0.980315668843784	7.09083155494492	-6.26323348780358	7.33504178109943e-05	0.000319512170464758	1.45685060728488
YGL154C	1.76478259420111	4.99621117838497	6.26069052483761	7.36039638651952e-05	0.00032026582526464	1.84719385522876
YBR272C	1.35575205367578	5.54488656378815	6.24868467565278	7.48137650178698e-05	0.000325174145875485	1.64586602089533
YNL243W	1.21151218732288	5.70046637013317	6.24326956867075	7.53663944779157e-05	0.000327218505282392	1.56867959356689
YJL053W	1.02421174595614	6.37981286237004	6.23360176472457	7.63639383642509e-05	0.000331025607446839	1.44392970296768
YPR079W	2.98929729806771	4.35997252785637	6.23316119835188	7.64097328730697e-05	0.000331025607446839	1.96147374737528
YKL109W	-1.48884547085609	5.34168209281197	-6.23061893071313	7.66745637658973e-05	0.000331811469093551	1.76636104830095
YDR135C	1.3763513836782	6.4933442434801	6.22981429079199	7.67585889120147e-05	0.000331814030546829	1.43784580262328
YLR286C	-1.11793265903762	8.46675835549731	-6.21784963974052	7.80197233757077e-05	0.000336899500396514	1.2571575861262
YPR033C	-0.883562880778035	7.65653929889388	-6.21371952250676	7.84602010706043e-05	0.000338434077719949	1.31775379548313
YNL131W	-0.953661550890042	7.53657523091205	-6.20869107288325	7.90000880074512e-05	0.000340393661977934	1.32036868412767
YOR142W-A	-1.05177783606842	10.581705804125	-6.20750332809009	7.91281925476435e-05	0.000340411065162602	1.20195553866414
YKL170W	-0.878961158988255	6.67367509682523	-6.20706692460287	7.91753168909748e-05	0.000340411065162602	1.4049453414411
YNR021W	-0.726157357225394	8.34436259354764	-6.20586421595135	7.93053452672304e-05	0.000340601898626107	1.25068702457389
YPL112C	1.21305568114782	4.74638693039576	6.20190994042518	7.97344696963846e-05	0.000341743872740758	1.6528426856055
YOL041C	-1.0428567214345	7.08529401419927	-6.20138027515792	7.97921386051213e-05	0.000341743872740758	1.37398594691168
YPR158W	2.42115678367752	4.54611190170406	6.201041645391	7.98290313744442e-05	0.000341743872740758	1.88060280961853
YNL116W	1.49799734322702	4.71336223720593	6.1980180118325	8.01592595209824e-05	0.000342788575392416	1.77276867551301
YIL023C	1.24613875332188	5.87859118273771	6.19217794820991	8.08012387306988e-05	0.00034516275664016	1.54018979982155
YOR223W	1.54824360572907	4.85736486958247	6.18965609802191	8.10801592748553e-05	0.000345982610982939	1.62863169956492
YMR310C	-1.01835149332852	6.49430939135712	-6.18550216672037	8.15418429543924e-05	0.000347579752872046	1.4140758032632
YOR023C	1.34273545778061	5.39992735972301	6.18114727238858	8.20288895088142e-05	0.000349281470638709	1.51224549327806
YNL157W	0.900173215212529	7.37892469227131	6.17907293863528	8.22619761639825e-05	0.000349899336047228	1.2431128952257
YHL039W	-0.830759066227647	7.42124507493496	-6.17818309171586	8.23621830765704e-05	0.000349951284290086	1.28132907047431
YHR032W	-0.939361438226922	6.28823740600284	-6.17611997169084	8.25950175729181e-05	0.000350566045771073	1.46206649111814
YDR397C	-1.94463989304393	6.35652050376718	-6.26397214493149	8.31754189030671e-05	0.000352653135370467	1.46317500682585
YJL091C	1.12473340175496	5.7469228240287	6.16760882638406	8.35630320288937e-05	0.00035312072445332	1.45361330334181
YJL123C	0.743272391877085	7.12399095920317	6.16744838884219	8.35813957288583e-05	0.00035312072445332	1.26453739460108
YHR162W	0.931133995783851	10.0066621530822	6.16685855946494	8.36489448555809e-05	0.00035312072445332	1.14718126409533
YMR051C	-1.58987412749593	10.3212372610268	-6.42227684361313	8.37206545779666e-05	0.00035312072445332	1.22755829468633
YML026C	-1.41353655377373	11.1762597603282	-6.26045259758907	8.37296563136738e-05	0.00035312072445332	1.17049699469496
YPR074C	-1.09187664163779	9.65449490116551	-6.16532532731902	8.38248093140424e-05	0.000353147528222401	1.15346794904676
YKL082C	-0.955571177362833	6.44830265176034	-6.16358919493381	8.40244252870366e-05	0.000353332427130563	1.42512062835858
YDL171C	-2.15782439470765	6.02672054847165	-6.16339846691183	8.40463857343508e-05	0.000353332427130563	1.62624134708322
YDR153C	0.837220995172078	6.8289814852933	6.15661484873079	8.48314660591208e-05	0.000356256325783657	1.27285978639517
YDR481C	0.916536954315932	7.27388778278639	6.1505725747774	8.55373685912839e-05	0.000358841893341283	1.22907983283582
YGL189C	-1.40780089576114	11.0619151315782	-6.24139210032314	8.5874859753486e-05	0.000359878100357865	1.14329140454149
YDL106C	1.60142253189765	4.91424745247101	6.14434015770452	8.62720843440648e-05	0.000361162188880364	1.62616479402785
YDR343C	-2.26020338076858	7.99548620381346	-6.69517246628532	8.65528446290821e-05	0.000361558004825144	1.37664162284019
YJL172W	0.903328596896187	6.70198196884889	6.14170786570301	8.65844237700017e-05	0.000361558004825144	1.27042973877209
YOR021C	-2.42978051708006	7.37919697485984	-6.69359558021723	8.67092862765839e-05	0.000361558004825144	1.43693364254068
YOR142W	0.759775340500465	7.45143914794528	6.14048209375882	8.67302832796549e-05	0.000361558004825144	1.19691083496018
YDR053W	-1.83708038842298	5.09947246415693	-6.11506243241525	8.98151770445606e-05	0.000373690929451547	1.73353398494075
YJL063C	-0.918737932022331	6.17868011638272	-6.11495350256557	8.98286468583552e-05	0.000373690929451547	1.34517129919343
YLR072W	1.29535585351749	5.66689984146955	6.10822674306884	9.06646580022493e-05	0.00037677465504174	1.4012118291167
YNL336W	0.776503797035224	8.33170147861565	6.107312499903	9.07789233070459e-05	0.000376855718154615	1.09093494154589
YDR421W	2.82943401195737	3.39470450556922	6.09808465666949	9.19409269176373e-05	0.000381281612462402	1.78977652810518
YMR158W	-1.05254264563733	5.81907675671576	-6.08776336316286	9.32595269783296e-05	0.000386347019575851	1.41293234469449
YPR070W	-1.58923122272033	5.7048703594561	-6.084987997441	9.3617540306957e-05	0.000387426595006002	1.32965043284832
YKL086W	2.39237031121292	5.85866895377888	6.46361027489564	9.41538101798482e-05	0.000389240855597979	1.39957449311522
YLR250W	1.00169723483752	6.1980599054756	6.07895894401551	9.44003515125272e-05	0.000389854826547581	1.25013366532037
YOR136W	0.87193899503791	7.84673303454486	6.06690440688836	9.5986612042098e-05	0.000395721884478986	1.07272892120185
YKL157W	0.922389688285852	7.06496876636454	6.06665282973118	9.60200197440837e-05	0.000395721884478986	1.13327108113981
YHR047C	-2.07456935316769	6.03742715050843	-6.06126913704276	9.67379295299199e-05	0.000398267852733428	1.58496090832423
YBL022C	1.34234108055949	6.38640389157789	6.05675836310484	9.73438626806801e-05	0.000400348026764286	1.22458153285481
YOL088C	0.993968075338211	5.77836017101266	6.05533481930796	9.75359303569832e-05	0.000400723548584424	1.32186457911373
YCR067C	1.0458354578313	5.63170191134136	6.05373322453705	9.77525063255991e-05	0.000401198883030865	1.30056673880458
YJL140W	0.757648643334784	6.65253558321025	6.04738150714173	9.86165031475207e-05	0.000404327662904835	1.13174324062271
YBR273C	1.41686935106331	6.05908295363441	6.04441772273027	9.90224488550787e-05	0.000405573922859576	1.20840493818379
YHR200W	1.12814087288598	7.6071245808139	6.04102105849671	9.9489887178846e-05	0.000407069219455011	1.03979404294453
YER011W	-1.01376430639402	7.68929930578241	-6.03378189769154	0.000100494020435137	0.000410755107163966	1.13585207493457
YER143W	3.19296001672558	6.48617368514022	6.71635554659872	0.000101592196234528	0.000414817417273837	1.44104564111228
YDR162C	1.06203987436163	5.10038165350981	6.02506312065398	0.000101717815575199	0.00041490436158212	1.41057963733737
YBR265W	-1.12473823682387	6.00250418924305	-6.01523326877478	0.000103116728404156	0.000420179537769802	1.27476292831161
YMR152W	1.10878588376232	6.34499556486596	6.01271572286612	0.000103478310749774	0.000421221332499336	1.15486056542701
YMR170C	2.05311012499146	5.10693327536268	6.01182218253692	0.000103606971596949	0.000421313830307839	1.53071652949221
YDL164C	1.27623393829235	5.51583775523999	6.00392413954851	0.00010475168591062	0.00042553366176357	1.34214826749144
YGL145W	1.56354612040417	4.79514906971043	5.99607372381966	0.000105902924505103	0.000429771357915096	1.51412702386532
YKL196C	0.879302887669061	8.2693050704972	5.99525014014412	0.000106024483099746	0.000429826064513444	0.937749773897652
YHR019C	-0.669521613467687	8.84700534068969	-5.98261320739606	0.00010790850480528	0.000437018455815272	0.899373689622127
YKL106W	-2.54260492924585	5.72254766007134	-6.35235873656336	0.000108508975538214	0.000439003250982173	1.30611303256216
YJL198W	-0.796364075470806	6.84228231097835	-5.97680677256501	0.000108786164265127	0.00043967741390489	1.05379429194693
YPR175W	1.74842689012541	5.26086648247327	5.97598455449868	0.000108911061178312	0.000439735320107764	1.47841951742597
YJL069C	-0.861247220885778	7.03055209503973	-5.97046175888692	0.000109753975020064	0.000442689207560642	1.00387597694779
YER082C	-1.03402972311553	7.25070591876922	-5.96749669561727	0.000110209394431445	0.00044407574635649	0.988030941583366
YPL032C	-1.10496300055888	6.71615979498357	-5.96675860046742	0.000110323076395663	0.000444083881402381	1.09567213622433
YKL191W	-1.10596908438918	6.75305720902573	-5.95906311255394	0.000111515844687722	0.000448431258162862	1.08660286866702
YPL259C	1.12475235190142	5.46799354863127	5.95378727376114	0.000112341547251672	0.000451295286282725	1.18085965291449
YDL173W	1.06639066827412	5.96183118746189	5.94721247341917	0.000113379713769063	0.000455006177254858	1.13129787027517
YOL103W-B	-0.850168017944306	10.1316799602111	-5.93063470466478	0.00011604320635802	0.000465225636780085	0.799357830663386
YPR144C	-0.796693254814415	6.81707793490426	-5.92960369301559	0.000116211052051412	0.000465322879344914	0.980506782654557
YFL016C	4.10815324187764	5.02375698031966	5.95023559077076	0.000116301468963753	0.000465322879344914	1.5740186066217
YIL056W	1.07402252229414	5.95494910253934	5.92621096847324	0.000116765213958098	0.000466708799910912	1.05819891905821
YOR226C	2.4737315630742	7.11562576785704	6.38013177689976	0.000117473250150738	0.000469067385391048	1.18482040624197
YDL100C	0.945398698501023	8.58647204685967	5.91873698120654	0.000117996002055972	0.000470682146616449	0.80935786309167
YCR012W	-0.751242460009575	11.2463173646666	-5.91230882933557	0.000119065670122679	0.000474133152029067	0.76631739023152
YNR049C	0.946794200208567	5.58264091198813	5.91210607625613	0.000119099577288669	0.000474133152029067	1.12919391010537
YKR022C	1.69640839497625	4.69979592844123	5.90780912420766	0.000119820607490055	0.000476526555987948	1.3521837957278
YLR158C	0.717662445059526	8.0889024502645	5.90563376289474	0.00012018741312557	0.000477507834166226	0.811939610441512
YGR020C	-1.08871175900162	8.54734816251773	-5.89403289194071	0.00012216392203616	0.000484876165606594	0.795419059147729
YLR240W	2.00654769239317	4.85469159669498	5.89199678355295	0.000122514398337639	0.000485782414943959	1.42228258506177
YGL253W	-1.24790272269515	9.06945937339647	-5.90159840634975	0.00012347694358719	0.000488524585018339	0.763665058300722
YMR302C	1.33419994955924	5.11159436148199	5.88580896826615	0.000123586126643297	0.000488524585018339	1.2207346784593
YPL183C	-1.05417385248621	6.22643970275663	-5.88572587159405	0.000123600587024414	0.000488524585018339	1.03793906517058
YPR137C-B	-0.653756157004965	10.0581536404594	-5.88517023989476	0.000123697323890739	0.000488524585018339	0.733080756908134
YNR018W	-1.43122616372559	7.88576840104401	-5.96070312539188	0.000124191576019297	0.000489989978004705	0.834676545960484
YEL042W	-1.40600028933223	7.49861611613405	-5.89605707867878	0.000124317198551721	0.000489999503112186	0.899616227213389
YLR001C	1.36128844866716	4.65049096107216	5.86724935203502	0.000126861228386293	0.000499531787418107	1.30589952506579
YLR297W	1.11963082510094	6.29826763712141	5.86613757764381	0.000127060340948927	0.000499820945552802	1.00748217831279
YGL017W	2.97312455087273	4.69802736735242	5.86177725122753	0.00012784448267103	0.000502408604330719	1.46811609272215
YNL016W	-0.798595914908423	8.22443351217284	-5.85953144148788	0.000128250376853158	0.000503506168553809	0.751103230683761
YNL241C	0.812990950699504	7.99553650565299	5.85062258880139	0.000129874137029529	0.000509378148882088	0.741933231311071
YKL008C	-1.03110975159049	7.28361009152116	-5.79785185550011	0.000139954281747509	0.000548372589664869	0.7692877485856
YGL099W	-1.24344179269022	6.49560864914131	-5.79311941278341	0.00014089828053198	0.000551528013460319	0.907125888222911
YIL169C	-1.8483693568895	6.24173254928249	-5.80428430859279	0.000141889192563958	0.000554860687145387	0.964615958864993
YBR083W	-1.46354921769666	5.29044417101372	-5.78721195165923	0.000142086225263454	0.000555085381014496	1.12585506902531
YGR203W	-0.790552990638425	6.55332169452069	-5.78420944088333	0.000142694105946878	0.000556913110255872	0.807929695426036
YCL059C	-1.69646702508506	6.8233912940089	-5.86292568186601	0.000143351575256225	0.000558930602739223	0.826103097905653
YLR219W	1.09352721628202	5.49475830540517	5.77891648717158	0.000143772482850065	0.000560022687849863	0.979493267099089
YKL151C	2.34886397246226	4.95433161845932	6.0054652979546	0.000144707014895092	0.000563111348569256	1.02917654788917
YOL048C	1.65410660426595	5.69546406282714	5.77034468698966	0.00014553740193857	0.000565789098249944	0.927521070130883
YER159C-A	-1.51275347906008	10.4711082850206	-6.01482653168073	0.000146142205447937	0.000567585499088326	0.638583627771558
YPR180W	1.08942221567387	6.12736411676542	5.75944678668434	0.000147814760890756	0.000573521272256133	0.801972952076207
YDR176W	1.99463055682793	4.55485439405881	5.75555862060186	0.000148636471254541	0.000576147413430126	1.12667608719875
YPL110C	1.67160012513787	5.48588309678649	5.75139641400043	0.000149521508185228	0.000579013668989924	0.992171361525953
YNL212W	0.893983865340321	6.55706929304751	5.74592121017817	0.000150694320998203	0.000582461332770229	0.700303402407522
YGR003W	0.965781106372454	5.27011519998864	5.74551844614104	0.000150780982082001	0.000582461332770229	0.915336850304818
YKL021C	-0.957287954898252	6.43051022028761	-5.74519234229503	0.000150851187516554	0.000582461332770229	0.805176683850121
YMR315W	0.855060623416652	6.11866964308684	5.74367079801464	0.000151179215908894	0.000583161728098616	0.782134754790132
YER064C	1.01435703053035	6.8880238180541	5.7399928535692	0.000151975292432447	0.000585664474809925	0.658654664982743
YBR207W	1.01487355144156	5.84749443812894	5.7367987526535	0.000152670276891179	0.000587773176375817	0.778781916697451
YLR221C	-1.09385283892453	6.56700093727412	-5.73548721992203	0.000152956627739458	0.000588306101083001	0.730286136449239
YGR103W	-1.63752086407422	7.02309286110243	-5.74594858936282	0.00015365488114804	0.000589977599748418	0.806025689300733
YDR242W	1.65702257973073	4.98422726391465	5.73163334994155	0.000153801379832128	0.000589977599748418	1.08174965627468
YLR304C	-1.15806357140295	7.74000801236686	-5.73147474862408	0.000153836251179057	0.000589977599748418	0.619741027026869
YBR118W	-0.74614020646011	12.1360512573112	-5.72909070648322	0.000154361444598851	0.000591421450067082	0.487757534611948
YGR232W	0.758832979799763	6.82847197119621	5.72483623458966	0.000155303450028306	0.000594457960310463	0.64341410841384
YGR282C	-0.601850861362699	10.2527114324277	-5.72334442558747	0.00015563521207329	0.000595155036937957	0.487293864190075
YBR291C	-0.913908444480236	7.2336558284045	-5.71938238396368	0.000156520007736001	0.000597963564616789	0.617224459383637
YKL085W	0.622195286056678	8.09843359829144	5.70764475722039	0.000159172915510374	0.000607515052768482	0.510256317465088
YHL015W	-1.25594525171092	10.6105835982994	-5.77889189420157	0.000159641501983706	0.000608719322520804	0.483984630414803
YPL149W	1.05611820716771	5.91043832611521	5.69022210680529	0.000163199666154952	0.000621690682278013	0.731567689455495
YNL185C	-2.16468657650036	4.84315548878513	-5.68932665535185	0.000163409542407219	0.000621894497754556	1.19560648356848
YGR101W	1.41756312230721	6.17241222747072	5.68716485413865	0.000163917415030394	0.000623230936497013	0.728993041488664
YLR312W-A	-1.0898581282446	6.29532415650288	-5.67822004509584	0.000166036808332065	0.000630686138239371	0.687524620965422
YMR241W	-1.09605112600489	7.79685779333019	-5.67486251659772	0.000166839882037954	0.000633131880596318	0.512741376167693
YJR093C	1.04571815298211	5.47054458251438	5.67179637298661	0.000167576884494694	0.00063532246867054	0.821235326882492
YMR121C	-1.06166700130904	9.91360488121838	-5.6609097043926	0.000170221902083154	0.000644735718652099	0.396596053927499
YGR194C	2.39740988656319	4.28814164050973	5.65975577226681	0.000170504862360225	0.000645192994868328	1.09508156924625
YAR069C	-2.80563209649477	5.6077868573334	-5.98435063230772	0.000170916295678706	0.000646135083568646	0.953464256731694
YCL064C	1.74545941022264	6.43012691651173	5.83198635092979	0.000171226690917805	0.000646693779468291	0.636701929648843
YFR013W	1.44468348326086	5.03187201110028	5.65518439090489	0.0001716307741285	0.000647604922873855	0.980850216811674
YGL166W	1.37327467221116	5.2914342480947	5.65144817570209	0.000172556882874325	0.000650482202076958	0.855601229182491
YLR460C	3.6581066352319	3.75572254492754	5.64811588996282	0.000173387369897296	0.000652927808317858	1.18772592764843
YJR059W	1.98395249394335	5.26617737605504	5.64752933920138	0.000173533993812415	0.000652927808317858	0.966543428017161
YPL001W	1.98046570264219	4.45328722073696	5.64358757611207	0.000174522782239913	0.000656027509421677	0.932674718311168
YMR001C	-2.1333537790023	4.84599445272431	-5.63383848530443	0.000176994259943654	0.000664279639919891	1.11415084770792
YMR316W	0.768310554288063	6.58841392099552	5.63361185754159	0.000177052154466956	0.000664279639919891	0.513265598471989
YNL239W	0.771618133561343	7.61623692260407	5.6281020022387	0.000178465944830763	0.000668952933639911	0.429789430982109
YBR006W	2.4411677840806	5.08350719900739	5.62371450093094	0.000179600364575414	0.000672571233442959	1.00627788211473
YOL064C	0.700454784448272	7.71733988609299	5.62272559363807	0.000179857114968929	0.000672899102757695	0.411968096341931
YMR029C	1.03276286738561	4.9666278400249	5.62202651960869	0.000180038852178516	0.000672945972851463	0.758031358075318
YHR129C	1.80551179861209	4.85930012588362	5.61796057033124	0.000181099763371096	0.00067627582997826	1.02782579680498
YJL017W	2.36654830379389	4.0881128274014	5.61420504941332	0.000182085604758804	0.000679319371600152	1.14951381489625
YER154W	-1.10885616843271	6.25020753002246	-5.6127332381556	0.000182473522733454	0.000680128584733784	0.605097093865937
YHR026W	-0.781499034488604	9.19028917407917	-5.60794287028486	0.00018374221511294	0.000684216095041351	0.328348136225868
YDL113C	1.2139344667952	5.03957244317512	5.60553943900513	0.000184382288945473	0.000685957308827079	0.673964265837477
YKL065C	1.495995519848	7.91687837363731	5.75126824218	0.00018679237274196	0.00069427408074278	0.425756872643386
YPL160W	-0.720341650161016	8.44425140097801	-5.59456252297466	0.000187336024949545	0.000695644604317779	0.335740902695363
YIL143C	1.11988290132896	5.96448545001378	5.59022734380626	0.000188516434296788	0.000699374868655156	0.535483612601897
YLR396C	1.73139397935905	5.45634977511981	5.58766082201015	0.000189219000749446	0.000701327088518683	0.740436868395003
YMR285C	1.18502336978235	6.27538938514193	5.5861456365542	0.000189635082739461	0.0007022148268667	0.534035246129705
YCR030C	0.831033592504181	6.22641977311438	5.58002438046442	0.000191325993552513	0.000707817187310087	0.502900574678046
YHR001W	1.28195449594628	5.14714613919877	5.57339564194103	0.0001931752474932	0.00071390250552329	0.800228430257983
YOR075W	0.984643977065177	5.45947470238649	5.57284436568543	0.000193329896517119	0.00071390250552329	0.623490046779009
YNR003C	-0.82172595755462	6.414247228962	-5.57054090002637	0.000193977516093844	0.000715629481915787	0.539559304077699
YDL200C	1.45517259575579	5.10212853230458	5.5683610667768	0.000194592508186303	0.000717232998199191	0.844787588021777
YOR145C	-0.91302437195087	7.60387139946817	-5.56546945793324	0.000195411523876828	0.000719584843016802	0.351187491107159
YGR061C	-0.8976158040568	7.42912527270439	-5.56274047794632	0.000196187850432825	0.000721170321142035	0.36674808987633
YPL245W	-1.21576658604256	5.82767131708604	-5.56268120286092	0.000196204749176686	0.000721170321142035	0.579539337332027
YAR066W	-1.02939388093081	6.15950839110271	-5.55503985534489	0.000198396279005073	0.000727945131476492	0.498643234503346
YGR152C	-0.924383644259287	5.94404113274937	-5.55471147092529	0.000198491042559028	0.000727945131476492	0.622175504756084
YNL165W	1.20024262540596	5.38482592578933	5.5543443213223	0.000198597049950212	0.000727945131476492	0.668536444576665
YML080W	-1.07729741955191	6.10125568123001	-5.55319207628441	0.000198930130911067	0.000728494595426622	0.611838218659622
YEL003W	-1.05310490285263	7.6817170489451	-5.54351817403303	0.000201750193825965	0.00073687753696186	0.318996732149722
YKL043W	-0.886254817345732	6.41589145623041	-5.54333231743101	0.000201804789038882	0.00073687753696186	0.515249770220439
YGR284C	0.798496032038562	8.11039233562183	5.54282124687805	0.000201954996820655	0.00073687753696186	0.268284408861076
YGR008C	1.00026191064277	8.1531884336103	5.54280286668797	0.000201960401128596	0.00073687753696186	0.255484225083334
YKL012W	3.51189104646736	4.07779484200933	5.54175082131587	0.000202269990158395	0.000737330660733216	1.04835934383834
YNR041C	-1.27867683592505	5.15633167188034	-5.53852901707828	0.000203221234313281	0.000740119824966958	0.835598535086869
YGL120C	-0.949859407658463	7.97246929597996	-5.53559500133052	0.000204091660011449	0.000742609818724185	0.275655984725581
YNR061C	0.992996898677148	5.68374143711381	5.53296688599304	0.000204874711498613	0.000744777630374756	0.504773492675692
YKL032C	-1.44878620373334	6.79798967296239	-5.54099642410074	0.000206245414205946	0.000748661902123546	0.429524735326846
YDR210W-B	0.810628668501614	9.09598310824566	5.52814515242436	0.00020631969945371	0.000748661902123546	0.194941852712914
YKL060C	-0.890815449371603	12.0106246891136	-5.51980862771803	0.000208843710180537	0.000757129840827709	0.168557917963327
YER008C	1.42084299920905	4.65872648892661	5.5166325531144	0.000209813959923382	0.000759954570687879	0.761235815480485
YOR126C	1.22000151224639	5.51719416383309	5.50422932716674	0.000213649271290492	0.00077314208546159	0.619879526482942
YGR097W	1.26750171594094	5.77180843574778	5.4996442951895	0.000215085914898957	0.000777633348684683	0.508771483073742
YBR102C	1.4511329072474	4.82730863120066	5.4941089970702	0.000216834044887605	0.000782683359442365	0.686923097070978
YGR094W	-0.882957327553894	8.54724724362517	-5.4939757761135	0.000216876304275958	0.000782683359442365	0.179506645869228
YKR082W	2.03290179838649	4.72072972031076	5.48634353932135	0.000219312069245343	0.000790756209781258	0.882872463230728
YPR032W	2.20368480258374	3.94822448847709	5.48341045184611	0.000220255882744678	0.000793439896445276	0.736518176861864
YML102W	2.22217570564787	5.25980321334508	5.47755020475948	0.000222154594657696	0.000798979303551008	0.810229939721495
YML058W	-0.636133270530701	9.28337513864521	-5.47742484552813	0.000222195400987532	0.000798979303551008	0.120045956638986
YER072W	-0.682004873359197	9.77400204580763	-5.47602546875136	0.000222651462136924	0.000799895993603025	0.1139124457559
YDR032C	0.710710084162793	8.93982644606669	5.47534628881594	0.000222873168513558	0.000799969847633954	0.118610599575913
YOL018C	1.00759826584248	5.3896068650395	5.46948715555975	0.000224795579914689	0.000806142489919493	0.550743298499389
YGR270W	0.934501139121784	5.72401010777144	5.4669051870383	0.000225648340436912	0.000808471576502342	0.41883192652184
YEL052W	1.05823937174511	5.20798758400654	5.46488478257218	0.000226318034727987	0.000810141155817465	0.476613025766211
YGL101W	-1.51828963454131	4.77946652104779	-5.46137794826624	0.000227485463835436	0.000813438799274615	0.5824556793802
YGR215W	-1.06070651010856	4.78622542043869	-5.46089025920197	0.00022764832375978	0.000813438799274615	0.570417403320238
YML016C	1.28318585740033	5.3061625108348	5.45903672729888	0.000228268430702613	0.000814922395784824	0.570722933830053
YPR134W	1.33332365823166	4.59333152304079	5.45643933687301	0.000229140429416742	0.000817301782771645	0.617368963522563
YDR484W	2.02503789193199	4.2400799194038	5.45375610430611	0.000230044976324452	0.000819792895020022	0.841606972749773
YOL052C	-0.93793503413401	6.26073081513668	-5.45182927020272	0.000230696880246693	0.000821380029311636	0.365111337337598
YOR192C-B	0.68898018390988	9.0427665723847	5.44921592627033	0.000231584198055716	0.00082380174925544	0.073470347509744
YNL221C	1.06268274158991	5.76959223646403	5.44821403968604	0.000231925335944943	0.000824277981280643	0.38455791419291
YDR131C	1.70388027577247	4.60780973451053	5.44688859079096	0.000232377468446348	0.000824516865941116	0.742752837565794
YKL146W	1.44266127055352	5.3051371566649	5.44680154796683	0.000232407193039978	0.000824516865941116	0.392189214208315
YER090W	0.855500074182679	8.08529360641904	5.44465388409971	0.000233141891982421	0.000826386189317369	0.111315520481477
YDR524C	-1.04098457593895	5.54033164022257	-5.44083148615692	0.000234455633780558	0.000830302809924557	0.480552598915855
YNL190W	-0.870637326470398	9.66643174625933	-5.437368327954	0.000235652718858692	0.000833799700089875	0.0563299106916562
YDR463W	1.91932728413159	6.05538218268746	5.552128598354	0.000237468730911826	0.000839478349187851	0.42748822001527
YBR290W	0.77496935501587	6.46910307900655	5.42660299583349	0.000239415665651556	0.000845062977480013	0.216946251454941
YOL103W-A	-1.67201798930253	8.61963527197716	-5.70280620814769	0.000239473466336428	0.000845062977480013	0.210228780324781
YBR058C-A	-0.951652514474564	7.95297887554868	-5.41362298949596	0.000244038061409172	0.000860407243106629	0.0969302441148088
YER080W	0.813991010296504	6.02119634697593	5.40351977180045	0.00024770176520896	0.000872550859376471	0.279822479172953
YMR246W	-0.943081580222602	8.43749164591401	-5.40281174762368	0.000247960701762576	0.000872690009654658	0.0393043106453286
YBR095C	1.50589947091877	4.94251727761037	5.40052399016188	0.000248799346679577	0.000874867375547901	0.442270369023863
YFR039C	1.54557719338564	5.05948722207394	5.39101097650646	0.000252319162083813	0.000886460519087743	0.474353153737701
YIL110W	-0.853056155113789	6.27295771872537	-5.38787406540575	0.000253491416878937	0.000889792908144337	0.269316845551277
YPL217C	-1.49381920268278	5.8981664873358	-5.38431155821868	0.000254829753947675	0.000893701879585452	0.474813817030068
YDL219W	-0.996657514884265	6.01173881577466	-5.38363955990929	0.000255083048020328	0.000893802010552286	0.311957794113399
YPR080W	-0.629667805125077	12.1502046037508	-5.38040955344099	0.000256304270922141	0.000896674343522487	-0.0483285465932699
YDR262W	1.18366983038214	5.81660307497857	5.37957372256935	0.000256621300646873	0.000896674343522487	0.317663116140743
YPR172W	2.19410941102657	5.15392017379616	5.40650776686107	0.000256701315442075	0.000896674343522487	0.524515664889965
YNL075W	-0.803051729319503	6.52014506749304	-5.37909084460281	0.000256804646032716	0.000896674343522487	0.196484306604008
YPL052W	1.16935904104372	6.76103752765975	5.37233361839356	0.000259385004353442	0.000904593920958212	0.121731886896275
YPL085W	-1.0962181284309	6.25796600886286	-5.37091017021846	0.000259932084132237	0.000904593920958212	0.232131969117625
YGR200C	-1.10272400762157	6.20232886741814	-5.37081999165508	0.000259966784198667	0.000904593920958212	0.266672022566152
YKL152C	-0.51777045779308	12.0388591623364	-5.37077886016978	0.000259982612938204	0.000904593920958212	-0.0633637327158425
YMR093W	-0.677689259961574	7.21561469491565	-5.3684204395763	0.00026089192899385	0.000906964337070403	0.0780692081859797
YPL214C	1.41362298112423	5.65422424650921	5.36050917582561	0.000263967024271262	0.00091640949528146	0.319955604352749
YER100W	0.763736728478394	6.26466673479814	5.36024666437616	0.000264069721295588	0.00091640949528146	0.151850054012847
YAR003W	0.89253039876594	5.52306365623794	5.35501668297989	0.000266124632298003	0.000922066700873699	0.297789252411888
YOL032W	0.987690722939034	5.37863494130631	5.35491796281109	0.000266163583757357	0.000922066700873699	0.269100749390137
YOR112W	1.11540962944179	5.23602837631727	5.35298933135926	0.0002669257719146	0.000923475589898129	0.429877131565426
YNL104C	0.812807663694663	8.95079498381165	5.35271422671406	0.00026703468151442	0.000923475589898129	-0.0733160965675648
YGR246C	1.32308105160782	5.51891051024309	5.34655563719027	0.000269485195789922	0.000931140420205492	0.453615669389424
YDR098C	0.630266635349395	7.02524940190403	5.34563587678764	0.000269853220179069	0.000931602653343887	0.0346522736375512
YOR232W	-0.889773950822901	6.90446355442187	-5.34425088950368	0.000270408405984207	0.000932709653598605	0.0993446323405758
YDL060W	-1.11677579742978	6.24401701237178	-5.33593950399063	0.000273765753635112	0.000943421423090974	0.248507562060635
YNL023C	0.984291544190265	5.59691826908625	5.33539224271141	0.000273988369039496	0.000943421423090974	0.236437694329968
Q0120	-1.29460913870147	6.60269581088162	-5.32993822781329	0.000276217517101858	0.000949991811599084	0.30614213190885
YPL193W	-1.9271571115848	5.1541667610858	-5.32955643497021	0.000276374283635942	0.000949991811599084	0.496187501870569
YHR146W	0.804248312046162	7.10881593981447	5.32435193420023	0.000278520755002118	0.000956543214717983	-0.00404717422660195
YPL151C	1.72762924906643	4.22520074707934	5.3226263172001	0.000279236355693309	0.000958173413798352	0.45539050477705
YNL208W	0.847699151874679	8.57844575628378	5.31659385499665	0.000281753391416349	0.000965601033432758	-0.118703979031988
YEL056W	1.21944705019263	5.13646816358103	5.31627632493319	0.000281886547602573	0.000965601033432758	0.397924170205889
YDR322C-A	-0.931415155410051	7.65085437617612	-5.31426623717417	0.000282731033131695	0.000967591175304867	-0.0397981826069618
YNL121C	-0.647405756241778	7.30376882652585	-5.31373630029014	0.00028295412041226	0.000967591175304867	-0.0182525847146007
YML123C	-0.575666469503586	11.0554174336376	-5.31140722619381	0.000283936813025421	0.000970117444503523	-0.152017055752428
YDR458C	1.2857986719109	5.5185729975652	5.31062365200176	0.000284268237933228	0.000970416122111972	0.331393109538237
YDL224C	1.00197500377823	5.17936123037411	5.30698304266742	0.000285813499597951	0.000974854449314795	0.268075350882942
YGR155W	-0.758975233789991	9.344719917837	-5.30587688089275	0.000286284780313919	0.000975311504769843	-0.145754267529496
YPR158C-C	-1.58904251240867	9.63035706973404	-5.59645017319183	0.000286437977764943	0.000975311504769843	-0.0228220077102437
YNL122C	-1.39698785417612	5.03239172965458	-5.30437548793643	0.000286925772894464	0.000976136697007086	0.403465951866671
YJR050W	0.97680948642802	4.89902942387224	5.29952149406104	0.000289008569712412	0.000982382121150653	0.282566171130676
YGR027W-A	-1.78432800709205	10.0587231741919	-5.71770878046027	0.000289627100700178	0.000983643876588053	-0.00125722202692202
YBR120C	-1.37902342229888	5.146243029197	-5.28889403628026	0.000293625079945964	0.0009963711117279	0.237616015189586
YLR200W	-0.787844880400631	5.96930561439951	-5.2783175210787	0.000298297438933039	0.00101136309858201	0.127024322514134
YDR308C	-1.13738463470158	5.91046166507232	-5.27518467503038	0.00029969656560075	0.00101501631329047	0.14062471531921
YKL213C	1.25171681239733	6.59000804281953	5.27466111711976	0.000299931066252705	0.00101501631329047	-0.0262870422800363
YCR057C	-1.50338559065812	6.19580368660982	-5.27419365962619	0.000300140604583755	0.00101501631329047	0.230013017147617
YFL020C	-0.78589219564884	8.80735447260639	-5.27115141844332	0.000301508103046389	0.00101784385646373	-0.18222387881003
YPL279C	-0.856881310600659	5.99113318749625	-5.27069548060848	0.00030171361922798	0.00101784385646373	0.171147931517311
YLR299W	1.33292705826406	6.2952267684037	5.27062698326283	0.000301744507611449	0.00101784385646373	0.0550471069399725
YMR004W	2.51678831366304	6.10876579646651	5.66127378301889	0.000302379026871604	0.00101851012038795	0.27837230241633
YCR097W	-1.5537610194289	5.97790183222062	-5.26905518262237	0.000302454224837357	0.00101851012038795	0.216948042633677
YER136W	0.719416563248087	7.94786803451279	5.26794840562006	0.000302955034662332	0.0010193334795703	-0.158016687900139
YGL252C	0.700131751242738	6.6028226252058	5.26161921969868	0.000305835950461616	0.00102815686811991	-0.0551085676012493
YMR220W	-0.752407769474273	5.70076674870683	-5.26020426769461	0.000306483984780829	0.00102900856468359	0.0359544980230453
YDL082W	-1.38820690499308	10.6109517948791	-5.4607897072364	0.000306817872764477	0.00102900856468359	-0.155125024961165
YHR141C	-1.62633361952462	10.9865806042907	-5.6190408170686	0.000306865516146527	0.00102900856468359	-0.0984214117414668
YPR137W	-1.16500335221871	5.85581317451135	-5.25578366940498	0.000308518002942601	0.00103205971056346	0.135999833757825
YJL034W	0.762072943912603	9.45891411122053	5.25576021844864	0.00030852883147213	0.00103205971056346	-0.235074443061891
YPL211W	-1.18547492902819	7.50763502951694	-5.25570585798901	0.000308553934085982	0.00103205971056346	-0.0802860756529418
YPR028W	-0.758415632332888	9.26036187855807	-5.25477836135456	0.000308982569086268	0.00103262493887066	-0.222172218843372
YFL041W	0.684672270018623	6.29478068817327	5.25241032862088	0.00031007981144399	0.0010354218388856	-0.0158531507985185
YPR158W-A	-1.20156207196202	10.6664787989383	-5.31425016840919	0.000312082399689584	0.00104123465064218	-0.224343064981205
YOR122C	-0.650163425926142	8.85379658004957	-5.23771856327527	0.00031698061336446	0.0010566906113583	-0.237968892953949
YLL034C	-0.964117007225205	5.45795984791519	-5.23019882133731	0.000320575701949559	0.00106778020657738	0.212166218466977
YLR029C	-1.18188416810617	10.5548962251326	-5.29413904071883	0.000320884719389853	0.00106791508704054	-0.254102757752467
YGR054W	-0.782795805578089	7.69994561246184	-5.2266952142337	0.00032226551424422	0.00107161367069336	-0.192004483890053
YGR081C	-0.874159481914461	6.49899999677703	-5.22583060094672	0.000322683978226536	0.00107210875639677	-0.0374570286213602
YKL019W	0.894871896841646	5.90937520858617	5.22477797562291	0.000323194218174158	0.00107290768420586	-0.00179306644321287
YOL002C	-0.923614300847253	6.4566467296151	-5.22125561993532	0.000324907860364272	0.00107769688129167	-0.010368407898051
YLR186W	-1.06215087312806	7.20747700288971	-5.22014096988703	0.000325452153040602	0.00107829688738762	-0.12684868509344
YDL180W	2.13466066993295	4.37848372209745	5.28408698251606	0.000325631018796211	0.00107829688738762	0.255322063424879
YDR339C	-0.774121598377075	7.37896105210612	-5.21672479932717	0.000327126344231929	0.00108234731365256	-0.168356151411982
YHR133C	-0.636769420962512	7.30474359239486	-5.21434135785318	0.00032829983896642	0.0010849037798725	-0.172064442240658
YOR335C	-0.860862994752798	8.11549367045218	-5.21404797872128	0.000328444594158031	0.0010849037798725	-0.22496879032447
YGL248W	1.09104680207096	5.40513033359064	5.20780621904399	0.000331540453671134	0.00109422106576772	0.0896500545623411
YJR027W	-0.806274036823973	10.5116165237607	-5.20711934178851	0.000331883028976533	0.00109444345459343	-0.314563916959137
YJR086W	0.780849548654758	7.1696682254709	5.20003544648359	0.000335438107201254	0.00110525049903843	-0.221870445494917
YML058W-A	1.29149966686422	7.55770337598881	5.19624865336311	0.000337355107559937	0.00111064674070022	-0.0791556260274264
YNL123W	0.755768609739017	6.85349253044791	5.19452501827976	0.000338231522532685	0.00111261105468361	-0.169709491539338
YKL020C	1.36707306453146	4.73325979388172	5.17845358146582	0.000346520804915906	0.00113893656293435	0.263365994084587
YPL158C	-1.40460302363374	4.36481652612166	-5.17264589034205	0.000349569162933064	0.0011480070693516	0.346885878464801
YLR157C	0.82583899950741	8.1274401678795	5.17039455558107	0.000350758504037805	0.00115096251696233	-0.317063704772512
YFL017C	-1.39950815412228	5.58166305535802	-5.16471189783161	0.000353779720768877	0.00115991916693967	0.104170494065133
YJR028W	-1.65335834420712	10.1311684436977	-5.52829878484056	0.000358813664816408	0.00117524853307172	-0.242292978962245
YNR012W	-1.02119587545643	6.31531033549367	-5.15492818998594	0.00035904625790348	0.00117524853307172	-0.0595421592843088
YDR139C	-0.941872121721943	7.21216537594009	-5.14328848708791	0.000365420591568859	0.00119512968147151	-0.260514944858253
YGL004C	1.34814264970874	5.0167218985354	5.13646068978766	0.000369215604027312	0.00120654926640643	0.0993259616589599
YDR127W	1.00209331824776	7.28061281279701	5.13549397827855	0.000369756294272391	0.0012073241234165	-0.310729022985242
YIL062C	0.896846364027814	8.24660307936148	5.12691278547212	0.000374592865203927	0.00122211306391798	-0.398913178070768
YNL229C	0.699708930977937	6.49784283360617	5.11893338339009	0.000379150576544475	0.00123596872370277	-0.250161740436771
YNR035C	0.775807699586307	7.7757919260336	5.1145522020756	0.000381678055030943	0.00124318888194763	-0.398273684762732
YPL257W-B	-0.557574598271053	11.3137221203627	-5.11031200401619	0.000384141246463103	0.00125018800096871	-0.472432558299783
YMR210W	1.71800455441507	4.85322042231374	5.10920959278877	0.000384784414212256	0.00125125724883249	0.0690687779332482
YOR090C	1.02177526973045	5.89481759683412	5.10702779962595	0.000386060687758808	0.00125374752749301	-0.140956428473405
YDR415C	2.07502528477479	5.22114660304875	5.10682299934056	0.000386180719431466	0.00125374752749301	0.209360267701516
YMR071C	0.574370983151431	7.17300189478741	5.10301609088056	0.000388419145691764	0.00125998608679946	-0.340190026618314
YFR001W	-1.27330689799153	7.05016935367816	-5.11088792291873	0.000389992701119348	0.00126405947216923	-0.285269892713878
YLR090W	0.861544743151184	6.08771770615098	5.09953243885697	0.000390479575138967	0.00126460689766097	-0.188020964554928
YPR004C	-1.18047862343838	6.98471881613677	-5.09653393345273	0.000392262356111484	0.0012693469408099	-0.305235763296453
YBR302C	0.598015748484819	8.00616319577495	5.09540938278456	0.000392933191843948	0.0012704839869621	-0.440639688818555
YBR061C	-1.30775757076452	5.67524215201361	-5.09394680405881	0.000393807496725127	0.00127227653491132	-0.0405073764317256
YLR110C	-0.581171484386797	12.5796122686524	-5.08211670252902	0.00040095571521171	0.00129431889561442	-0.521615500087997
YKR036C	2.04332933853795	4.35076985236977	5.07821571533291	0.000403342946384986	0.00130035572394108	0.21755170478415
YDR110W	-1.27256832212811	5.41722836206151	-5.07799290790075	0.000403479749394845	0.00130035572394108	-0.0854778643218186
YCR041W	-1.31807293251819	5.99085957668213	-5.06763656907957	0.000409893177610336	0.00131995560109822	-0.04090862506298
YKL099C	-1.00143830524304	6.32024893594857	-5.05201431584716	0.000419773209784919	0.00134974133620809	-0.291120968265403
YDR302W	-1.15793926351897	6.22510658053253	-5.05193895000911	0.000419821481742371	0.00134974133620809	-0.272054993432512
YBR016W	1.0006791111846	6.79715923611701	5.05045704460559	0.000420771842632576	0.00135170405343276	-0.424601595425863
YMR194W	-1.79423896235289	9.56705800635589	-5.45974911930747	0.000421944157608452	0.00135437604100792	-0.381544836976961
YCL002C	-0.842936656041052	6.09121977423357	-5.04493223677326	0.000424335130312082	0.00136095226875093	-0.250555159579783
YDR437W	-1.13905277168491	6.26708427092102	-5.03831793495176	0.000428643265396511	0.00137366177798705	-0.233420059380477
YPL218W	-0.795885218791139	8.27588685630946	-5.03610483500178	0.000430095081107255	0.00137715662303982	-0.530315193256969
YCL042W	0.923325944500896	6.2311424533162	5.03560093654376	0.000430426372250061	0.00137715662303982	-0.335095695932921
YJR010W	-1.06161034223182	7.00934994965886	-5.03398095060032	0.000431493277821238	0.00137946042274523	-0.344527052656685
YER120W	-0.58606304139311	8.01757339497028	-5.03291664828374	0.000432195743166594	0.00138059636190646	-0.523639336649952
YDL103C	0.836915361023039	6.19945060339406	5.03128080605288	0.000433277805581434	0.00138294208089676	-0.341364693627571
YBR155W	-0.725982926179224	6.6695716071404	-5.02710463852068	0.000436053276916852	0.00139068474923683	-0.382683114474993
YDR460W	1.42309246906351	5.01530960720798	5.02282811446133	0.000438915002626103	0.00139868987615706	-0.00426645665119185
YNL044W	-0.734431437765738	8.47334866196727	-5.02026538330769	0.000440639450344334	0.0014030609239547	-0.562863314252434
YPL240C	0.776386362094289	9.7276197517957	5.01631729664366	0.000443310177145848	0.00141043565960723	-0.614459550419157
YDR487C	0.623922915184536	8.42267880999356	5.01521932825204	0.000444055958088662	0.00141099781323395	-0.586875995641416
YKR102W	-0.977733999713559	5.65658256781289	-5.01501271665103	0.000444196445101561	0.00141099781323395	-0.217824828158066
YJR017C	1.91162306904079	5.57557571338009	5.02412334209853	0.000445227546233596	0.001413144414502	-0.072049051511148
YLR160C	0.659574408279081	7.99118751828482	5.01179390238724	0.000446391200273489	0.00141570797726289	-0.561901908612501
YEL015W	0.753690956871618	6.45086692235294	5.00716400813322	0.00044956829906958	0.00142464790868504	-0.444364608249871
YDR028C	1.01120206883809	5.63784362635698	5.00524032958222	0.000450895400014139	0.00142771576899381	-0.2888400894085
YPL047W	1.08769014312233	5.23668673528213	5.0028960670343	0.000452518271929178	0.00143171453258738	-0.118431274151567
YDL167C	-1.28176414900397	5.45440176797601	-5.00195776616192	0.000453169568367639	0.00143229404794098	-0.187998949462031
YML129C	-0.671972919549919	6.78229596116661	-5.00159487443341	0.000453421726516895	0.00143229404794098	-0.464414844309882
YPR148C	0.741990868818829	6.88000192467267	5.00076047205863	0.00045400208218665	0.00143298911179072	-0.498913163411535
YEL027W	-0.631905177993277	10.5644959854	-4.99947491928621	0.000454897771119178	0.00143467758583741	-0.647024753751269
YJR058C	0.965529985999718	6.0338557343604	4.99758234233486	0.000456219807029511	0.00143682527549599	-0.363944267589057
YHR038W	-1.69096708975521	5.88364939343001	-5.05647795329419	0.000456455304283416	0.00143682527549599	-0.268060234848773
YML028W	0.763835110122555	10.7828541256388	4.99694976097004	0.000456662596989424	0.00143682527549599	-0.652550555718519
YDR338C	1.58331542965678	4.58688060079573	4.99272751835254	0.000459629752418095	0.00144501780661404	0.100257496534966
YDR050C	-0.647310881984115	11.7442650076665	-4.99102196120798	0.000460834114197489	0.00144765977264093	-0.665923724892791
YMR263W	1.54920353785689	4.96826027439923	4.98875665914132	0.00046243891130544	0.00145155449902268	0.0129398347634542
YLR438W	-1.30545196828589	6.33980608811413	-4.98523044672818	0.000464948773297491	0.00145768148267506	-0.346781720137844
YKL039W	0.714811914480076	7.06178609121378	4.98498513954492	0.000465123912877711	0.00145768148267506	-0.543541341207512
YLR201C	0.634345503153233	6.45365248857118	4.98154937591066	0.000467584277193616	0.00146423832314883	-0.452745196626631
YDR055W	-0.974094021452318	6.66602270206495	-4.97711313591798	0.00047078151922447	0.00147309056015399	-0.453307869488938
YJR065C	0.671636798690304	8.00200603749406	4.97633948349843	0.00047134146810214	0.00147368319075646	-0.625051363811528
YLR144C	1.25439182219196	5.1664387873031	4.97492066292854	0.000472370208345184	0.00147573944900927	-0.299010972687396
YJL156C	1.19364285807294	5.48107578876021	4.97344760019293	0.000473440797279195	0.00147680018752488	-0.193403781806785
YOR171C	0.894303012064626	5.45957581291333	4.97343163962959	0.000473452411137597	0.00147680018752488	-0.301454867028556
YKL079W	0.956783727196965	5.60095874867924	4.97169824744508	0.000474715530438869	0.00147938347996032	-0.30244696066873
YGR121C	1.46461887408292	4.93017186704423	4.97118565083526	0.000475089742707172	0.00147938347996032	-0.21132121477152
YNL149C	0.693136701827752	7.08607413529122	4.97076570218667	0.000475396552021446	0.00147938347996032	-0.552000934376608
YGR027W-B	-0.709483146504663	10.8327681324711	-4.96843495897225	0.000477103187210545	0.00148353352270237	-0.698113461899943
YCR046C	-0.881842659083352	6.66292271654825	-4.96631888327516	0.000478658263387443	0.00148720618241552	-0.478121770791373
YBR160W	0.977677399829582	7.09006901085739	4.96222198641918	0.000481684313325422	0.00149543990171366	-0.565756301215317
YMR318C	0.662587309244817	8.60614003153759	4.96165035734088	0.000482108139717093	0.00149558819941878	-0.68233842759363
YBR127C	-0.764620617527568	9.55441293355662	-4.95790983730704	0.000484891272147262	0.00150304956300052	-0.703223013632497
YKR038C	1.04858890168591	6.21787332474387	4.95626193997646	0.000486122789692075	0.00150457337805394	-0.468018640989451
YLR022C	-0.945811514630847	5.82507196789701	-4.95623961054289	0.000486139499823815	0.00150457337805394	-0.265670686445777
YLR142W	1.12005813955943	4.88854197416934	4.95238491330543	0.000489033290975987	0.00151235256470568	-0.239861767770139
YGR186W	0.973077213065805	6.30410470990258	4.94193328619268	0.000496971773947253	0.00153570842656428	-0.530503073039784
YNL290W	0.668569752163729	6.20459825749633	4.93572354963253	0.000501752938763316	0.00154927906635226	-0.4810533902588
YLR016C	1.40041534697221	4.85193879644859	4.93053571890205	0.00050578466678632	0.00156051638464639	-0.145211733566998
YDR062W	-0.779697209717887	8.25536987465753	-4.92627927976819	0.000509118201492226	0.00156958378863146	-0.703615951920555
YER049W	-1.38313742498577	7.0822475861038	-4.98386291996711	0.000510970323002382	0.00157407356667736	-0.559969830643119
YDR361C	-0.864238133875417	6.434636737129	-4.92134707431441	0.000513010122724899	0.00157885663395634	-0.505403115355304
YDR138W	1.46249943781269	4.46789655540625	4.92095988440637	0.000513316979558851	0.00157885663395634	-0.250123513871663
YER141W	-0.784014159524828	6.07308049566551	-4.91860194267232	0.000515189905852675	0.00158339277865231	-0.545915801369129
YDR115W	-1.20971479699002	6.43940227054967	-4.91474620369281	0.00051826815908611	0.00159097327617374	-0.509359398146804
YLR291C	-0.655984103602726	7.27928951970501	-4.91451112335399	0.000518456466160716	0.00159097327617374	-0.653246646333749
YPL146C	-0.700559232672932	7.11596283620632	-4.90999398292103	0.000522088958927826	0.00160088495732919	-0.651899946911325
YPL002C	1.09566907276339	4.73074418350116	4.90939555672606	0.000522572206965264	0.00160113225508541	-0.312730106891538
YGL111W	-0.918965778793334	6.27353096706325	-4.90759503198734	0.000524029047646531	0.0016043599095383	-0.446210524964775
YDL134C	0.697718659585805	7.00964862269181	4.90547126331229	0.00052575296446562	0.00160839964590752	-0.663331551266879
YNL214W	1.14477752618537	4.58379396601213	4.89823579698019	0.000531671421231573	0.00162525537451035	-0.166081398776361
YML062C	1.52089224370458	4.92186539581619	4.896317242819	0.000533252567788426	0.0016288367604413	-0.201073402535782
YDL230W	4.07856536603559	4.26983500845711	4.89339654149505	0.000535669189001815	0.00163496267433631	0.13944203968028
YJR044C	0.789210799653032	6.97343289521742	4.8924012924131	0.000536495317190132	0.00163622843287205	-0.662318642307612
YBR010W	-0.684988847315587	10.9111418053023	-4.88893537103488	0.000539382830295297	0.00164377434182712	-0.82758042526498
YFL002C	-0.782958995263393	5.61024819940095	-4.88833728791287	0.000539882765850184	0.00164403810090826	-0.374660619661737
Q0050	-1.47135642547743	6.28301002395372	-4.88780718788817	0.000540326284880032	0.00164412978956992	-0.277326544848245
YOL072W	1.25274144684308	4.68493972057033	4.88608764215962	0.000541767636300255	0.00164725526725238	-0.188164644831057
YMR022W	0.599227423431509	6.68683608129696	4.88451218598574	0.000543091784627807	0.00165001988347196	-0.66501435035339
YPR131C	1.31996588584006	4.93743732789178	4.88060875584694	0.000546387351497743	0.00165876526481414	-0.389001121469705
YJL159W	-0.516021750378224	10.0288714074125	-4.87823068652194	0.000548405471919949	0.00166362209140018	-0.841290834449094
YDL086W	-0.557083738672054	7.16385935013544	-4.87464056278889	0.000551467156967709	0.00167163481955837	-0.752125564835975
YOL031C	1.17125047282034	6.72226349849075	4.88198385429151	0.000553316493976997	0.00167596321138349	-0.689343271231348
YGR087C	-1.6339818694097	6.27080877608902	-4.86842132855978	0.000556813887239586	0.00168527308185071	-0.339390077272244
YKR034W	1.0056720079899	4.70369214679807	4.86251359445883	0.00056194367744066	0.00169950570736236	-0.289239453037757
YAR031W	0.962801488619023	5.37345529234285	4.85659290855968	0.000567134947715883	0.00171390249777057	-0.504127163457518
YDL077C	1.40498382810732	4.8663670302523	4.85543944936048	0.000568152199952608	0.00171567296826995	-0.184568659541583
YPL238C	-0.85593977392606	5.98478829705423	-4.85418135677045	0.000569263932904885	0.00171772584306732	-0.506735611489536
YCR095C	0.945054755499802	5.03182908508975	4.85240116811491	0.000570840960973402	0.00172117854570979	-0.459949101347991
YBR072W	2.79954407679622	7.88493528143883	5.52479237167926	0.000573038419435976	0.00172649529855824	-0.491899066171452
YDR161W	-0.980415080280616	6.57490608129489	-4.84779131200664	0.000574946261772459	0.00173093208407954	-0.628613930660176
YNL101W	0.713596507750199	6.07848898741987	4.84714830806785	0.000575521367322108	0.00173135285767021	-0.611779842750264
YCL063W	-1.9682633028039	5.59530141815049	-4.89488137941834	0.000577809064999332	0.00173692112736383	-0.332401532150252
YNL036W	1.85583812649234	6.96608315138423	5.18443630359424	0.000579072647408386	0.00173869125822431	-0.622900054415308
YEL017C-A	-1.45457449130057	10.1850493029281	-5.10324600734594	0.000579272294982955	0.00173869125822431	-0.783253772519808
YPL048W	-0.650077040421321	8.2665330656256	-4.84085287805016	0.000581184304460292	0.00174311461450873	-0.839706379956126
YFR042W	1.07274518269986	5.49764167527344	4.83889183888313	0.000582960346437829	0.00174712381144178	-0.461764957189724
YPR012W	-1.78281910448315	4.66915281420094	-4.83818290235014	0.000583603817636202	0.00174773522796625	-0.347174627555724
YLR256W-A	-1.37802477443016	9.23739984985236	-5.03162726364357	0.000586078724108516	0.00175340727735538	-0.793151754060497
YDR086C	-0.910883998699095	8.50430030817892	-4.83513416920566	0.000586379602434664	0.00175340727735538	-0.856239842551044
YDR023W	-1.1599612601413	8.61718438193698	-4.8859012554658	0.000590120994804604	0.0017632691182103	-0.84609140327003
YEL055C	-0.701248583126071	6.53320230733734	-4.82860572146878	0.000592370678258131	0.00176751192429145	-0.655337980267546
YNL031C	-0.616655666283933	10.6980904092927	-4.82854162360573	0.000592429820236487	0.00176751192429145	-0.925347788098215
YGR253C	0.862850335793833	8.26210878026087	4.82787611393209	0.00059304424381163	0.0017680187088747	-0.883509432781856
YIL105C	1.14721029818525	4.55421743568074	4.8264469742271	0.000594365959764459	0.00177063177676648	-0.531798493422897
YLR336C	-0.935609636727788	5.92377566949853	-4.82576150050133	0.000595001014638496	0.00177119688264768	-0.566483265894402
YBR199W	1.5180393899661	6.39079390134474	4.8733702155	0.000597513625268616	0.0017761343292601	-0.591498152519137
YER088C	0.629796876168652	6.63986169817165	4.82301483990371	0.000597552862094546	0.0017761343292601	-0.751986994053935
YLR008C	-1.66779514880649	5.87987645624406	-4.82055620117005	0.000599846941640031	0.00178162157348947	-0.361945687094685
YNL277W	1.54038125949084	5.73777610633335	4.82835683919166	0.000601219483697964	0.00178436558706478	-0.514452873535982
YDL045W-A	-1.32984783482749	5.2651273858295	-4.81484332313956	0.000605213516802487	0.00179488005691536	-0.330970884908472
YEL011W	1.05963076437383	6.08781848588693	4.81416597125165	0.000605853170121661	0.00179543819491345	-0.687296995091598
YKR030W	0.815372941168017	5.96262329051823	4.80765648867764	0.000612036960587353	0.00181124821653773	-0.668460549110204
YAL016W	0.707947270212451	7.03341768376979	4.8075915664533	0.00061209896983322	0.00181124821653773	-0.821854581756368
YBR123C	0.943274165770116	5.22232627855322	4.79988681911531	0.000619505431134823	0.00183180156105814	-0.558468069826233
YMR205C	-0.995896624122858	8.62728134681686	-4.80756246271881	0.000620959286110403	0.00183473631564716	-0.918465789467946
YBR011C	-0.81124543873112	9.39260324429558	-4.79575477579124	0.000623516511491386	0.00184092439955549	-0.964049219866487
YIL091C	-0.764943796371946	6.69355819905963	-4.79332684576938	0.000625886172603927	0.00184654993208147	-0.755276737543565
YDR365C	-1.52326662182471	5.98511670646343	-4.7912068526973	0.000627963078863463	0.00185130405088213	-0.532984837160543
YER180C	1.79110976990106	4.40266844266128	4.78791595411675	0.000631201548728134	0.00185947300688281	-0.344058589542557
Q0075	-1.47394631397635	8.83471847588415	-5.03042232442277	0.000631985580312645	0.00186040462835188	-0.845367691915426
YOR158W	-0.765669973826025	5.71962564531459	-4.78361911003718	0.000635456554292496	0.00186923869557785	-0.634601287712162
YBR271W	-1.31943840344294	4.85065685350487	-4.78026079901428	0.000638803285826462	0.00187769450682324	-0.278195926161178
YBL060W	0.996141975467748	5.64290903651651	4.77681373754604	0.00064225785780809	0.00188614831259938	-0.594064981285276
YPR185W	1.27954973297931	5.28317142984045	4.77644571189082	0.000642627851036502	0.00188614831259938	-0.469513295661892
YBL050W	0.809076537968321	6.5729302843846	4.77376279731913	0.000645331930737109	0.00189268811839342	-0.828154078603657
YML099C	1.59773600162615	5.20572578618545	4.77302985315937	0.000646072748006136	0.00189346449434076	-0.434758718002944
YGR146C	0.817335848853116	6.94981685588927	4.7680595472555	0.000651120233835889	0.00190685211337653	-0.852153114324945
YOR262W	0.929384885535178	6.32654381816342	4.7644206292085	0.000654842092256278	0.00191501519868177	-0.791578183549342
YOR116C	-0.982791173238788	5.75895457788718	-4.76439276917002	0.000654870673926881	0.00191501519868177	-0.599652236861949
YML115C	-0.701749601222052	6.16867843018279	-4.76102075943042	0.000658339787149911	0.00192374528544834	-0.700622446877701
YKL195W	0.860545423935823	7.04862955647012	4.75982059129158	0.000659579201175545	0.00192595189653094	-0.900352580240049
YGL103W	-1.02462340921957	10.8157222481226	-4.79774419041759	0.000663178396398702	0.00193433663611192	-1.02565102465342
YPL248C	-2.12607919931776	4.74875425774385	-4.75572929005565	0.000663822864465967	0.00193433663611192	-0.27388374663942
YBR112C	-1.03354790814329	5.96007534298575	-4.75564570870044	0.00066390985876107	0.00193433663611192	-0.75191398809919
YER139C	1.47590962841185	3.60969938274855	4.74597026495636	0.000674062309336298	0.00196247862681585	-0.427926655197286
YMR325W	-0.816238486664961	8.95374998632504	-4.74501566240439	0.000675072833287227	0.00196398292464031	-1.03792104285064
YML013W	1.29551912787063	5.1071038567031	4.74065414371347	0.000679710271178048	0.00197594415286779	-0.513393963626557
YEL050C	-0.749037144422803	6.00112146641941	-4.74021607635904	0.000680177909297462	0.00197594415286779	-0.713879089705781
YGR181W	-1.06892436633036	7.14995683944763	-4.7395456100956	0.000680894292651836	0.00197658146122362	-0.908652480198618
YOR108W	-0.890502629539934	7.19371077539066	-4.73675890976971	0.000683880399300608	0.00198380185851095	-0.919264243912899
YOR374W	0.919216809878229	5.49487886626964	4.7200385581348	0.000702090354272091	0.00203514091759483	-0.827917366903816
YJL096W	-1.1720381088326	4.6542819587681	-4.71482291861249	0.000707874965361564	0.00205041422960156	-0.388502272201916
YDR358W	2.05666546221661	5.69125681793501	4.85717707860929	0.000708941730985248	0.00205200965365963	-0.569478387831464
YNL072W	-1.52094081924677	4.44346908978629	-4.71302597975967	0.000709879579281848	0.00205322988131194	-0.213759761420635
YOR359W	-0.746437817965878	6.02536340028925	-4.70892320327125	0.000714479038767597	0.0020650066704225	-0.793227142894533
YPR053C	-0.876197754272749	6.08423394019215	-4.70846937608908	0.000714989737282319	0.0020650066704225	-0.748013965632481
YDR038C	0.954138585827582	6.59294388691838	4.70533546331956	0.000718526921887817	0.00207371666788668	-0.938371376912468
YBR252W	-1.40929023571837	7.57403449852884	-4.85508348264942	0.000725259400631987	0.0020904348193403	-0.935562844810808
YER031C	-0.902346728956712	6.4190850572837	-4.69931778589276	0.000725370895320497	0.0020904348193403	-0.814288281898178
YJL204C	-0.927063034879232	6.77265842097006	-4.69860111093726	0.000726190556106311	0.00209128156526777	-0.937226625528285
YDL116W	0.895667214205725	6.29214652103159	4.69121364321556	0.000734696856784279	0.00211424703287343	-0.93548178397196
YPL080C	-1.81016961504458	5.67183035933498	-4.8279095274196	0.000736824996810852	0.00211848123943065	-0.710162258752519
YNL096C	-1.60323368734531	8.96598153392024	-5.00549825806584	0.000737233602054821	0.00211848123943065	-0.975226252999883
YGL056C	0.737834724361247	6.13233662631112	4.68342588064591	0.000743778150998002	0.00213428407720894	-0.923109888778986
YMR050C	-0.652094214428599	10.8677280593945	-4.68340188135326	0.00074380631908765	0.00213428407720894	-1.16485020135485
YDR291W	1.66875475629597	4.60228776030156	4.68245277071243	0.000744921198949389	0.0021359420390928	-0.310821171698924
YMR174C	1.30173688830983	4.78694948598423	4.68043229301718	0.000747300450777992	0.00214122038382138	-0.735544652391889
YDR305C	0.715144467889618	5.69211136511492	4.66957840413357	0.000760219764616211	0.00217666954922871	-0.81137055718966
YBR234C	0.679567406278415	7.4216056108798	4.66799107529678	0.000762128835035397	0.00218056573880271	-1.08014305185756
YDR465C	-0.991676475224299	6.3053503996611	-4.66486431329439	0.00076590419658578	0.00218979222848429	-0.877829377450476
YOR163W	1.92333162078197	5.90952661861621	4.76338797590541	0.000770462638631089	0.00220124275419241	-0.681632956831882
YPL243W	0.821230451602839	7.40624775848299	4.65881539349058	0.000773264045778947	0.00220611302831768	-1.10966368010478
YMR130W	0.824061190154313	5.61197089496663	4.6588050198401	0.000773276731575268	0.00220611302831768	-0.866178081115534
YJR151C	-0.895924138602948	6.09993265953136	-4.65775481860905	0.000774562146372018	0.00220742379229027	-0.942947187197307
YPR137C-A	-1.68904529990943	10.3138195784482	-5.03980166714727	0.00077484626955927	0.00220742379229027	-1.03328988928315
YNL094W	1.33660052700359	5.78260657592374	4.65606475839001	0.00077663546858608	0.00221067588966044	-0.847980289725384
YDR309C	0.599636410537844	6.27633147024539	4.65568712023133	0.000777099545824818	0.00221067588966044	-0.994564669994426
YBL093C	1.0802602267273	6.5066391098052	4.65306911799496	0.000780324854858954	0.00221826443729382	-0.994584353421335
YGL165C	-1.45174365751013	3.54407592120332	-4.65144654176136	0.000782330917741295	0.00222237861418366	-0.549656065025934
YHR017W	1.10260479648286	4.94341723448926	4.64755064394025	0.00078716985424848	0.00223452855841985	-0.706126171786225
YLR363W-A	-2.16059541113388	5.9357627388188	-4.69264613180869	0.00079340487149501	0.00225062137941202	-0.587157842549098
YPL257W-A	-0.957949264965924	10.8868105894295	-4.64745435329445	0.000799606671361245	0.00226659710050155	-1.23608841167043
YLR152C	1.8029002997945	4.35935149236068	4.63585800869044	0.00080188346929521	0.00227143202093095	-0.350792315360883
YOL158C	1.15187481653531	6.57073057176338	4.64306709195662	0.000803496529929016	0.00227438128080263	-1.03307264914521
YDR284C	0.587988740680569	6.54725969664241	4.63404313335929	0.000804193151421879	0.00227473411323244	-1.05480943521906
YPL145C	-0.558641984111589	7.98156004202614	-4.63334954305237	0.000805077695626773	0.0022756176229621	-1.167724747795
YBL029C-A	0.729768656886627	6.42513264152487	4.63249648715543	0.000806167016752701	0.00227707828524538	-1.04060435363328
YFR005C	-1.26222968425174	5.17094461876448	-4.62807741559882	0.000811834967550568	0.00229146037327793	-0.521985314808056
YGR120C	0.892263125552777	5.08836468803344	4.62637341927991	0.000814031755145803	0.0022960314114999	-0.748460555315554
YHR030C	0.857849193004749	6.59194103417416	4.62248077653324	0.000819073710425024	0.00230861527027663	-1.06631848089128
YLL040C	1.05081844603173	4.96211798400615	4.61993446205777	0.000822389653743125	0.0023163198675187	-0.758607481694267
YPR133C	0.658493784429246	6.68132630778274	4.61686608265357	0.000826404289183141	0.00232598008356784	-1.10524227770124
YFR041C	1.26976175697471	6.30600301833022	4.62464881249081	0.000827215040416805	0.00232661542838588	-0.987690910149682
YNL099C	0.794611180091064	5.6076191736882	4.6095064990734	0.000836118018898665	0.00234999389481271	-0.921209742066754
YLR412W	-0.758671219626042	6.08135515117287	-4.60662403323284	0.00083995528248611	0.00235911169381869	-1.00558513672602
YCL068C	-1.2880123833562	4.83792214935292	-4.60395887455661	0.000843519792607045	0.0023674511045859	-0.754776666564782
YMR235C	-0.69759847780146	7.03422334893871	-4.5960370579341	0.000854209342033771	0.00239576202628231	-1.14792775583915
YMR100W	1.21085809889156	4.43461519701219	4.59538284839492	0.000855098485669958	0.00239656566420678	-0.512701195827317
YGR032W	0.955612165882163	5.20205556265832	4.59181300854941	0.000859967525996225	0.00240851468372323	-0.86696483510244
YAL017W	1.67089228758506	4.0041808015546	4.59050029316378	0.000861765335884831	0.00241185133062208	-0.568014100334861
YDR407C	0.831517061589486	4.99723976207831	4.58691101737602	0.000866701244914829	0.0024239598108483	-0.874481319761412
YDL160C	0.825442313545924	5.94580452169424	4.58372806319754	0.000871103338017547	0.00243450369566533	-1.06319652083753
YHR206W	-0.830142832325833	6.68041188586154	-4.58330114580054	0.000871695565156506	0.00243450369566533	-1.11472379065863
YOR046C	-0.653735173186248	7.77915565319657	-4.5810052694608	0.000874887735428426	0.00244170422722726	-1.24677249343232
YAL031C	0.895448163051709	5.07556421669973	4.57772053577625	0.000879476261667348	0.00245278898502878	-0.94826890160866
YIL145C	0.598304735465501	6.54834483860386	4.57554128680679	0.000882534509323088	0.00245959337321508	-1.13300213709881
YIL030C	0.609641610174123	7.3391713438553	4.57468690984366	0.000883736557425035	0.00246121868969143	-1.24607012825629
YHR174W	-0.529076569433983	12.2707137235427	-4.57355465020738	0.000885332227878411	0.0024639372080283	-1.35319492634889
YHR094C	-0.659027910051883	7.74633426454386	-4.57156551224023	0.000888142841745569	0.00247003082630918	-1.24852179803589
YBR198C	1.67848731132188	6.10049512316321	4.75237407845356	0.000892951504323024	0.00248166885582996	-1.01335634536094
YDR183W	1.21752044664872	5.16401729497995	4.56719854253006	0.000894346343632816	0.00248380964289645	-0.793683801722881
YLL048C	-0.702023375526569	7.16814624807306	-4.56634024809892	0.000895570958162908	0.00248547501787431	-1.19836299699249
YMR047C	0.863573794460001	6.06254345220828	4.55952686654572	0.000905355246917495	0.0025108771387663	-1.05283346511188
YER035W	0.789494151572134	6.34680593560836	4.55730447537807	0.00090857101611661	0.00251803967323746	-1.15393864387925
YDR079C-A	-0.987772010888254	5.53380394769462	-4.55062860907425	0.000918303528507371	0.00254324034322689	-0.891449037156673
YJR084W	1.0253595334627	6.13975659685206	4.54512234176897	0.00092641362655519	0.0025639157917954	-1.13682220766055
YNL192W	0.909495185407086	6.90041559779862	4.54420396214011	0.000927773624625493	0.00256589409258386	-1.25001170648009
YLR414C	0.944690027128264	7.51405355315034	4.54325722149419	0.000929177824898482	0.00256799180654709	-1.31593725533683
YER079W	1.31670464991634	5.2268523525105	4.5406006074544	0.000933130075825399	0.00257681014889011	-0.859051249517678
YDR129C	0.644648834606189	7.84782680140543	4.54024233935636	0.000933664426590557	0.00257681014889011	-1.33627402122492
YKL140W	0.837360990147224	5.73550594076852	4.53770531688543	0.000937457593416882	0.00258548463870939	-1.00796384436131
YGL067W	0.630968296998748	6.78961243661774	4.5365563171298	0.000939180833017395	0.00258844225426901	-1.25170429337151
YMR252C	0.936273721406351	5.96382647146068	4.53528888242341	0.000941085571628759	0.00259112462983888	-1.13522566347066
YLR427W	1.37653413822552	5.19918751381951	4.53445057953305	0.000942347634948258	0.00259112462983888	-0.977733063518622
YLR151C	2.03764307660223	4.60422603407895	4.53627313598839	0.0009427378091263	0.00259112462983888	-0.690449780432401
YNL136W	1.94763597267085	4.34178852841461	4.53417679322526	0.00094276020602888	0.00259112462983888	-0.469044071115215
YBR279W	1.18120206691348	5.05260243866786	4.53360128982617	0.000943628058146845	0.00259171877572514	-0.819478698253842
YOL092W	-0.602164583855441	7.82313679185177	-4.52838220707195	0.000951536920253007	0.00261163722004569	-1.3305724405775
YDL004W	-0.592485498975321	7.62994904549838	-4.52682613504018	0.000953908447536225	0.00261634061782867	-1.30897173361978
YPL227C	-0.974050322235839	6.53794053814016	-4.52357807880448	0.000958878731914545	0.002628160383752	-1.1694177622846
YPR158C-D	-0.625567677225696	10.6432175312773	-4.52233547871488	0.00096078741108718	0.00263157819138686	-1.43195643354433
YMR161W	1.41350779937615	5.66134953643095	4.56454033419442	0.000961899290743854	0.00263281037803738	-1.08351984613382
YDR210C-C	-0.72237279474645	10.4065149572259	-4.51977787489814	0.00096472859601265	0.00263873839500847	-1.43440127472092
YML094W	-0.889651476397661	6.13818889934735	-4.51923776665636	0.000965563061924201	0.00263920570259282	-1.11800060316665
YGL105W	-0.565638434354403	9.38351811631194	-4.51722091065995	0.000968685828435951	0.00264592276077595	-1.42986874691149
YAR068W	-0.66957911602831	7.27271349358526	-4.51268438016708	0.000975748845490184	0.0026633858328857	-1.31551516798483
YPL106C	0.516329275221906	9.61694464204731	4.50005540339553	0.000995698411665606	0.00271597570863794	-1.46577420445714
YGL213C	0.763740844221352	6.30970471006258	4.49071721427947	0.00101072570894152	0.00275507617851982	-1.240967332595
YKR084C	0.664305307437063	6.2251540691737	4.48608331434528	0.00101827122627008	0.00277374292251787	-1.2485359649741
YCR002C	0.769513008199599	6.86408165944229	4.48421983068255	0.00102132229750841	0.00278014974482611	-1.34036836753401
YKL071W	2.24165293083918	4.46412944200681	4.48394639956272	0.00103532200126758	0.00281533093456155	-0.736050811206586
YDR333C	2.55553875585277	5.11750838819666	4.74363649745726	0.00103625976342244	0.00281533093456155	-0.859291563951952
YOL068C	1.15106945719811	6.468128788893	4.48330716311166	0.00103638150199913	0.00281533093456155	-1.29474705694933
YFR025C	0.689488485302855	6.38056861030676	4.47468910114095	0.00103707815416964	0.00281533093456155	-1.27827398189885
YOR326W	0.833886827692393	6.23855984763839	4.47238368731376	0.0010409276921693	0.00282385363694223	-1.22101827276622
YJL052C-A	-1.09978904956096	5.33840388704755	-4.47072216023316	0.00104371140740173	0.00282947530145651	-0.972044185543384
YJR104C	0.60425106817714	9.81868024787091	4.46880821335415	0.00104692774349404	0.00283544706446662	-1.5178461801337
YHR164C	2.32097004356701	3.94216435676701	4.46856325609234	0.0010473401402317	0.00283544706446662	-0.485212661283371
YJL165C	0.82676653535172	6.35065247533499	4.46720911272854	0.00104962299070558	0.00283969430886808	-1.2908116747417
YMR307W	-2.26325959220739	9.14867345623955	-5.02012150901334	0.00105150711728172	0.0028428577875115	-1.23693874158846
YJL163C	2.33523451299227	4.15313784329189	4.46199941194843	0.0010584546060786	0.0028596969893849	-0.5195480618445
YML081W	1.24914832997653	4.83949427178655	4.45945248864396	0.00106280065412218	0.00286948961401487	-0.886040257755404
YMR045C	-0.733551840854872	9.22017668422156	-4.45788564675205	0.00106548362962878	0.00287478181481251	-1.51991661392534
YLR017W	-0.642218028412877	7.21643388533891	-4.45503405537454	0.00107038485335336	0.00288604783849919	-1.40067054592365
YOR188W	-1.04092614828798	5.3351643934796	-4.44760444024676	0.00108326643412857	0.00291816918111373	-1.01326864471167
YLR439W	-0.807214295319397	6.03401940738813	-4.44731840165075	0.00108376562245536	0.00291816918111373	-1.26633233746873
YDR098C-A	-0.97598385873312	10.4601161423826	-4.4863995880391	0.00108835260710823	0.00292853742792249	-1.54092205734901
YGL198W	0.877718392022907	7.00520832508065	4.44272043251866	0.00109182320994217	0.0029357690382596	-1.42143138705879
YKL101W	-1.09604040710025	5.38532876482	-4.44232647637729	0.0010925165141122	0.0029357690382596	-1.07931575290753
YGR038C-B	-0.674966978204875	10.826915702696	-4.44043582076386	0.00109585023994365	0.00294273896303571	-1.57017724140891
YOR323C	0.488033670230714	8.12054235075514	4.43340829082629	0.00110833578388333	0.0029742587128907	-1.53031304079355
YDL089W	1.37038973523103	5.3081865489586	4.4307220807839	0.00111314773753341	0.00298477142881172	-1.14916397096672
YJL036W	0.963703666801441	5.10742613738881	4.43038434979168	0.00111375428724078	0.00298477142881172	-1.29414327453868
YOR166C	-3.98373977485524	5.51251919355569	-5.07237046109867	0.00112197904443387	0.00300326405918811	-0.962036293961948
YKL148C	-0.733681249753846	6.89803145718652	-4.42572102882104	0.00112216504700868	0.00300326405918811	-1.41440418932779
YKL068W	-0.607965474695456	6.51393974648077	-4.42231902100764	0.00112834304859927	0.00301776752137143	-1.38296581351944
YDL046W	0.595528466261082	7.70289356994674	4.42066414634196	0.00113136120683841	0.00302380612876098	-1.50796359219257
YNL087W	-0.976001324651135	6.74985054465845	-4.41959047359982	0.00113332391167649	0.00302701759351067	-1.34883406862834
YCR009C	0.892362147167407	6.61798957420438	4.41851358857566	0.00113529608720906	0.00303025002606069	-1.42090183658973
YDL076C	0.716988637729649	6.06311328126339	4.41598977824414	0.00113993227857426	0.00304058395163638	-1.3213880356095
YDR365W-B	-0.75185498199018	10.898822564131	-4.41556411064258	0.00114071618269002	0.00304063556203634	-1.61287927551791
YGR198W	0.921257615450339	5.56246850518537	4.41488003555226	0.00114197715498727	0.00304195790045838	-1.30680967895849
YPL184C	-0.710457991645667	7.00895491387483	-4.41376429137756	0.0011440369806254	0.00304540500130335	-1.45882000760803
YOR290C	1.08842711952261	5.43840731776734	4.41145872156573	0.00114830578929459	0.00305472382877899	-1.16415020616768
YGL195W	-0.727030332012198	6.72671074194634	-4.41023556377141	0.00115057728979696	0.00305698237277581	-1.40009368222849
YDL203C	0.798478249177642	4.91145902099037	4.41017379058809	0.0011506921327748	0.00305698237277581	-1.15468282055456
YLR214W	1.02916932560717	6.07739178282301	4.40812423330843	0.00115450932443148	0.00306507582327371	-1.38516149078704
YGL238W	0.853111066800996	6.92583231131733	4.40741441230684	0.00115583443164499	0.00306654672091536	-1.47873977010093
YIL039W	-0.608923495183354	6.70974347789928	-4.40069463710491	0.00116845857825304	0.00309797317714155	-1.4482251655315
YGL077C	-1.45333743372544	6.97972854021052	-4.53006389288891	0.00117601837190961	0.0031159394171116	-1.3460646547727
YBL081W	-0.864027145816598	5.95812365198133	-4.39560994505631	0.00117810730458765	0.00311808796461982	-1.33390938787388
YGL142C	1.12431262340255	5.44982084007614	4.39545778214503	0.00117839733739592	0.00311808796461982	-1.14955947119065
YMR108W	0.537840617438675	9.23088247048169	4.39436955465343	0.00118047376264098	0.00312150542155797	-1.64122706580861
YJR142W	1.26753445741865	5.69016387750985	4.40472192450598	0.00118582470235601	0.00313357132310289	-1.34516138586659
YGR038C-A	-1.04480537480142	9.00090126398928	-4.43279940180193	0.0011911281325217	0.00314549573906959	-1.59696585645285
YPR173C	0.719450309500416	6.23762175672795	4.38749913776325	0.00119367220672013	0.00315012233983144	-1.41917982630886
YHR062C	-0.806995798808583	6.20305709901373	-4.38357342053166	0.00120128330084534	0.0031681058935424	-1.35736640284792
YML049C	1.14431637869212	5.34929493109847	4.38169070614929	0.00120495155326187	0.00317567417317592	-1.15855079232406
YIR006C	1.236029214759	5.53512935957512	4.39678332735971	0.00120871810892509	0.00318349133721528	-1.39092214650693
YOR015W	0.612643395793538	7.38776259292993	4.37397141406756	0.00122011528203261	0.00321138218176286	-1.58030535852675
YMR079W	-1.26060562117107	8.54290370808079	-4.52328004650205	0.00122318998597407	0.00321734561786963	-1.55084926598799
YNL263C	0.593987097432284	6.99065239209913	4.37084682923892	0.00122631011249043	0.0032234205666718	-1.54634740473205
YBR205W	-0.966458521544067	6.37789015221332	-4.36623475627963	0.00123551453756337	0.0032454698255545	-1.44169962641857
YGR192C	-0.537083894952538	12.257299254846	-4.36290878992738	0.00124219729702813	0.003260870396225	-1.70740222581407
YFL039C	-0.560157116607725	10.908888109932	-4.36232380136803	0.00124337661950214	0.00326181320300792	-1.70303571194419
YOR067C	-0.835335997619175	5.69969515846229	-4.35744991880628	0.00125324810903914	0.00328554233991343	-1.30660522643851
YPR056W	-0.946710993137817	6.01092907329954	-4.35668623408775	0.00125480231350462	0.00328744980290373	-1.38725132991378
YLR418C	0.583696745705639	6.51706874719193	4.35449892228371	0.00125926501601342	0.00329696969630372	-1.50584969688604
YJR090C	0.999548388130097	4.51219527116637	4.35194140029522	0.00126450420753378	0.00330689629547641	-1.11082363087619
YPL155C	1.99349605128015	4.65829809580395	4.3518365659472	0.00126471945321087	0.00330689629547641	-0.855193703332967
YML025C	-1.12101681600022	6.28803870347156	-4.34703140966739	0.00127462683277052	0.00332909549366659	-1.4342136185214
YFR024C-A	0.628361588638592	7.62816906561774	4.34690735420045	0.00127488369043355	0.00332909549366659	-1.65164391323596
YML039W	-0.68450056645715	10.6404162078235	-4.34568199353348	0.00127742373147894	0.00333353948824917	-1.7297496093997
YPR151C	-2.38574720198707	4.07632716918202	-4.34191702877409	0.00128526142055277	0.0033517932259268	-0.818985593471245
YDR039C	0.88647312559843	6.89639863733697	4.3401435864261	0.00128897076105641	0.00335926390348712	-1.57953925002974
YGR199W	1.09147416527498	5.69239949909695	4.33766257952133	0.00129417893116862	0.0033706284278046	-1.26836576472402
YML029W	1.05354525486412	5.37954234539551	4.33560194887967	0.00129852144641584	0.00337972499502342	-1.26995831692835
YGR281W	1.07335055435569	5.26213085022454	4.33439552698383	0.00130107092804532	0.00338332793729959	-1.18270736648598
YCL043C	0.498817103397226	9.08558868710893	4.33383017743232	0.00130226746689717	0.00338332793729959	-1.74148383756033
YPL050C	-0.815442350663742	6.24934581884455	-4.33370564449409	0.00130253119101869	0.00338332793729959	-1.4490640743847
YHR020W	-0.683054365323585	8.31925522745702	-4.3333386873425	0.00130330862457706	0.00338332793729959	-1.70159518259602
YJR026W	-1.45224900271561	9.87203862913228	-4.59050690705768	0.00131641864439115	0.00341513173434024	-1.61798502221247
YIL079C	-1.20585664295022	5.99059987123318	-4.32420347101343	0.00132282038266714	0.00342950238713639	-1.39510803254628
YGR093W	0.816530622567822	6.30432756483177	4.32122659198646	0.00132924473744161	0.00344391291257672	-1.47735781473473
YBR269C	1.23013042303821	5.95227719540908	4.3359752561879	0.0013435642059852	0.00347874664531455	-1.49635605309311
YDR167W	0.588219756622729	6.71187897484233	4.3120719870249	0.0013492072798502	0.00349108480934565	-1.61805299705744
YGR228W	-0.834937694545103	5.68210924853014	-4.31156242825463	0.00135032763315352	0.003491711961672	-1.29494941677767
YDR470C	1.1631258755865	4.96013962533183	4.30987315064834	0.00135404879569373	0.00349905916859908	-1.19852596456573
YKL045W	0.744449475247514	6.01636691387414	4.30707653209688	0.00136023291102493	0.00351275732931568	-1.45726676286977
YOL036W	0.684697980252603	5.75587737688678	4.30644507702619	0.00136163333663112	0.0035138999697643	-1.48101879292817
YOL086C	-0.621425909520891	12.4701108261163	-4.30608054201948	0.0013624424826192	0.0035138999697643	-1.80426997822284
YCR051W	-0.84354637193834	5.9900651351932	-4.3038214882042	0.00136746809946434	0.00352457591158113	-1.40942538422606
YNL265C	0.750587327649056	6.17677310897256	4.29786519339693	0.00138081233994032	0.00355666494555872	-1.54827808102647
YDR477W	0.81097830905472	6.13512531242601	4.29437420080978	0.0013886968980261	0.00357465861711961	-1.54351777300263
YDR097C	1.27013154830581	5.34385615533929	4.28993410384483	0.00139879338986046	0.00359831908892305	-1.22964432517493
YGR237C	4.65488244970919	5.07998203638205	4.6036224750535	0.00140070277326978	0.0035987021602934	-0.794044860737979
YLR035C	-0.924699500408278	4.22543286750083	-4.28907664346124	0.00140075206038073	0.0035987021602934	-1.32079803197959
YCR097W-A	-1.32855626554654	5.92907085540622	-4.28671541856708	0.00140616062759198	0.00360896897070923	-1.28331868438925
YGR058W	1.27640808002346	4.66721786991778	4.28654004199867	0.00140656321463397	0.00360896897070923	-1.24042907937165
YOR056C	-0.647374314391686	6.68017823627604	-4.2830279254383	0.00141465100259918	0.00362738042381491	-1.60175936642034
YBL035C	0.873881083768517	5.87521811644247	4.27863898626805	0.00142482662324694	0.00365111822207028	-1.51802405509901
YGR158C	-0.636367319826535	6.39234134250713	-4.27805442990544	0.00142618768490105	0.00365225268696166	-1.57893299688377
YHL050C	-0.621531261767599	8.44506189170284	-4.27494047835797	0.00143346113595642	0.00366651966226071	-1.79828847690854
YHR107C	-1.0242616604686	6.33945963078977	-4.27487550278845	0.00143361331739831	0.00366651966226071	-1.6213765649397
YDR320C	0.790576153730246	5.33436782670448	4.27448654393857	0.00143452466544573	0.00366651966226071	-1.46793686428257
YCL026C-A	1.81042397152778	4.04225807171151	4.28256521615989	0.00143934109597992	0.00367646726956464	-1.21361422338324
YMR204C	-2.42266245745502	4.4608313457971	-4.33122747192049	0.00144511830295391	0.00368885461543499	-1.06363540825326
YAR009C	-0.578509723372193	10.6675078343937	-4.26872253602827	0.00144810148420667	0.00369409852642074	-1.86051006656367
YOR131C	1.08155699297953	6.30942517761035	4.27391168894967	0.00145240516129027	0.00370270213234065	-1.63684447911021
YGR057C	0.748830367666794	5.08883165894322	4.26054910134458	0.00146758516686771	0.00373900461795828	-1.43186490133906
YJL026W	0.658908526053395	10.1209758096617	4.25958446889893	0.00146990271876819	0.00374251159573694	-1.87266506022393
YMR098C	-0.894993060850349	5.37692716798192	-4.25486480494089	0.00148129729768585	0.00376902050969019	-1.36885027466237
YBR110W	0.744750735572791	5.73173799501114	4.25448852338963	0.00148220972520881	0.00376902050969019	-1.52849180361103
YJL164C	1.75549330714847	4.50352266964344	4.25337136582426	0.0014849221435159	0.0037735050254075	-1.01901801310514
YMR039C	0.766939669978523	6.26060639846746	4.24154635911595	0.00151395414261433	0.00384482479257802	-1.68493584343061
YNL206C	1.05410112264367	4.7358104309187	4.2377509834257	0.00152339801689155	0.00386633944682687	-1.21165140695961
YGR075C	2.24371702895536	3.55059869476241	4.2369463969509	0.00152540796030224	0.00386897159319005	-0.890900333761933
YLR251W	2.0517662587142	4.72919849036707	4.23501753419774	0.00153023779956817	0.00387874807449498	-1.02442633945895
YFL034C-B	-0.549446669306189	6.66203731101765	-4.23359644011748	0.00153380645282656	0.00388531736489887	-1.72294422668108
YGL191W	-1.67765316414567	6.83734431847966	-4.46744829223099	0.00153735806298706	0.00389183514735809	-1.59763629962215
YGR261C	0.611125788770575	6.4139987235568	4.23029223842267	0.00154213774468457	0.00390145153346726	-1.72189641637473
YDR412W	-1.28860944045987	6.26451430097341	-4.26809933966621	0.00154691769116987	0.0039110563622267	-1.62834839104245
YPR119W	-2.89383887727323	4.09281333426745	-4.22645471121352	0.00155187336687936	0.00392109299877968	-0.861462129576903
YPR101W	1.3660488332823	5.9109173931393	4.26349776370637	0.00155838494171287	0.00393504565916957	-1.57522106267473
YCL032W	1.75967797930445	4.52500141465609	4.21847907384222	0.00157231388278371	0.00396769816740534	-1.14313293181942
YMR190C	1.29533877630813	4.64001562086305	4.21632792325738	0.00157787519136877	0.00397920712496741	-1.13429161990682
YOR097C	1.16100853573696	4.68511185404585	4.21321349379532	0.00158596340188131	0.00399706999320783	-1.20759455921562
YGR234W	0.529364918095212	11.0607693225376	4.20823086441292	0.00159899385288496	0.00402735817157916	-1.96678417030454
YIR020W-B	-2.8574943680547	3.05539366121647	-4.20318944414879	0.00161229230398366	0.00405828259047026	-0.885416845363399
YBL056W	0.997557263064555	7.02482936343032	4.20615141755284	0.00163028783773765	0.00409850926415514	-1.85208297395044
YAL044W-A	1.4805133386583	5.40716929976077	4.21182683284483	0.00163033483929933	0.00409850926415514	-1.50264936861426
YGL172W	0.677018060330092	5.97958488444795	4.19442742937937	0.00163568158825969	0.00410935292262085	-1.71192903054097
YGL179C	1.79579822522942	4.38413531062166	4.18464223768804	0.00166222291426077	0.00417339679925195	-1.16095227441586
YIL015W	-0.521316945194316	6.71348483100965	-4.18415647406638	0.00166355219705469	0.00417409910895046	-1.81743019304627
YKL104C	0.605609509367087	8.41700554572067	4.18275765400729	0.00166738626558118	0.00418108144906454	-1.97524288121018
YJR094C	-1.87575038463875	4.64835477612472	-4.18929703437282	0.0016686734811253	0.00418167261149043	-1.3080391087351
YDR294C	0.535591934082934	6.83536642887559	4.17695397264117	0.00168339290251072	0.00421590275395789	-1.88217234683192
YGR295C	0.523624490783752	7.88853866497749	4.17574304199017	0.00168675291554409	0.00422165912216415	-1.95586374199769
YMR184W	0.994054297675496	6.31079964811024	4.17436827766808	0.00169057604001	0.00422721078675351	-1.80480326777291
YOL137W	1.10351647702014	4.43943559363489	4.17418123361729	0.00169109689759236	0.00422721078675351	-1.38118871467626
YPL045W	1.34980477945697	4.76037616175658	4.17377779831358	0.0016922209076114	0.00422736341053426	-1.33522363828433
YER056C	-0.638061693480909	9.78217504036083	-4.16975176219761	0.00170348079831511	0.00425282054921482	-2.02233937916309
YER089C	-0.632874814608657	6.69700709476417	-4.16258409827413	0.00172372172319713	0.00430065325793913	-1.82151218833659
YDR419W	1.36532926594391	4.42548289360879	4.15817890484739	0.00173628646826223	0.0043292860716482	-1.39101555211256
YFL062W	0.657138461523368	8.16404916624236	4.15755952437513	0.00173806077590047	0.00433099480310538	-2.00664654972399
YMR221C	-0.692532594837337	6.62509282884193	-4.15597901703216	0.00174259698327974	0.00433957933782311	-1.83676458203178
YOR161C	2.37431416273624	4.42210027294817	4.14504748882833	0.00177431282188967	0.00441579605297574	-1.10463647462094
YBR175W	1.66710475881617	5.31764928478665	4.17542526335734	0.00178892188750837	0.00444936982277723	-1.50786586519802
YHR151C	1.38629374298728	4.30055123758997	4.13661211335351	0.00179919930820681	0.00447213478046155	-1.42212092325147
YBL061C	0.755480547540006	6.62733654962668	4.13468802195118	0.00180492686847974	0.00448356911676698	-1.89826242198425
YGR095C	-0.633957631467552	6.65210545346868	-4.13249813336401	0.0018114688695372	0.00449701104503711	-1.87741158583389
YLR021W	1.34719498931122	4.68513151842563	4.12720327760258	0.00182738929142677	0.00453370381285356	-1.49230750599824
YLL033W	1.65673733754404	4.31646643313181	4.12498782517388	0.00183409403734802	0.00454750123848695	-1.44022421149063
YHR172W	-1.62698166772038	5.20595782163762	-4.13122107919854	0.00183576405845178	0.00454880601897989	-1.51343333149183
YLR091W	-1.42419770482749	4.98546001774107	-4.12121570964186	0.00184556908947079	0.00456832284940308	-1.54552971394391
YJR016C	-0.815976614525509	9.01294751182329	-4.12109489770656	0.00184593784737006	0.00456832284940308	-2.08887767934339
YPL173W	-0.631454858866873	5.8677356437125	-4.11822955934295	0.00185470644000096	0.00458716885067401	-1.763809547452
YMR266W	-0.781027790380931	7.4308843964661	-4.11667426148514	0.00185948424514681	0.00459612731072024	-1.99151554393158
YBR162W-A	-0.870513501771058	8.0115953277871	-4.11475575243026	0.00186539556324696	0.00460787463045539	-2.04470168655546
YNL320W	0.724255038843753	5.32955615776335	4.11329856807623	0.00186989858126054	0.00461388992649	-1.71874093894479
YLR028C	0.644434262058875	8.02465258722222	4.11321699082806	0.00187015100867535	0.00461388992649	-2.06590095181837
YDR272W	0.640680945223521	6.4297092020874	4.11264006155363	0.00187193723956431	0.00461543360306711	-1.89686553372368
YOR337W	0.760591495775524	5.4984642638648	4.10847157675474	0.00188489643769757	0.00464353961105339	-1.75487162586778
YGL194C	1.49344243016806	4.12665043521705	4.10822314557084	0.00188567173041268	0.00464353961105339	-1.26914079909917
YOR275C	0.925085995949611	4.60530528803109	4.10771853501678	0.00188724752310118	0.00464454418278057	-1.52127748753961
YMR054W	1.03049143240702	5.52627557184506	4.10516633728843	0.00189523862837278	0.00466132592766762	-1.74362963901231
YAL044C	0.864563679997486	7.97964943327748	4.10814609108714	0.00190596489851316	0.00468278220496803	-2.07806174043952
YBL091C	0.515725714856642	7.36854164271831	4.10164655230432	0.001906317422641	0.00468278220496803	-2.03595007593383
YPL096W	1.86124464785458	4.6695879571656	4.09961991425148	0.00191272713118482	0.00469562703748274	-1.35482100243088
YDL015C	-1.13687069069737	8.76290846404516	-4.22384840057672	0.00191740361309535	0.00470148910514619	-2.0508797254313
YOR020C	-0.663111242322506	8.89613296144458	-4.09812192917857	0.00191747933833219	0.00470148910514619	-2.1271654481924
YPR052C	-1.10122293829241	6.61151941340791	-4.09813508365242	0.00193772429644261	0.00474820057113509	-1.88739090329702
YJR068W	-0.505942342065761	6.62729322898493	-4.08972453470232	0.00194434882675846	0.00476149955912462	-1.95978912383418
YKL126W	0.96182466008789	7.16548387910998	4.0983979427735	0.00194586823465908	0.00476228798107025	-2.0471602017482
YMR227C	1.09686973244091	5.02020064777009	4.08828473170996	0.00194899522395935	0.00476552280411525	-1.50110497998076
YDR210C-D	-0.710474148931986	10.7813635982225	-4.08810176029134	0.0019495865230816	0.00476552280411525	-2.17106348206334
YHR005C	0.490075558522103	7.24993070786197	4.0874857635536	0.00195157858650822	0.0047674619401371	-2.04963941913836
YGL181W	2.59655962794181	6.04118178412798	4.40459584823485	0.00195304347603248	0.004768111666164	-1.5704670277745
YML083C	-1.59745135118909	4.80784563099663	-4.08497674245764	0.00195971449008144	0.00478146290003306	-1.42489499583315
YLR268W	-0.668530597542486	6.64033444440406	-4.08386266284798	0.00196333843382493	0.0047865680891096	-1.9861128874172
YMR239C	-1.10142466255203	5.30753512264906	-4.08359381376791	0.0019642140109195	0.0047865680891096	-1.68392659805801
YCR008W	-0.689860890052869	6.47018537719966	-4.07928875660826	0.00197829029553276	0.00481791825188841	-1.9475535921344
YKL114C	1.07017930139765	4.63345684390982	4.07848148264836	0.00198094156758284	0.0048186019903707	-1.70723681075084
YER059W	1.41757127565106	4.7461644224775	4.07766197278836	0.00198363682478849	0.0048186019903707	-1.39724239554213
YBR069C	-0.584564380138803	7.50530958917759	-4.07756064848004	0.00198397033294611	0.0048186019903707	-2.06892191475673
YKL144C	-1.46547752114001	5.93033737602335	-4.11443442196114	0.00198449568216553	0.0048186019903707	-1.74423769236733
YDR508C	0.74164787602307	8.10595895851524	4.07736054852175	0.00198462913256907	0.0048186019903707	-2.13521593970189
YOL061W	-0.480295445328323	8.12625200668088	-4.07581237353071	0.0019897340064157	0.00482804889781283	-2.12724556445056
YLR113W	0.62682180525477	7.54582214846813	4.07542178757318	0.00199102407185175	0.00482823337424049	-2.09828600941832
YJR136C	-4.19907564536988	4.87779475063464	-4.61514982685096	0.00199541134044583	0.00483592376657713	-1.60404919027362
YOR360C	0.886610315161303	7.20286817837826	4.07100452099079	0.0020056748588313	0.004857338111538	-2.06806300981003
YCR104W	-0.689696996066784	8.85736525587442	-4.07069967339873	0.00200669009737413	0.004857338111538	-2.17454694654656
YOR061W	-0.63441696400502	7.23676144758743	-4.0697212040176	0.00200995233919442	0.00486227521470571	-2.04882336969083
YOR321W	0.923188288775124	5.31090014899106	4.06858745304061	0.00201373922747173	0.00486761060186894	-1.73239670910053
YGR283C	-1.03917405991772	6.45676446969118	-4.07459485525912	0.00201460574570688	0.00486761060186894	-1.96921218767036
YGL134W	1.58166017979441	4.4302188912772	4.06681028377648	0.00201969023681988	0.00487693264835013	-1.31054705821571
YPR135W	0.835210972060935	5.14809005137578	4.06511415058349	0.00202538703358613	0.00488772101491022	-1.61079497624433
YGR229C	-0.788103158764516	7.25444042486494	-4.06346571164644	0.00203093973321401	0.00489814876833966	-2.06089886194801
YPR100W	-0.57722348157158	6.4177232129625	-4.06251467391121	0.00203415050008144	0.00490291911443872	-1.94049648154023
YCR084C	-0.590374928356679	7.16386694486315	-4.06132001399298	0.00203819127040224	0.00490968302991502	-2.06428481616495
YMR105C	2.0973316289612	6.66310510612426	4.37685952731748	0.00204486682664582	0.00492278170070848	-1.80962567331633
YJL184W	2.10246282649871	3.5542469308041	4.05647217384232	0.00205467469228468	0.00494340063594444	-1.31732341010645
YJR013W	0.736193072815055	5.56732127208837	4.05367820466839	0.00206423784817129	0.00496340624073593	-1.83843794011311
YLR231C	-0.788745075391597	5.14894775113001	-4.05308033867009	0.00206629024898144	0.00496533916628349	-1.6283419063186
YOR315W	-2.86741205195038	5.7251803765171	-4.33011720681478	0.00206800181373928	0.00496645121572531	-1.50127068298812
YOL009C	0.895335219947038	4.76394257434737	4.04809402764025	0.00208349091264837	0.0049977344909285	-1.58907636532991
YMR217W	-1.69777347805181	9.54010602214094	-4.37530292991725	0.00208354130901671	0.0049977344909285	-2.04215741739288
YPL253C	2.40940617693813	3.05574848153976	4.04317375906969	0.00210061043987397	0.00503516654148325	-1.11128138333391
YNL284C-A	-1.14830689351496	9.07551045741208	-4.17514466463374	0.00210167876762942	0.00503516654148325	-2.14150974709626
YGR191W	-0.516467109793606	7.9785433061803	-4.04115791788939	0.00210766671164315	0.00504647231318774	-2.16916607198007
YGR151C	-0.810945908671377	7.08901034923245	-4.04074453712255	0.00210911677090613	0.00504690577490593	-2.08104553932378
YGL156W	1.4628095136105	4.83462233570847	4.03933263381392	0.0021140773158913	0.00505573390577252	-1.49657847040144
YNL227C	-1.21380074695327	5.70170250014842	-4.03326888535794	0.0021355204950799	0.00510394531786825	-1.83934634599319
YDR098C-B	-0.547125525165693	10.7135885819555	-4.02503081027857	0.00216501730928493	0.00517133563905475	-2.27877629031502
YOL140W	0.625916730568587	6.58694298875646	4.02175652950811	0.0021768588985999	0.00519345112688787	-2.09237169874054
YER021W	1.15909305821644	7.67116933177334	4.14196554113542	0.00217688786233897	0.00519345112688787	-2.14989931514981
YAL019W	-0.894648166607536	5.36058620170543	-4.01957574927158	0.0021847832977349	0.00520916257499502	-1.85138867453187
YGL243W	1.13409727083249	4.69371976065634	4.01668484463155	0.00219533456309839	0.00523118367731714	-1.56291344920103
YHR144C	-0.769772349614684	4.58828538460329	-4.01516813900588	0.00220089152197596	0.00524128478017869	-1.71571102698997
YCL045C	-0.67297075787234	7.22708397485211	-4.01164886409523	0.00221384220765075	0.00526897095142251	-2.14733816382238
YDR184C	-1.58261991752756	6.02958514735727	-4.15965005305913	0.00221840343783377	0.00527666894274218	-1.91869631213417
YOR280C	0.697787620968106	6.08001064561738	4.00872198325161	0.00222467351259184	0.00528613669850253	-1.98401042615598
YEL037C	0.489753567162716	7.75682122382427	4.00854503930281	0.00222533008743575	0.00528613669850253	-2.22588417361991
YDR237W	-0.952018608799046	6.03999751959473	-4.00826452794884	0.00222637137792098	0.00528613669850253	-2.00335952975835
YIL114C	0.58839752968549	6.25797804290483	4.00518437885937	0.00223783875772089	0.00531019375862529	-2.05261310518481
YLR188W	0.584108498314193	5.79026937192921	4.00281709326775	0.00224669404157638	0.00532802755119216	-1.92403054809299
YBR032W	-1.1633252808388	4.24775628867175	-3.99885557215176	0.00226159477226926	0.00536016830114116	-1.5460383278314
YKR079C	-0.771389753629186	5.8516736199186	-3.99841629459065	0.00226325339682112	0.00536090456173771	-1.92478083676543
YDR398W	-0.652529584716077	7.04855635442304	-3.99689031784366	0.0022690250525025	0.00537137656773954	-2.14745225333709
YPL129W	-0.711226508770648	7.06517715317788	-3.99469526683344	0.00227735428036667	0.00538788695598944	-2.17512743894075
YML071C	0.743176168303539	5.79084785721259	3.99375871757051	0.00228091776727566	0.00539310937006854	-1.98157747825901
YOR128C	0.776932299600785	7.98254689605629	3.99034445081582	0.00229395809798816	0.00542071975977357	-2.27757373375393
YCR086W	0.896617545814562	5.23884807719551	3.98852641787828	0.00230093354688496	0.0054334755703883	-1.83263503079908
YNR054C	-1.12399791901887	6.50910674661554	-4.0228272778516	0.00230208859343834	0.0054334755703883	-2.10069190081191
YMR024W	-0.610918575893695	7.04995216002853	-3.98292462274957	0.00232256606579011	0.00547855589777419	-2.2079455404707
YJL062W	-1.32788097828842	5.559939948961	-4.0157035854371	0.00233737533246495	0.00551022033029823	-1.98721294597998
YDL027C	1.20438887424921	4.7119271909199	3.97717354165222	0.00234499593378395	0.00552491044351824	-1.87267239219466
YGR100W	0.770211789319578	5.48583403844307	3.97420930658917	0.00235664492237009	0.00554906859459198	-1.94379631440236
YJL025W	-1.46168848704709	4.52871547606019	-3.97236726594624	0.00236391425440768	0.0055628917099286	-1.44202625849827
YNL188W	-1.3332843427865	4.47723291717469	-3.96937029198373	0.00237579137663427	0.00558753536657274	-1.57589878582861
YLR059C	-0.581167992893946	6.12382336361785	-3.96899579378833	0.00237727989591958	0.00558773176481808	-2.03437484425509
YEL051W	-0.631030523804654	7.84873982750518	-3.96211101784783	0.00240481882924522	0.00564912255399187	-2.28456354137221
YJR155W	3.9016637034936	3.42167280276376	3.96290480501924	0.00242534036813437	0.00569396614171807	-1.24063073471388
YBL011W	1.70578868569659	5.4859294483644	4.07335707888347	0.0024420235604272	0.00572975085535043	-1.9037366126794
YGL006W	1.01573417049088	4.70235196083315	3.95079355032839	0.00245081360501278	0.00574698449713196	-1.69511655126717
YGR014W	-0.988405776443506	5.29515050560971	-3.95036142474296	0.00245258785939931	0.00574775599106131	-1.85643894859667
YBR104W	0.58845498231061	6.29077535127499	3.94901591339492	0.00245812094414513	0.00575733038566853	-2.14768518570969
YER184C	1.7726457551521	3.84120261707552	3.94523724472498	0.00247372948762337	0.0057904780295928	-1.37037043844351
YML040W	-1.3179607801059	9.84352877157668	-4.15740470563651	0.0024841847501579	0.00581153103022234	-2.29193746596211
YDL112W	-0.861446169991917	5.75263880235633	-3.94190142145232	0.00248759463139099	0.00581608691889591	-1.973639845458
YML011C	2.58138176295825	4.3817972394542	3.94121749484694	0.00249044732290752	0.0058193354895436	-1.33890972442141
YPL270W	1.44122191067398	4.77933211880054	3.94062264763414	0.00249293123241197	0.00582171903188631	-1.64614393893716
YER083C	0.555889157742271	6.69206801304201	3.93968867552113	0.00249683644040966	0.00582741697389039	-2.24917136753464
YIL004C	-1.30428437741498	4.75575155147464	-3.93729075197755	0.00250689208136444	0.00584745443260198	-1.64716888260842
YER003C	-0.646388342118342	7.7363226313027	-3.93187077516714	0.00252977646179883	0.00589737455367758	-2.34097521979471
YBR106W	-0.451569722494622	9.81465190640525	-3.92891850928177	0.00254233308645364	0.00592317439064213	-2.4411748455802
YJL143W	-0.491388369236858	7.68392180257751	-3.92549908310147	0.0025569578562788	0.00595375959860702	-2.35027105244024
YPR008W	0.675845856583548	5.77478662680592	3.92364758811065	0.00256491319331571	0.00596878863067091	-2.11096416521172
YHR214W-A	-0.685844270824042	7.27271084987025	-3.92088685603971	0.00257682318415946	0.00599015184689657	-2.31663698992547
YDR428C	-0.86351504715762	5.17923253450279	-3.92082150483128	0.00257710581092281	0.00599015184689657	-1.81009487060936
YGR106C	-0.604043195769584	8.62982709214791	-3.92020381960163	0.00257977873256256	0.00599286216086524	-2.4174383715841
YHR042W	-3.80840794398416	7.22049141219583	-4.3572728852839	0.00259691021387988	0.00602913713987173	-1.68336792784936
YMR097C	0.902430158155686	5.16522390029868	3.91464926219032	0.00260394523454524	0.00603857614198015	-1.94968539965171
YMR208W	-1.06366889443066	5.93459514249868	-3.91463385525789	0.00260401259328538	0.00603857614198015	-2.10517808148843
YDL066W	0.532588330574177	7.90981232450855	3.91251541979847	0.00261329164663339	0.00605656228360198	-2.40341964660389
YNR055C	-0.74868409366325	5.73867281080323	-3.90785783679806	0.00263381383715944	0.00610056938286727	-2.04938426424257
YGL143C	-0.889769425669948	6.62828045191106	-3.90732683013879	0.00263616418907111	0.00610245924326881	-2.25345431001067
YPR141C	-1.16348625886323	4.60858150968461	-3.90659092470878	0.00263942507987174	0.00610645348612561	-1.91174177162994
YBR236C	0.567275230297652	6.66086376707787	3.90464563078283	0.00264806517083736	0.00612288092117453	-2.30698282023919
YNL308C	-1.15944097027399	6.7896888612056	-3.93588949340638	0.00265764910396676	0.00614147035820791	-2.21877708184379
YML045W-A	-1.63295206409071	8.29800128008593	-4.15539973532709	0.00266452167959465	0.00615377626001621	-2.24390582139672
YJR029W	-0.6750273226257	10.7147970172149	-3.89933569758753	0.00267179968147812	0.00616700367570428	-2.49762454780578
YBL021C	2.58080199174926	3.34157856125547	3.8975884098541	0.0026796581186001	0.00618155472022772	-1.33777182975992
YNL084C	0.481127836813626	6.55017988545992	3.89154218119463	0.00270703730323084	0.00624109411881105	-2.31948999219727
YNR001C	0.714453999626064	6.98576053666621	3.89069271184846	0.00271090723298501	0.00624639517125225	-2.36543864337928
YPR069C	-1.03649495211988	7.55489154627014	-3.92241092713233	0.00271733724080501	0.00625446929757763	-2.34485396024238
YAL021C	1.8668176875979	5.09070786551526	3.96320556125705	0.0027175566875067	0.00625446929757763	-1.86316465044485
YKL113C	0.611036304397617	5.90001444767394	3.88716168374083	0.00272705538083473	0.00627270054920747	-2.15077695321062
YPR106W	0.811907623946844	4.81101303470952	3.88479550799086	0.00273793241722977	0.00629407931983976	-1.88920697866018
YHL004W	-0.628848064065425	5.98971841657692	-3.88334720979374	0.00274461234858624	0.00630579047390379	-2.20793167586487
YDR235W	0.966893551447352	4.61323620707355	3.87996767368612	0.00276026571725356	0.0063380928161186	-1.9487014216136
YKL069W	-0.714919658549942	5.67569455525333	-3.8774126072856	0.00277216196587991	0.00636173579821373	-2.0478229112595
YKR088C	0.509953099171643	7.01869110816715	3.87478118818098	0.0027844694975922	0.00638587872662785	-2.39947702597261
YJL085W	1.41309600820292	4.78092957869815	3.87447744889713	0.00278589378694979	0.00638587872662785	-1.79532470892269
YMR250W	1.18644902018067	6.04395809449502	3.90519486345667	0.00279324264124063	0.00639903570519238	-2.22935026800888
YOL148C	-2.79888477041715	5.83404136137432	-4.30497754880982	0.00279725763242726	0.00640454438927069	-2.04572444059863
YLR364W	-0.75540737510619	5.77499287575326	-3.87045767925501	0.00280481480095396	0.00641815216535897	-2.09537873356886
YIL048W	0.755176463735566	5.57531191274549	3.8672650287	0.00281993783432609	0.0064490470196175	-2.18886464043821
YLR355C	-1.25211079160029	10.0448522647932	-4.06515115899429	0.00282741734136303	0.00646243607275907	-2.43786442501578
YIL067C	1.21839395738295	4.77845312659603	3.8646436112928	0.00283241845912239	0.00647014831242376	-1.97543266867317
YKR026C	-0.648661437904143	7.34460848059273	-3.85644333535022	0.00287183255011046	0.00655641679207193	-2.44177001448115
YLR234W	1.06144319106299	4.72561861245536	3.85287208004285	0.00288917550060733	0.00659222660121362	-1.8077429237882
YOR207C	-0.846797554245365	6.35863474318115	-3.8505771804387	0.00290037759909602	0.00661399180711289	-2.25796881570543
YBR246W	0.700101912110436	5.8088863100658	3.8498542659605	0.00290391571249506	0.00661826520836266	-2.22706779569208
YLR134W	-2.35686109651522	8.28345395246335	-4.27006641394826	0.0029158661115045	0.00664169503176026	-2.22613630534865
YNL246W	-1.02554047331176	5.27871978374288	-3.84581867962996	0.00292374946547412	0.00665583951012627	-1.98285877788892
YLL043W	-1.12338548096926	7.63357384158322	-3.91828136185356	0.0029946342548007	0.00681330688291899	-2.42112983364412
YDL184C	-1.38324240048869	11.62217409708	-4.06635834249524	0.00301719922430608	0.00686072116355933	-2.49310364508419
YPL179W	0.52450976556721	6.46465811462631	3.82216212433624	0.00304288259237776	0.00691516803993507	-2.42636782980124
YIR021W	2.76566659433807	5.9273640428052	4.24091830531762	0.00304516357400388	0.00691639950531891	-2.13015798024106
YML105C	-0.857452766449255	6.69594003450447	-3.81976560907245	0.00305522962221626	0.00693530148832994	-2.3797278933371
YDR337W	-0.567827449286568	6.27566750821574	-3.81630898396084	0.00307313020741927	0.00697195598112176	-2.3903818892201
YHR081W	-0.839737843050772	6.79401372278953	-3.81592137515361	0.00307514427569768	0.00697254776764519	-2.44118580994361
YDR441C	-0.656217929053588	6.35425201468354	-3.81308229242183	0.00308993842093079	0.00699915002717458	-2.35124253639894
YMR040W	1.23075490902103	5.27052538558933	3.81299458269105	0.00309039664262473	0.00699915002717458	-1.98299038357967
YBL099W	-0.656943269714604	8.90374899525919	-3.81265686412844	0.00309216164422233	0.00699916155894833	-2.62243726329654
YDR316W	-0.672363769151675	5.68758569247744	-3.80937012566638	0.00310939376286073	0.00703099364904643	-2.25193852529702
YFL021W	0.517625521274851	6.95785750298717	3.80930036723672	0.00310976058050608	0.00703099364904643	-2.52250650538458
YIL033C	0.66301816943935	7.4451301502258	3.80735817244533	0.00311999148878309	0.00704763044468618	-2.56126385009282
YGL110C	0.709668529560865	4.97673966409251	3.80685853129495	0.00312262910216535	0.00704763044468618	-2.14714289324362
YDR316W-A	-0.830519622404628	10.4844242468752	-3.83551556227164	0.00312277292577834	0.00704763044468618	-2.64086266059831
YIR037W	0.539078908601426	7.40066786511639	3.80655978208898	0.00312420731053099	0.00704763044468618	-2.54148859574702
YDL053C	-0.575577047457936	7.45989089210633	-3.80573394278086	0.0031285743015504	0.00705348072407366	-2.53655130012795
YLR148W	1.09877891103032	4.8195648197605	3.8042719459248	0.00313632081570543	0.00706693931108243	-2.25274948678179
YHR025W	-0.463613286908972	7.64741500586519	-3.80348238541653	0.00314051265337255	0.00707237758916344	-2.56608753930395
YJL059W	0.918405158205165	4.7016449731545	3.80002347905756	0.00315894496943502	0.00710986086216361	-1.97037213781348
YBR185C	-0.589834962879216	5.58463926446971	-3.79842304489636	0.0031675115883513	0.00712510949483775	-2.29020351894415
YDR353W	1.31667119743683	8.87786181921056	4.00774088830851	0.00318525547009789	0.00716097286861465	-2.54200150267843
YBR232C	-0.865192818388675	5.29854124712286	-3.79428402064347	0.00318977856940401	0.00716709003984166	-2.09908671509112
YMR308C	-0.86568297024539	6.95073330870903	-3.78862303956889	0.00322049688721278	0.00723202491273023	-2.51820989954433
YKR055W	0.670105681033903	5.27330365524493	3.78577973745706	0.00323604131632199	0.00726283087754658	-2.20849771767547
YDR366C	-1.19413514617533	5.16523539466215	-3.78356846976848	0.00324818424061721	0.00728597220808497	-2.10844667126475
YCR102C	3.46544978395538	4.21038803340958	3.81036382107043	0.00326847557299947	0.0073273547653996	-1.56861513942442
YNL034W	-1.94736872542032	5.0288827389443	-3.80962203805411	0.00327250870070528	0.00733226315645346	-1.94326158095061
YMR296C	-0.46122739812664	7.60164523762496	-3.77777769067647	0.00328020834918389	0.0073453764666128	-2.59255272073986
YHR214C-B	-0.675621542648983	10.9010306309693	-3.77463476520015	0.00329772639474186	0.00738044899937443	-2.71600217332717
YDR408C	0.695203966562348	6.74293123194427	3.77138788334752	0.00331592589684543	0.00741700635081793	-2.55576464864599
YNL059C	0.744301546178534	5.0441737274358	3.77098726498254	0.00331817866787742	0.00741787327832968	-2.21287438040757
YPL022W	0.742029286393967	5.26418400026256	3.7702160771905	0.00332251971158041	0.00742340499604229	-2.25682848705368
YCR022C	-1.65762828480407	4.42606799048022	-3.79434528966276	0.00340665498046208	0.00760711221633784	-2.13356561042941
YPL271W	-0.613758142979006	7.86063224824372	-3.75427835682732	0.00341356571964638	0.00761826647981687	-2.64795141804402
YER112W	-1.28526272378206	7.13486455574636	-3.88074050477336	0.0034343473036107	0.00766034729470542	-2.5105223059427
YIL043C	-0.480449598006543	7.60151500826495	-3.74476474836309	0.00346914361522782	0.00773129754250116	-2.65961427883327
YLR157C-B	-0.450246657408702	10.8257418681764	-3.74461188067496	0.00347004428296821	0.00773129754250116	-2.76781831952452
YDR495C	1.66566428957332	3.98786118536467	3.74327029715473	0.00347795905463854	0.00773789307601779	-1.9716834970633
YLR229C	-0.451562098454227	7.61668038083961	-3.74288675520342	0.00348022522928619	0.00773789307601779	-2.6578925454438
YPR038W	-1.50685750152656	5.10231855352465	-3.74820768442163	0.00348066536748974	0.00773789307601779	-2.14740689797669
YDR378C	-0.765368058933643	6.37249007191543	-3.74279168296681	0.00348078720467584	0.00773789307601779	-2.51828373723576
YJR097W	-0.946933853935588	4.68133204077177	-3.74212797125316	0.00348471305162738	0.00774229262923022	-2.16152893897547
YPL183W-A	-1.43439545126791	6.76036444302677	-3.9140456268064	0.00350206196509843	0.0077764938219969	-2.48210146793895
YDR006C	0.844812322641748	5.21893880368482	3.737948226056	0.00350954195959302	0.00778875467260126	-2.34314208865749
YNL306W	-0.457440942952021	6.58703860462285	-3.73615404111734	0.00352025616247446	0.00780817554833291	-2.56897330314323
YLR227W-A	-1.28108057474326	9.78817339628602	-3.93675163326559	0.00353140401606037	0.00782853610472246	-2.65504904433949
YKR067W	0.756483816702262	5.41367285423543	3.73296445378832	0.00353938702599743	0.00784186195119318	-2.40052194444661
YIL019W	-1.07490122114583	5.47296846882865	-3.72782728848779	0.00357042626982808	0.0079062278814623	-2.21372817718584
YPR029C	0.816076989142636	5.87239144695086	3.72593264952258	0.00358194498782484	0.00792732065474645	-2.49582003036037
YGR078C	-0.592583835015978	5.89964083281272	-3.72493096047889	0.00358805045802171	0.0079339483978167	-2.42451314121863
YLR357W	-0.817619373210297	5.76633852751664	-3.72478686421421	0.00358892963733272	0.0079339483978167	-2.43587841795591
YBR109C	0.551516762904878	8.87333925467793	3.72366364850761	0.00359579041123122	0.00794469914748142	-2.79087270050514
YBR296C	1.43451342381187	6.30554264642857	3.87976439734193	0.00361564322888289	0.00798412721891575	-2.48690947292574
YGR240C	-1.03358649378463	9.13003975282597	-3.81566637874487	0.00365967153712812	0.00807686664992149	-2.72798142097371
YEL063C	0.635210643878996	6.91849624437499	3.71082851346886	0.00367516176853581	0.00810655482721405	-2.68334420245337
YER146W	-0.780087499679109	6.16240619032438	-3.70933077356021	0.0036845412592732	0.00812273868521593	-2.55381995120134
YGR231C	0.63916819734007	7.46635103942194	3.70861570011388	0.0036890281029317	0.00812812452374479	-2.71933084506043
YJR008W	1.20503889620017	4.90285643448873	3.70551824713924	0.00370852905616747	0.00816656703010964	-2.20794925149066
YDR365W-A	-0.890932844421043	10.9286185461588	-3.76325660965233	0.0037108729441289	0.00816720625279504	-2.80273246455501
YHR074W	0.721879936544034	6.93348863054499	3.70235996642913	0.00372852298833227	0.0081992531121173	-2.70059463069308
YLR401C	-1.07020641812062	5.26469046493322	-3.70219708215746	0.00372955717370384	0.0081992531121173	-2.12089852574947
YJR062C	0.838997547319978	4.80236527840239	3.70038080637001	0.0037411092344788	0.008220105759957	-2.36150958245066
YCR047C	-0.977411196605454	5.89046839438492	-3.69915811688356	0.00374890678264486	0.00823269037801139	-2.4507416113806
YIL156W	-1.5943611992586	5.12630676107209	-3.78888830190223	0.00380161015715647	0.00834382096854927	-2.35214309474094
YHL040C	1.77318273875034	5.43779652560439	3.77963054040911	0.00384044042764599	0.00842439690057811	-2.2604610988644
YLR064W	0.553455757487641	7.0682767278387	3.68026838205909	0.00387153640603016	0.00848792739072874	-2.73471043786253
YER063W	-0.527142309050126	6.56585638725331	-3.67988014372023	0.00387409993010707	0.00848886800112166	-2.67378156379576
YNL217W	-0.469259213391128	6.57204502502444	-3.67712969219498	0.00389231147557686	0.00852407639778037	-2.6628428303108
YGL223C	0.893756417722272	5.78125895058666	3.67536063158125	0.00390407177004182	0.00854512571791762	-2.51715390259562
YGR105W	-0.600187663900558	8.1464996216823	-3.67004079069054	0.00393965898115653	0.00861827489992273	-2.82779181955425
YPL234C	-0.564847110101443	9.29867603896615	-3.66743190009786	0.00395723379569832	0.00865196196013866	-2.8885234184034
YGL021W	-1.6877864471588	4.18142217048287	-3.66225863955942	0.00399232395661548	0.00872388592058228	-1.95197335071575
YLR198C	-1.16849594008142	5.94271655404579	-3.65984097536582	0.00400883322308674	0.00875515086667543	-2.44137688722686
YMR281W	-0.785888690133603	5.36859319609504	-3.65523342630241	0.00404049227815547	0.00881944993974988	-2.44125032163752
YEL046C	0.536691798505148	8.58449818565404	3.65297801592724	0.00405608370868947	0.00884862584172135	-2.89923182118833
YDR232W	-0.414995589850972	7.25836278546006	-3.65100151598122	0.00406979824314472	0.00887367741940051	-2.79954345280412
YJR035W	2.13462655555031	3.58779012126437	3.64733705014572	0.00409535232637396	0.00892450202848724	-1.76143298519993
YBR012W-A	-1.22851778535559	10.3108333518118	-3.83481187494009	0.0041030731751147	0.0089364304586151	-2.82474045692171
YGL070C	-0.538647450715562	6.38936727653586	-3.64188664616634	0.00413366810462638	0.00899813795955068	-2.68508958024404
YMR259C	-1.15091410196756	5.10362250243115	-3.6380661786792	0.00416074652814646	0.00905190532330986	-2.35813883757004
YDL187C	2.24629469681649	3.42644760686238	3.63776057100974	0.00416292050196976	0.00905190532330986	-1.73218078738967
YPR024W	0.802048679379747	6.94566688300338	3.62086345739808	0.00428496672192863	0.00931219270661757	-2.83899061255276
YLR032W	-1.34566270486899	4.62263162277063	-3.62372938393065	0.00429880477786144	0.00933716362728287	-2.41284287418468
YOR334W	-0.999729277706673	6.71388234406575	-3.62846559837099	0.0043130342073178	0.00936189059294066	-2.72759286079937
YJR115W	-1.24146639873441	5.10458216504538	-3.62363445113198	0.00431489702209208	0.00936189059294066	-2.51414693260399
YFL032W	-0.753519763978121	7.12845614948683	-3.61420200899499	0.0043340931450245	0.00939841245243318	-2.83081939192605
Q0080	-0.957910807772832	6.6317995516959	-3.60423007494762	0.00440872420534087	0.0095550387818205	-2.69465926850921
YCR081W	1.08029984297644	4.47361493363319	3.60304435568201	0.00441768618785402	0.00956924725985591	-2.31942780553619
YBL029W	-2.66311058553955	4.30576606824722	-3.62733615859235	0.00444243026080242	0.00961760759238499	-1.984053333045
YJR015W	-0.560670153335677	6.66429130963055	-3.5906754258907	0.00451230396656978	0.00976356522037433	-2.85771209131682
YCR020W-B	0.80845653037968	5.19373422957187	3.58696957864997	0.00454105805975809	0.00982043931683412	-2.49496371434091
YPR072W	0.923722285128255	6.42366707519355	3.59112100966243	0.0045466792418465	0.00982725181783887	-2.81987332669687
YHR050W	-0.518191067993243	5.87412458515578	-3.58356044236276	0.00456767707748007	0.00986293609954778	-2.74043457112631
YJL110C	0.640665027006155	4.93679419214363	3.5835001967492	0.00456814893019035	0.00986293609954778	-2.59958259418882
YER160C	-0.557032230979241	10.9242488510488	-3.58239014568514	0.00457685203194706	0.00987636491104365	-3.05342665552716
YNR019W	0.590153999806967	4.84263240818014	3.58134138157301	0.00458509035950707	0.00988877676776552	-2.66456627306131
YBR249C	-0.412333312715552	8.83156847611495	-3.5783957317193	0.00460831124917517	0.00993347091488869	-3.03292849263955
YPL094C	0.454006392732311	7.72737931596117	3.57608943913019	0.00462657675537879	0.00996744082131173	-2.97814780206707
YLR157C-A	-1.17618981418299	10.8752337989698	-3.74634586935859	0.0046454365731752	0.0100026536283258	-2.96356262012
YDL002C	0.67931640942978	5.33945060780211	3.57090151565063	0.00466793808132317	0.0100456654488216	-2.53013624681325
YNL166C	-0.79656577905094	5.79387373082585	-3.56978123307401	0.00467691967499315	0.0100595508639523	-2.66793958432101
YPL246C	-0.424603305925999	7.24870202908019	-3.56841959032203	0.00468786034064696	0.0100776327431097	-2.94379049226145
YOL096C	1.21967062780885	4.35408334160211	3.56770772968954	0.00469359058438189	0.0100791933299131	-2.46854810595358
YOL062C	0.772123817682224	6.44903673836562	3.5676997290262	0.00469365502816168	0.0100791933299131	-2.87422537264348
YPR149W	0.531843178716391	10.2806970128694	3.56689123051496	0.00470017203787391	0.0100859145208012	-3.07662449427819
YKL183W	-1.02696381765573	5.45117601199329	-3.56666269281703	0.0047020158891889	0.0100859145208012	-2.57090849340665
YHR190W	-0.612068976262486	7.86118900068735	-3.56636818150156	0.00470439311945845	0.0100859145208012	-3.00661495609506
YKL117W	0.402012354413236	8.55430374761112	3.5650106495067	0.00471536686751446	0.0101039946293669	-3.05430055365811
YDL125C	0.559107159090543	7.90969885746806	3.56426101296073	0.00472143795147849	0.0101115555912924	-3.01388898063312
YJL018W	-1.10967936525787	4.89812580553195	-3.56338683592071	0.00472852784331717	0.010117351967704	-2.48262519052107
YHR028C	0.687681361991827	6.70562645586145	3.56330003700606	0.00472923241336731	0.010117351967704	-2.91927185199287
YNR051C	0.566993610591219	5.62155784602053	3.55910875190438	0.00476338346232205	0.0101849333492768	-2.71173326084475
YPL070W	3.87433728749515	4.3343282274624	3.66931252331508	0.00476610388659233	0.010185274130563	-1.911090524323
YML113W	-0.753116162883356	5.5070909917535	-3.55403360567925	0.00480507724964654	0.0102630463060388	-2.64659591416776
YOL154W	1.02051055209295	4.42540515386429	3.5475055616418	0.00485926136825195	0.0103678059904356	-2.26417982327323
YMR012W	-0.63067984728819	7.66733171331922	-3.54749628783261	0.00485933878958311	0.0103678059904356	-3.01107565892857
YJL179W	-0.810856885976293	5.91141994398566	-3.54704172423075	0.00486313522198057	0.010367890731272	-2.76300189364353
YDR451C	-1.3401707118942	4.39261541802972	-3.54686734319204	0.00486459243262598	0.010367890731272	-2.2896835145039
YOR142W-B	-0.453108158448451	10.9974900647479	-3.54406534224744	0.00488806915131243	0.0104123465531706	-3.1215839298171
YBR036C	0.735564611888919	6.41510484746359	3.54102662524741	0.00491366135210129	0.0104612586709351	-2.91310477753918
YGL200C	-0.479968271465335	8.31364019678353	-3.53874934988388	0.00493293123330852	0.010496665337008	-3.06880411491447
YJR161C	0.449750793842213	6.97297931739218	3.53749451851089	0.0049435826745278	0.0105115999330636	-2.98108796672761
Q0105	-0.731471702112172	6.17447642260789	-3.53729999546836	0.00494523597554992	0.0105115999330636	-2.63399051073374
YPR113W	-0.401672816359117	8.17720257591741	-3.53564860825173	0.00495929452761191	0.0105358516753806	-3.06491620963837
YGL245W	-0.608322594648117	9.04811537060082	-3.53320240216929	0.00498019530569139	0.0105746058359502	-3.12037150506293
YPL064C	0.902209867715097	4.54104740543961	3.53277955174372	0.00498381740593227	0.0105766498523973	-2.36009467495715
YGL044C	0.615704650798211	5.61750457956307	3.53077387438251	0.00500103490324206	0.0106075284321033	-2.80618367903628
YPR086W	0.633036903625528	7.08907460086536	3.52854019076426	0.00502028190016976	0.0106426765015859	-3.0242748137032
YGL022W	-0.519207366495038	7.69585698168023	-3.52783522085194	0.00502637226317134	0.0106499107568633	-3.04234927881805
YEL065W	2.43103973562836	5.53833098493713	3.68715767134441	0.00503415643675796	0.0106607242539864	-2.3549280365388
YEL059C-A	-0.836267239290727	5.55846923382533	-3.52626024539077	0.00504000629894148	0.0106674321718415	-2.67373606879517
YGL237C	1.21106061703004	4.37885792819745	3.52560193911507	0.00504571633032309	0.0106738371519654	-2.33365721878395
YDR186C	0.57402777827585	6.20650187404796	3.52479473580907	0.00505272697227009	0.0106829852039969	-2.86364267107344
YOL099C	0.991665156034556	4.78523899819849	3.52010325398058	0.00509367223470673	0.0107638334098983	-2.38467356542118
YKR071C	0.664348700581463	7.78442691381685	3.51816123459135	0.00511072131110016	0.0107892838059616	-3.0959765755086
YER148W	-0.472009242833884	8.33463597583324	-3.5181134292267	0.00511114173759913	0.0107892838059616	-3.11169205030298
YBR295W	0.855061605570543	4.50714094134231	3.50766783834161	0.00520386623610432	0.01097919152307	-2.44331221467679
YIL066C	1.58394399695943	7.11171521580423	3.60611640845993	0.00521181355374095	0.0109901285807146	-2.66110695897074
YDR336W	0.715948580896455	4.84952911958556	3.50173172679637	0.00525733128306946	0.0110802366257378	-2.6186184089968
YBL065W	-0.881991087743845	5.34880927591531	-3.50018454709081	0.00527135909399825	0.0111039169051012	-2.61348777795466
YPL104W	-0.94356679811105	4.92661732102811	-3.49907267532428	0.00528146390755601	0.0111193128429594	-2.64179182557304
YHL023C	0.718287822324398	5.21796634709992	3.49874931761303	0.00528440636209306	0.0111196212180128	-2.723461853044
YKL064W	0.779201307628212	5.11606687852005	3.497066936958	0.00529974277520911	0.0111459952496069	-2.70370986610201
YER042W	-0.560892808457806	6.54057324733069	-3.49123824006974	0.00535323209259721	0.011252539129101	-2.98997107985076
YGR235C	0.586408112808201	6.06893370292374	3.49001505929927	0.00536452749931756	0.0112702246020354	-2.95557155170121
YJL050W	-1.62947681744135	6.80167631766959	-3.6375770134839	0.00536731340112021	0.0112702246020354	-2.73440019105361
YLR227W-B	-0.489531776832907	10.3969505110162	-3.48517957416286	0.00540942141331206	0.0113526485280961	-3.22256834958567
YBR089C-A	-0.435940164387308	7.51661387699439	-3.48108754740795	0.00544771502244946	0.0114167670458367	-3.11273859288778
YJR073C	0.505870887107415	7.88163697978849	3.48101535530198	0.00544839310355029	0.0114167670458367	-3.15851201908201
YIL118W	-0.805855268209799	6.77459030723342	-3.48099489165685	0.00544858532889062	0.0114167670458367	-3.02688632763593
YML045W	-0.607750486295931	10.7752769207375	-3.48044963706882	0.00545370975274697	0.011421486933478	-3.23324317436093
YNL176C	0.736103622900455	6.19030007796148	3.46794093308227	0.00557264183200494	0.0116644192452019	-2.95891847118019
YCR024C	2.33194601611589	3.7630307961499	3.46645762586558	0.00558692100923312	0.0116881561566124	-2.09329698094447
YDL133C-A	-1.33402013225609	11.5839844600857	-3.67603650709308	0.00561321030370708	0.0117369807454485	-3.1327882411477
YDR390C	0.568161553448858	5.95546036560149	3.46127258994649	0.00563713171516111	0.0117808054814481	-2.93972477851081
YHR166C	1.82958883955155	3.9810526276799	3.45893805527195	0.00565989018722497	0.0118221550811942	-2.25317791868563
YAL035W	-0.406282225626919	8.59109912707707	-3.45630951287361	0.00568562800075045	0.0118684186017177	-3.24042603251381
YMR109W	0.693821002233896	5.44096773994286	3.45606711798247	0.00568800750688307	0.0118684186017177	-2.90444154921124
YGL140C	0.534836645484408	5.6324918827524	3.45475583510661	0.00570089768731293	0.0118890771381455	-2.89349847321125
YEL066W	-0.632897306322366	6.12101299945776	-3.45298072971909	0.00571839522990436	0.0119147631499437	-3.0007772986706
YLR164W	1.22288322584959	3.97267298266344	3.4528985984798	0.00571920614866548	0.0119147631499437	-2.45163737535948
YMR034C	2.54910056045782	3.31390523873916	3.44876112592416	0.00576021073185647	0.0119939047542373	-2.03455561842576
YBL068W	-0.596564583036096	7.00134583830356	-3.4469200117872	0.00577855426457495	0.0120258034067057	-3.12155260184722
YKL119C	0.55114184604864	6.1572861582089	3.44485301910689	0.00579921989087962	0.0120624986956215	-2.97222387968856
YDR504C	0.870940058256678	7.09701976549383	3.46512035705098	0.00584008427098473	0.0121411474886076	-3.16510236904618
YLR330W	0.615053052881126	6.61048137997087	3.43839897240113	0.00586423743181893	0.0121849907347669	-3.1306236760095
YAR010C	-1.65770768302736	10.3210423883558	-3.7257808946982	0.00590680661078501	0.0122599416450314	-3.12587519203053
YDR328C	0.4538540273808	7.69373106412193	3.43416463548242	0.00590730054480105	0.0122599416450314	-3.23293996118288
YDR052C	2.53191679379048	4.69216382798588	3.4626881004414	0.00590955698605111	0.0122599416450314	-2.27820400399038
YBR021W	-1.16014743005776	5.15563431257961	-3.43281265715395	0.00592111850132903	0.0122775225650602	-2.5845341853239
YNL158W	2.06561671728906	4.72759763167814	3.58153769054158	0.00592848305535122	0.0122863872387347	-2.62989758291747
YJR006W	0.720368172249998	5.41636345379193	3.42770194992529	0.00597365361751337	0.0123735523108597	-2.84687804577076
YMR262W	1.00357014782395	4.8286556487985	3.42697101984162	0.00598120622261591	0.0123827470834687	-2.71896088244196
YKL051W	-1.7012748862274	5.96408977906046	-3.60883873978083	0.00598900989600279	0.0123924517983367	-2.88025814816591
YDR493W	-0.635747853908397	5.25523948648783	-3.42522711805123	0.00599926539887099	0.0123996980100454	-2.91880397877844
YCR015C	1.40386057998315	4.11913083714199	3.42507217784065	0.00600087260838923	0.0123996980100454	-2.29473862881162
YHR163W	0.428340602763415	7.2918688215566	3.42497649145795	0.00600186539334609	0.0123996980100454	-3.21982197117591
YKR100C	0.517836480435642	5.893468102126	3.42188652839355	0.00603401591380149	0.0124596476060169	-3.00512141649305
YGR125W	0.761119196226002	5.89506390851206	3.4208286785906	0.0060450632771484	0.0124759816570935	-2.9818644377239
YHR106W	0.654645951496637	6.73936888190259	3.41421777884553	0.00611457478323909	0.0126128962204055	-3.16955879586731
YOR217W	1.01881252968582	5.23689321167868	3.41353858584602	0.00612176264851736	0.0126211768030863	-2.8142423134866
YPR145W	0.499973297628888	9.92166858734625	3.41246119696698	0.00613318241191238	0.0126381691462049	-3.34713495451926
YNL322C	0.45432447195123	8.061293144795	3.40948133288613	0.00616488153208428	0.0126905442091005	-3.30508184828172
YPR041W	-0.4671808779385	8.32006278263146	-3.40947196067515	0.00616498149660099	0.0126905442091005	-3.30453228298163
YKL053C-A	-0.590423427765576	6.70966098811619	-3.4090320294042	0.00616967570159352	0.0126936369711523	-3.15325690655941
YJL141C	0.93686498962848	5.99934046543886	3.41053328908563	0.00619757675196349	0.0127444481605785	-3.060068782353
YKR080W	0.649942626891558	7.41856775039045	3.40593437802133	0.00620283272368179	0.0127461746540261	-3.24709538108415
YGR117C	0.634118012162894	4.83017197186125	3.40574545919141	0.00620486080822257	0.0127461746540261	-2.85383251030172
YDL248W	0.47921010599237	6.45865427397383	3.40545025471052	0.00620803125593374	0.0127461746540261	-3.15341422563046
YGL038C	0.608509014313091	5.9516368443739	3.40413121410552	0.00622221787490689	0.0127687102623863	-3.01308871024192
YBR240C	-0.877497172242798	6.27562808684138	-3.40371475302369	0.0062267039327795	0.0127713262200434	-3.06011668295061
YDR236C	0.575318852314633	5.60209661743786	3.40038269877484	0.00626271615081431	0.0128385681091693	-2.93549335805669
YIL087C	0.601063719183166	6.13952635415175	3.39757044020626	0.00629327692349981	0.0128945710070885	-3.12105815195331
YNL040W	0.59250531004851	6.29462191233682	3.3886747554256	0.00639095826784773	0.0130879716947633	-3.13489749143168
YDR261C	-0.618964663941085	5.87127370731865	-3.38802484024737	0.00639815555898549	0.013095967399941	-2.95018592765002
YBR012W-B	-0.932130894628186	10.1286498711824	-3.4772727170425	0.00640954546920589	0.013112532063288	-3.33451205268216
YML009W-B	0.51155821636516	6.96477752799038	3.38592970130582	0.0064214142410547	0.0131300588363365	-3.25605728357063
YDR461W	-0.422872212209947	8.60910945567708	-3.38332713026283	0.00645042696249585	0.0131826043318839	-3.35679922651731
YMR119W	0.61462293663565	5.32889281904987	3.38104310705605	0.0064759994356299	0.0132280686982538	-2.89082528391635
YPR158W-B	-0.541270426440084	11.2161676855001	-3.37972411809461	0.00649081452004426	0.013251524305039	-3.41345044734891
YGR294W	1.00022163674641	4.72606165355816	3.37934820292786	0.00649504322181012	0.0132533539728778	-2.78148232674332
YBR165W	0.581471465588188	5.13138394913934	3.37807790537513	0.00650935383671003	0.0132757436967158	-2.99096349225413
YJR125C	0.583778364880397	7.59026096290254	3.37555819688554	0.00653783558242214	0.0133256745376554	-3.33025137136725
YLR126C	0.671193610878817	5.54629105769798	3.37531977104955	0.00654053726364177	0.0133256745376554	-3.03425268682938
YOL033W	-1.45802707905244	3.89040166206048	-3.37417731787013	0.00655349867819627	0.0133452453882164	-2.29651638838126
YNL068C	-1.3663621629193	4.34641112109455	-3.37240917588883	0.00657361066453402	0.0133770816735919	-2.40022196939485
YKL035W	0.783850033477002	8.54342995898854	3.39539176310781	0.00657585986217554	0.0133770816735919	-3.3744862861421
YPL125W	0.985278382979321	5.19043896174365	3.36791465652412	0.00662501976937389	0.0134701961261758	-2.85036215486586
YOR231W	0.602404657577558	5.53477937410079	3.36530328927785	0.00665507829009813	0.0135243977310783	-2.97625736343168
YEL076C	-1.09196865749573	5.24725507582711	-3.36443023584641	0.00666515887018079	0.0135379656929055	-2.75171180665998
YDR449C	-0.511162223350541	6.3339228174781	-3.36309724865824	0.00668058022532392	0.0135623622032227	-3.17841137168385
YGR271W	1.09664790166443	4.33303124681349	3.36277107333431	0.00668435932387922	0.0135631107301366	-2.57588765662505
YPL181W	0.7845133610711	5.38409253362982	3.36135044468984	0.00670084445051933	0.0135893730128109	-2.91963440771237
YLR339C	-1.79926701568468	6.53911247249033	-3.54717325664186	0.00670413624619937	0.0135893730128109	-2.98636233731077
YOL113W	0.992936386114127	4.19590722126752	3.36071111555147	0.00670827689283461	0.0135908391252182	-2.92798944416734
YLR452C	0.821277190660998	5.92160289223131	3.35919973032229	0.00672588095136691	0.0136195664682211	-3.1381674004359
YLR335W	-0.536771214925496	6.81716775586152	-3.35383371464884	0.00678876591011783	0.0137399094272461	-3.27647122974436
YLR314C	-0.410055630327437	7.32895972417673	-3.3504945439605	0.00682820201874684	0.0138126404985111	-3.34066880120195
YNL056W	-0.608951872509353	6.18562822569463	-3.35020370750496	0.00683164794080246	0.0138126404985111	-3.12720659780718
YDL188C	0.6671731145969	6.53057054472048	3.34881703632472	0.00684810218796422	0.013838873171511	-3.2531181187715
YHR016C	1.15894281899751	5.91280690790646	3.35011129357308	0.00688182969106194	0.0138999678422313	-2.96493344873945
YGL242C	0.717360589403211	5.59950219184055	3.34476522300077	0.00689641419051261	0.0139223549419638	-3.01160393438969
YMR291W	-0.926318077952956	5.87490768424892	-3.34341888779568	0.00691254449984921	0.0139478383946729	-3.1071438066542
YLR103C	0.832696025514795	4.80408236691286	3.34279605426623	0.00692001968382093	0.013955840914075	-2.85948931577073
YOR150W	-0.708730404455522	6.02242371405951	-3.34237351871123	0.00692509562838974	0.0139589991455175	-3.18717977916437
YPR146C	0.546169777418611	6.11081038512799	3.34133552317015	0.00693758133748535	0.0139704350314782	-3.23563982130977
YNL288W	0.747199792775925	6.1265733846949	3.34131780897658	0.00693779461583341	0.0139704350314782	-3.23410317855185
YCR071C	-0.745320278347293	5.66778818523402	-3.3403131126531	0.00694990213359166	0.0139877331909383	-3.11925395823851
YOR197W	0.423843786275965	7.22793821775925	3.33974235512617	0.00695678993097825	0.0139945136851292	-3.35190874894771
YGR161C-C	-0.866702077027051	10.4542670953401	-3.40744803315578	0.00697374219980288	0.0140215231186128	-3.43666824150523
YGR276C	0.496468955040193	6.51111161832361	3.33704129135339	0.00698948088326678	0.0140460664339323	-3.27469429807311
YJL197W	-0.987802638582857	4.65241529661478	-3.33515402506754	0.0070124158332368	0.014085039277163	-2.94417477491428
YJL011C	-0.564946199206827	5.83188703768916	-3.33438562143725	0.00702177591268351	0.0140967202446958	-3.09106377541677
YLR309C	0.762901867570612	5.26465261146135	3.33334668459068	0.00703445177016651	0.014115042729542	-3.0374491377751
YFR028C	-0.818908198013959	5.31113580274604	-3.33305022211367	0.0070380731463808	0.0141151875457168	-3.13705540713478
YJR067C	-1.00178565160139	5.42470389560473	-3.33247660602092	0.00704508545955601	0.0141193783962221	-3.05836318047626
YOR246C	-0.498263579132288	6.33453981741505	-3.33213489600774	0.00704926618067387	0.0141193783962221	-3.24417974520019
YDR416W	2.33769275379636	3.42040861117547	3.33200847473724	0.00705081355164624	0.0141193783962221	-2.30401983704517
YIL060W	-0.845379456537303	8.02491674743745	-3.355224761267	0.00707543831547704	0.0141615592252905	-3.38550407326164
YKR046C	-0.641626843329997	5.48530627057427	-3.32969704170896	0.00707916645260935	0.0141618938541385	-3.24823329654934
YIL103W	-0.596666913454669	6.61217566419016	-3.32851758300202	0.00709367911256674	0.0141837917700744	-3.27002773623213
YLR348C	0.564666466379846	5.89633120980073	3.32273470093896	0.00716527690565019	0.014319751886317	-3.16343143788459
YJL206C	1.97656934322874	3.7996971130778	3.319291309718	0.00720826063982047	0.0143984191685414	-2.45462185767151
YDR077W	-0.405213971611438	10.8789954777417	-3.31753070251518	0.00723034017231154	0.0144352725227324	-3.52114064629501
YGR254W	-0.498486709398023	12.0578986664906	-3.31412074096311	0.00727330119581183	0.0145137575793997	-3.53290163041722
YJL004C	0.496695297090789	6.017800281257	3.31365171143018	0.007279230763603	0.0145180694882572	-3.23647032861803
YOR285W	0.649826849894429	7.97931354064491	3.31337249344288	0.00728276304477575	0.0145180694882572	-3.45857619666317
YJR075W	-0.546205043113486	6.79095314052338	-3.31236841730648	0.00729547974067167	0.0145361337317892	-3.33117402657699
YIR013C	-1.13534958028056	5.55076437185303	-3.34095050560591	0.0073444232769918	0.0146263251740593	-3.1486868774435
YGR001C	-0.973076112864881	6.79706631636606	-3.35265811981392	0.00735996919572267	0.0146499486943889	-3.31956152699668
YPR076W	-0.819969007204833	7.42213899939034	-3.32714772114714	0.00737067834916631	0.0146590743491206	-3.41058185856166
[truncated: 1,978 more rows]
