# Supplementary material for: Nuclear Lipid Droplet Birth during Replicative Stress
Source: Cells. 2022 Apr 20;11(9):1390. doi: 10.3390/cells11091390 (PMC9105094; doi:10.3390/cells11091390)
Supplement: Supplementary file 1 [file cells-11-01390-s001.zip › Supplementary Material Kumanski et al REVISED/TableS5_MMS0.001_DOWN_GO.txt]

Analysis Type:	PANTHER Overrepresentation Test (Released 20220202)						Analysis Type:										Analysis Type:
Annotation Version and Release Date:	GO Ontology database DOI: 10.5281/zenodo.5725227 Released 2021-11-16						Annotation Version and Release Date:										Annotation Version and Release Date:
Analyzed List:	upload_1 (Saccharomyces cerevisiae)						Analyzed List:										Analyzed List:
Reference List:	Saccharomyces cerevisiae (all genes in database)						Reference List:										Reference List:
Test Type:	FISHER						Test Type:										Test Type:
Correction:	FDR						Correction:										Correction:
GO biological process complete	Saccharomyces cerevisiae - REFLIST (6049)	upload_1 (35)	upload_1 (expected)	upload_1 (over/under)	upload_1 (fold Enrichment)	upload_1 (raw P-value)	GO biological process complete	1/pVal		upload_1 (FDR)		1/pVal					GO biological process complete
cellular alcohol metabolic process (GO:0044107)	29	15	0.17	+	89.39	1.57E-24	cellular alcohol metabolic process (GO:0044107)	6.37E+23		2.69E-21	cellular alcohol metabolic process	3.72E+20					cellular alcohol metabolic process	GO:0044107)
ergosterol metabolic process (GO:0008204)	29	15	0.17	+	89.39	1.57E-24	ergosterol metabolic process (GO:0008204)	6.37E+23		4.03E-21	ergosterol metabolic process	2.48E+20					ergosterol metabolic process	GO:0008204)
phytosteroid metabolic process (GO:0016128)	29	15	0.17	+	89.39	1.57E-24	phytosteroid metabolic process (GO:0016128)	6.37E+23		8.06E-21	phytosteroid metabolic process	1.24E+20					phytosteroid metabolic process	GO:0016128)
sterol biosynthetic process (GO:0016126)	34	15	0.2	+	76.25	1.06E-23	sterol biosynthetic process (GO:0016126)	9.43E+22		9.07E-21	sterol biosynthetic process	1.10E+20					sterol biosynthetic process	GO:0016126)
sterol metabolic process (GO:0016125)	47	16	0.27	+	58.84	7.84E-24	sterol metabolic process (GO:0016125)	1.28E+23		1.01E-20	sterol metabolic process	9.90E+19					sterol metabolic process	GO:0016125)
steroid metabolic process (GO:0008202)	48	16	0.28	+	57.61	1.04E-23	steroid metabolic process (GO:0008202)	9.62E+22		1.07E-20	steroid metabolic process	9.35E+19					steroid metabolic process	GO:0008202)
steroid biosynthetic process (GO:0006694)	35	15	0.2	+	74.07	1.51E-23	steroid biosynthetic process (GO:0006694)	6.62E+22		1.11E-20	steroid biosynthetic process	9.01E+19					steroid biosynthetic process	GO:0006694)
cellular alcohol biosynthetic process (GO:0044108)	25	14	0.14	+	96.78	3.00E-23	cellular alcohol biosynthetic process (GO:0044108)	3.33E+22		1.29E-20	cellular alcohol biosynthetic process	7.75E+19					cellular alcohol biosynthetic process	GO:0044108)
secondary alcohol metabolic process (GO:1902652)	36	15	0.21	+	72.01	2.13E-23	secondary alcohol metabolic process (GO:1902652)	4.69E+22		1.37E-20	secondary alcohol metabolic process	7.30E+19					secondary alcohol metabolic process	GO:1902652)
cellular lipid biosynthetic process (GO:0097384)	25	14	0.14	+	96.78	3.00E-23	cellular lipid biosynthetic process (GO:0097384)	3.33E+22		1.40E-20	cellular lipid biosynthetic process	7.14E+19					cellular lipid biosynthetic process	GO:0097384)
phytosteroid biosynthetic process (GO:0016129)	25	14	0.14	+	96.78	3.00E-23	phytosteroid biosynthetic process (GO:0016129)	3.33E+22		1.54E-20	phytosteroid biosynthetic process	6.49E+19					phytosteroid biosynthetic process	GO:0016129)
ergosterol biosynthetic process (GO:0006696)	25	14	0.14	+	96.78	3.00E-23	ergosterol biosynthetic process (GO:0006696)	3.33E+22		1.71E-20	ergosterol biosynthetic process	5.85E+19					ergosterol biosynthetic process	GO:0006696)
secondary alcohol biosynthetic process (GO:1902653)	27	14	0.16	+	89.61	6.96E-23	secondary alcohol biosynthetic process (GO:1902653)	1.44E+22		2.75E-20	secondary alcohol biosynthetic process	3.64E+19					secondary alcohol biosynthetic process	GO:1902653)
organic hydroxy compound biosynthetic process (GO:1901617)	92	15	0.53	+	28.18	4.22E-18	organic hydroxy compound biosynthetic process (GO:1901617)	2.37E+17		1.55E-15	organic hydroxy compound biosynthetic process	6.45E+14					organic hydroxy compound biosynthetic process	GO:1901617)
alcohol biosynthetic process (GO:0046165)	70	14	0.41	+	34.57	5.45E-18	alcohol biosynthetic process (GO:0046165)	1.83E+17		1.87E-15	alcohol biosynthetic process	5.35E+14					alcohol biosynthetic process	GO:0046165)
alcohol metabolic process (GO:0006066)	115	15	0.67	+	22.54	8.81E-17	alcohol metabolic process (GO:0006066)	1.14E+16		2.83E-14	alcohol metabolic process	3.53E+13					alcohol metabolic process	GO:0006066)
organic hydroxy compound metabolic process (GO:1901615)	154	16	0.89	+	17.96	1.74E-16	organic hydroxy compound metabolic process (GO:1901615)	5.75E+15		5.27E-14	organic hydroxy compound metabolic process	1.90E+13					organic hydroxy compound metabolic process	GO:1901615)
lipid biosynthetic process (GO:0008610)	195	16	1.13	+	14.18	5.65E-15	lipid biosynthetic process (GO:0008610)	1.77E+14		1.61E-12	lipid biosynthetic process	6.21E+11					lipid biosynthetic process	GO:0008610)
cellular lipid metabolic process (GO:0044255)	297	18	1.72	+	10.47	9.04E-15	cellular lipid metabolic process (GO:0044255)	1.11E+14		2.45E-12	cellular lipid metabolic process	4.08E+11					cellular lipid metabolic process	GO:0044255)
lipid metabolic process (GO:0006629)	320	18	1.85	+	9.72	3.12E-14	lipid metabolic process (GO:0006629)	3.21E+13		8.02E-12	lipid metabolic process	1.25E+11					lipid metabolic process	GO:0006629)
small molecule biosynthetic process (GO:0044283)	312	16	1.81	+	8.86	5.67E-12	small molecule biosynthetic process (GO:0044283)	1.76E+11		1.39E-09	small molecule biosynthetic process	7.19E+08					small molecule biosynthetic process	GO:0044283)
small molecule metabolic process (GO:0044281)	712	19	4.12	+	4.61	1.63E-09	small molecule metabolic process (GO:0044281)	6.13E+08		3.81E-07	small molecule metabolic process	2.62E+06					small molecule metabolic process	GO:0044281)
isoprenoid biosynthetic process (GO:0008299)	18	6	0.1	+	57.61	2.89E-09	isoprenoid biosynthetic process (GO:0008299)	3.46E+08		6.46E-07	isoprenoid biosynthetic process	1.55E+06					isoprenoid biosynthetic process	GO:0008299)
isoprenoid metabolic process (GO:0006720)	20	6	0.12	+	51.85	4.90E-09	isoprenoid metabolic process (GO:0006720)	2.04E+08		1.05E-06	isoprenoid metabolic process	9.52E+05					isoprenoid metabolic process	GO:0006720)
organic cyclic compound biosynthetic process (GO:1901362)	594	17	3.44	+	4.95	6.97E-09	organic cyclic compound biosynthetic process (GO:1901362)	1.43E+08		1.43E-06	organic cyclic compound biosynthetic process	6.99E+05					organic cyclic compound biosynthetic process	GO:1901362)
acetyl-CoA metabolic process (GO:0006084)	13	5	0.08	+	66.47	3.80E-08	acetyl-CoA metabolic process (GO:0006084)	2.63E+07		7.52E-06	acetyl-CoA metabolic process	1.33E+05					acetyl-CoA metabolic process	GO:0006084)
thioester metabolic process (GO:0035383)	21	5	0.12	+	41.15	2.82E-07	thioester metabolic process (GO:0035383)	3.55E+06		5.19E-05	thioester metabolic process	1.93E+04					thioester metabolic process	GO:0035383)
acyl-CoA metabolic process (GO:0006637)	21	5	0.12	+	41.15	2.82E-07	acyl-CoA metabolic process (GO:0006637)	3.55E+06		5.38E-05	acyl-CoA metabolic process	1.86E+04					acyl-CoA metabolic process	GO:0006637)
oxidative phosphorylation (GO:0006119)	45	6	0.26	+	23.04	3.46E-07	oxidative phosphorylation (GO:0006119)	2.89E+06		6.13E-05	oxidative phosphorylation	1.63E+04					oxidative phosphorylation	GO:0006119)
terpenoid biosynthetic process (GO:0016114)	8	4	0.05	+	86.41	4.40E-07	terpenoid biosynthetic process (GO:0016114)	2.27E+06		7.54E-05	terpenoid biosynthetic process	1.33E+04					terpenoid biosynthetic process	GO:0016114)
terpenoid metabolic process (GO:0006721)	9	4	0.05	+	76.81	6.33E-07	terpenoid metabolic process (GO:0006721)	1.58E+06		1.05E-04	terpenoid metabolic process	9.52E+03					terpenoid metabolic process	GO:0006721)
electron transport chain (GO:0022900)	51	6	0.3	+	20.33	6.80E-07	electron transport chain (GO:0022900)	1.47E+06		1.09E-04	electron transport chain	9.17E+03					electron transport chain	GO:0022900)
nucleoside bisphosphate metabolic process (GO:0033865)	30	5	0.17	+	28.8	1.34E-06	nucleoside bisphosphate metabolic process (GO:0033865)	7.46E+05		1.97E-04	nucleoside bisphosphate metabolic process	5.08E+03					nucleoside bisphosphate metabolic process	GO:0033865)
ATP metabolic process (GO:0046034)	95	7	0.55	+	12.73	1.38E-06	ATP metabolic process (GO:0046034)	7.25E+05		1.98E-04	ATP metabolic process	5.05E+03					ATP metabolic process	GO:0046034)
ribonucleoside bisphosphate metabolic process (GO:0033875)	30	5	0.17	+	28.8	1.34E-06	ribonucleoside bisphosphate metabolic process (GO:0033875)	7.46E+05		2.03E-04	ribonucleoside bisphosphate metabolic process	4.93E+03					ribonucleoside bisphosphate metabolic process	GO:0033875)
purine nucleoside bisphosphate metabolic process (GO:0034032)	30	5	0.17	+	28.8	1.34E-06	purine nucleoside bisphosphate metabolic process (GO:0034032)	7.46E+05		2.09E-04	purine nucleoside bisphosphate metabolic process	4.78E+03					purine nucleoside bisphosphate metabolic process	GO:0034032)
generation of precursor metabolites and energy (GO:0006091)	196	9	1.13	+	7.94	1.55E-06	generation of precursor metabolites and energy (GO:0006091)	6.45E+05		2.15E-04	generation of precursor metabolites and energy	4.65E+03					generation of precursor metabolites and energy	GO:0006091)
aerobic respiration (GO:0009060)	99	7	0.57	+	12.22	1.80E-06	aerobic respiration (GO:0009060)	5.56E+05		2.43E-04	aerobic respiration	4.12E+03					aerobic respiration	GO:0009060)
energy derivation by oxidation of organic compounds (GO:0015980)	146	8	0.84	+	9.47	1.85E-06	energy derivation by oxidation of organic compounds (GO:0015980)	5.41E+05		2.44E-04	energy derivation by oxidation of organic compounds	4.10E+03					energy derivation by oxidation of organic compounds	GO:0015980)
metabolic process (GO:0008152)	3461	33	20.03	+	1.65	2.36E-06	metabolic process (GO:0008152)	4.24E+05		3.04E-04	metabolic process	3.29E+03					metabolic process	GO:0008152)
cellular respiration (GO:0045333)	104	7	0.6	+	11.63	2.46E-06	cellular respiration (GO:0045333)	4.07E+05		3.08E-04	cellular respiration	3.25E+03					cellular respiration	GO:0045333)
cellular metabolic process (GO:0044237)	3304	32	19.12	+	1.67	3.62E-06	cellular metabolic process (GO:0044237)	2.76E+05		4.43E-04	cellular metabolic process	2.26E+03					cellular metabolic process	GO:0044237)
aerobic electron transport chain (GO:0019646)	39	5	0.23	+	22.16	4.33E-06	aerobic electron transport chain (GO:0019646)	2.31E+05		4.95E-04	aerobic electron transport chain	2.02E+03					aerobic electron transport chain	GO:0019646)
ATP synthesis coupled electron transport (GO:0042773)	39	5	0.23	+	22.16	4.33E-06	ATP synthesis coupled electron transport (GO:0042773)	2.31E+05		5.06E-04	ATP synthesis coupled electron transport	1.98E+03					ATP synthesis coupled electron transport	GO:0042773)
mitochondrial ATP synthesis coupled electron transport (GO:0042775)	39	5	0.23	+	22.16	4.33E-06	mitochondrial ATP synthesis coupled electron transport (GO:0042775)	2.31E+05		5.18E-04	mitochondrial ATP synthesis coupled electron transport	1.93E+03					mitochondrial ATP synthesis coupled electron transport	GO:0042775)
isopentenyl diphosphate biosynthetic process, mevalonate pathway (GO:0019287)	4	3	0.02	+	> 100	6.01E-06	isopentenyl diphosphate biosynthetic process, mevalonate pathway (GO:0019287)	1.66E+05		6.72E-04	isopentenyl diphosphate biosynthetic process, mevalonate pathway	1.49E+03					isopentenyl diphosphate biosynthetic process, mevalonate pathway	GO:0019287)
respiratory electron transport chain (GO:0022904)	43	5	0.25	+	20.1	6.71E-06	respiratory electron transport chain (GO:0022904)	1.49E+05		7.34E-04	respiratory electron transport chain	1.36E+03					respiratory electron transport chain	GO:0022904)
isopentenyl diphosphate metabolic process (GO:0046490)	5	3	0.03	+	> 100	9.58E-06	isopentenyl diphosphate metabolic process (GO:0046490)	1.04E+05		1.01E-03	isopentenyl diphosphate metabolic process	9.90E+02					isopentenyl diphosphate metabolic process	GO:0046490)
isopentenyl diphosphate biosynthetic process (GO:0009240)	5	3	0.03	+	> 100	9.58E-06	isopentenyl diphosphate biosynthetic process (GO:0009240)	1.04E+05		1.03E-03	isopentenyl diphosphate biosynthetic process	9.71E+02					isopentenyl diphosphate biosynthetic process	GO:0009240)
farnesyl diphosphate biosynthetic process (GO:0045337)	6	3	0.03	+	86.41	1.43E-05	farnesyl diphosphate biosynthetic process (GO:0045337)	6.99E+04		1.47E-03	farnesyl diphosphate biosynthetic process	6.80E+02					farnesyl diphosphate biosynthetic process	GO:0045337)
farnesyl diphosphate metabolic process (GO:0045338)	7	3	0.04	+	74.07	2.04E-05	farnesyl diphosphate metabolic process (GO:0045338)	4.90E+04		2.05E-03	farnesyl diphosphate metabolic process	4.88E+02					farnesyl diphosphate metabolic process	GO:0045338)
proton transmembrane transport (GO:1902600)	99	6	0.57	+	10.47	2.48E-05	proton transmembrane transport (GO:1902600)	4.03E+04		2.45E-03	proton transmembrane transport	4.08E+02					proton transmembrane transport	GO:1902600)
cellular biosynthetic process (GO:0044249)	1471	20	8.51	+	2.35	3.57E-05	cellular biosynthetic process (GO:0044249)	2.80E+04		3.46E-03	cellular biosynthetic process	2.89E+02					cellular biosynthetic process	GO:0044249)
organic substance biosynthetic process (GO:1901576)	1510	20	8.74	+	2.29	9.16E-05	organic substance biosynthetic process (GO:1901576)	1.09E+04		8.72E-03	organic substance biosynthetic process	1.15E+02					organic substance biosynthetic process	GO:1901576)
biosynthetic process (GO:0009058)	1531	20	8.86	+	2.26	9.83E-05	biosynthetic process (GO:0009058)	1.02E+04		9.19E-03	biosynthetic process	1.09E+02					biosynthetic process	GO:0009058)
mitochondrial electron transport, ubiquinol to cytochrome c (GO:0006122)	15	3	0.09	+	34.57	1.34E-04	mitochondrial electron transport, ubiquinol to cytochrome c (GO:0006122)	7.46E+03		1.23E-02	mitochondrial electron transport, ubiquinol to cytochrome c	8.13E+01					mitochondrial electron transport, ubiquinol to cytochrome c	GO:0006122)
sulfur compound metabolic process (GO:0006790)	139	6	0.8	+	7.46	1.52E-04	sulfur compound metabolic process (GO:0006790)	6.58E+03		1.37E-02	sulfur compound metabolic process	7.30E+01					sulfur compound metabolic process	GO:0006790)
phospholipid metabolic process (GO:0006644)	143	6	0.83	+	7.25	1.76E-04	phospholipid metabolic process (GO:0006644)	5.68E+03		1.56E-02	phospholipid metabolic process	6.41E+01					phospholipid metabolic process	GO:0006644)
farnesyl diphosphate biosynthetic process, mevalonate pathway (GO:0010142)	3	2	0.02	+	> 100	3.18E-04	farnesyl diphosphate biosynthetic process, mevalonate pathway (GO:0010142)	3.14E+03		2.73E-02	farnesyl diphosphate biosynthetic process, mevalonate pathway	3.66E+01					farnesyl diphosphate biosynthetic process, mevalonate pathway	GO:0010142)
purine ribonucleotide metabolic process (GO:0009150)	102	5	0.59	+	8.47	3.27E-04	purine ribonucleotide metabolic process (GO:0009150)	3.06E+03		2.75E-02	purine ribonucleotide metabolic process	3.64E+01					purine ribonucleotide metabolic process	GO:0009150)
isoprenoid biosynthetic process via mevalonate (GO:1902767)	3	2	0.02	+	> 100	3.18E-04	isoprenoid biosynthetic process via mevalonate (GO:1902767)	3.14E+03		2.77E-02	isoprenoid biosynthetic process via mevalonate	3.61E+01					isoprenoid biosynthetic process via mevalonate	GO:1902767)
inorganic cation transmembrane transport (GO:0098662)	164	6	0.95	+	6.32	3.61E-04	inorganic cation transmembrane transport (GO:0098662)	2.77E+03		2.99E-02	inorganic cation transmembrane transport	3.34E+01					inorganic cation transmembrane transport	GO:0098662)
phospholipid biosynthetic process (GO:0008654)	110	5	0.64	+	7.86	4.56E-04	phospholipid biosynthetic process (GO:0008654)	2.19E+03		3.72E-02	phospholipid biosynthetic process	2.69E+01					phospholipid biosynthetic process	GO:0008654)
purine nucleotide metabolic process (GO:0006163)	111	5	0.64	+	7.79	4.75E-04	purine nucleotide metabolic process (GO:0006163)	2.11E+03		3.82E-02	purine nucleotide metabolic process	2.62E+01					purine nucleotide metabolic process	GO:0006163)
inorganic ion transmembrane transport (GO:0098660)	180	6	1.04	+	5.76	5.84E-04	inorganic ion transmembrane transport (GO:0098660)	1.71E+03		4.62E-02	inorganic ion transmembrane transport	2.16E+01					inorganic ion transmembrane transport	GO:0098660)
ribonucleotide metabolic process (GO:0009259)	118	5	0.68	+	7.32	6.22E-04	ribonucleotide metabolic process (GO:0009259)	1.61E+03		4.84E-02	ribonucleotide metabolic process	2.07E+01					ribonucleotide metabolic process	GO:0009259)
