# Supplementary material for: Nuclear Lipid Droplet Birth during Replicative Stress
Source: Cells. 2022 Apr 20;11(9):1390. doi: 10.3390/cells11091390 (PMC9105094; doi:10.3390/cells11091390)
Supplement: Supplementary file 1 [file cells-11-01390-s001.zip › Supplementary Material Kumanski et al REVISED/TableS6_MMS0.01_DOWN_GO.txt]

Analysis Type:	PANTHER Overrepresentation Test (Released 20220202)
Annotation Version and Release Date:	GO Ontology database DOI:  10.5281/zenodo.5725227 Released 2021-11-16
Analyzed List:	upload_1 (Saccharomyces cerevisiae)
Reference List:	Saccharomyces cerevisiae (all genes in database)
Test Type:	FISHER
Correction:	FDR
GO biological process complete	Saccharomyces cerevisiae - REFLIST (6049)	upload_1 (73)	upload_1 (expected)	upload_1 (over/under)	upload_1 (fold Enrichment)	upload_1 (raw P-value)	upload_1 (FDR)
isopentenyl diphosphate biosynthetic process, mevalonate pathway (GO:0019287)	4	4	.05	+	82.86	1.26E-06	1.40E-04
isopentenyl diphosphate biosynthetic process (GO:0009240)	5	5	.06	+	82.86	5.05E-08	7.02E-06
isoprenoid biosynthetic process via mevalonate (GO:1902767)	3	3	.04	+	82.86	3.17E-05	3.08E-03
isopentenyl diphosphate metabolic process (GO:0046490)	5	5	.06	+	82.86	5.05E-08	6.83E-06
farnesyl diphosphate biosynthetic process, mevalonate pathway (GO:0010142)	3	3	.04	+	82.86	3.17E-05	3.02E-03
farnesyl diphosphate biosynthetic process (GO:0045337)	6	5	.07	+	69.05	9.17E-08	1.18E-05
terpenoid biosynthetic process (GO:0016114)	8	6	.10	+	62.15	6.50E-09	1.11E-06
farnesyl diphosphate metabolic process (GO:0045338)	7	5	.08	+	59.19	1.56E-07	1.91E-05
terpenoid metabolic process (GO:0006721)	9	6	.11	+	55.24	1.07E-08	1.62E-06
ergosterol biosynthetic process (GO:0006696)	25	16	.30	+	53.03	2.39E-21	1.53E-18
phytosteroid biosynthetic process (GO:0016129)	25	16	.30	+	53.03	2.39E-21	1.36E-18
cellular lipid biosynthetic process (GO:0097384)	25	16	.30	+	53.03	2.39E-21	1.23E-18
cellular alcohol biosynthetic process (GO:0044108)	25	16	.30	+	53.03	2.39E-21	1.12E-18
secondary alcohol biosynthetic process (GO:1902653)	27	16	.33	+	49.10	6.04E-21	2.59E-18
phytosteroid metabolic process (GO:0016128)	29	17	.35	+	48.57	3.67E-22	3.77E-19
ergosterol metabolic process (GO:0008204)	29	17	.35	+	48.57	3.67E-22	3.14E-19
cellular alcohol metabolic process (GO:0044107)	29	17	.35	+	48.57	3.67E-22	2.69E-19
sterol biosynthetic process (GO:0016126)	34	18	.41	+	43.87	7.88E-23	4.05E-19
steroid biosynthetic process (GO:0006694)	35	18	.42	+	42.62	1.18E-22	3.04E-19
secondary alcohol metabolic process (GO:1902652)	36	17	.43	+	39.13	6.37E-21	2.52E-18
acetyl-CoA metabolic process (GO:0006084)	13	6	.16	+	38.24	5.60E-08	7.39E-06
isoprenoid biosynthetic process (GO:0008299)	18	8	.22	+	36.83	3.63E-10	8.49E-08
sterol metabolic process (GO:0016125)	47	19	.57	+	33.50	2.59E-22	4.44E-19
isoprenoid metabolic process (GO:0006720)	20	8	.24	+	33.15	7.09E-10	1.52E-07
steroid metabolic process (GO:0008202)	48	19	.58	+	32.80	3.59E-22	4.61E-19
mitochondrial electron transport, ubiquinol to cytochrome c (GO:0006122)	15	5	.18	+	27.62	2.83E-06	3.10E-04
acyl-CoA metabolic process (GO:0006637)	21	6	.25	+	23.68	5.67E-07	6.62E-05
thioester metabolic process (GO:0035383)	21	6	.25	+	23.68	5.67E-07	6.48E-05
mitochondrial electron transport, cytochrome c to oxygen (GO:0006123)	17	4	.21	+	19.50	9.55E-05	8.33E-03
mitochondrial ATP synthesis coupled electron transport (GO:0042775)	39	9	.47	+	19.12	3.40E-09	6.72E-07
ATP synthesis coupled electron transport (GO:0042773)	39	9	.47	+	19.12	3.40E-09	6.48E-07
aerobic electron transport chain (GO:0019646)	39	9	.47	+	19.12	3.40E-09	6.24E-07
alcohol biosynthetic process (GO:0046165)	70	16	.84	+	18.94	1.50E-15	5.15E-13
oxidative phosphorylation (GO:0006119)	45	10	.54	+	18.41	5.88E-10	1.31E-07
respiratory electron transport chain (GO:0022904)	43	9	.52	+	17.34	7.18E-09	1.19E-06
purine nucleoside bisphosphate metabolic process (GO:0034032)	30	6	.36	+	16.57	3.43E-06	3.67E-04
ribonucleoside bisphosphate metabolic process (GO:0033875)	30	6	.36	+	16.57	3.43E-06	3.60E-04
nucleoside bisphosphate metabolic process (GO:0033865)	30	6	.36	+	16.57	3.43E-06	3.52E-04
electron transport chain (GO:0022900)	51	10	.62	+	16.25	1.71E-09	3.52E-07
organic hydroxy compound biosynthetic process (GO:1901617)	92	18	1.11	+	16.21	2.23E-16	8.20E-14
alcohol metabolic process (GO:0006066)	115	17	1.39	+	12.25	1.06E-13	2.86E-11
organic hydroxy compound metabolic process (GO:1901615)	154	19	1.86	+	10.22	5.89E-14	1.78E-11
aerobic respiration (GO:0009060)	99	12	1.19	+	10.04	5.04E-09	8.94E-07
ATP metabolic process (GO:0046034)	95	11	1.15	+	9.59	3.61E-08	5.16E-06
cellular respiration (GO:0045333)	104	12	1.26	+	9.56	8.40E-09	1.31E-06
lipid biosynthetic process (GO:0008610)	195	22	2.35	+	9.35	2.23E-15	7.16E-13
proton transmembrane transport (GO:1902600)	99	9	1.19	+	7.53	4.49E-06	4.52E-04
energy derivation by oxidation of organic compounds (GO:0015980)	146	13	1.76	+	7.38	3.36E-08	4.93E-06
cellular lipid metabolic process (GO:0044255)	297	24	3.58	+	6.70	9.12E-14	2.61E-11
lipid metabolic process (GO:0006629)	320	24	3.86	+	6.21	4.23E-13	1.09E-10
phospholipid biosynthetic process (GO:0008654)	110	8	1.33	+	6.03	7.10E-05	6.40E-03
sulfur compound metabolic process (GO:0006790)	139	10	1.68	+	5.96	9.01E-06	8.91E-04
generation of precursor metabolites and energy (GO:0006091)	196	14	2.37	+	5.92	1.25E-07	1.57E-05
purine ribonucleotide metabolic process (GO:0009150)	102	7	1.23	+	5.69	2.90E-04	2.26E-02
small molecule biosynthetic process (GO:0044283)	312	21	3.77	+	5.58	1.22E-10	2.98E-08
purine nucleotide metabolic process (GO:0006163)	111	7	1.34	+	5.23	4.71E-04	3.56E-02
purine-containing compound metabolic process (GO:0072521)	127	8	1.53	+	5.22	1.83E-04	1.47E-02
phospholipid metabolic process (GO:0006644)	143	9	1.73	+	5.22	7.07E-05	6.49E-03
ribonucleotide metabolic process (GO:0009259)	118	7	1.42	+	4.92	6.66E-04	4.97E-02
inorganic ion transmembrane transport (GO:0098660)	180	10	2.17	+	4.60	7.42E-05	6.58E-03
inorganic cation transmembrane transport (GO:0098662)	164	9	1.98	+	4.55	1.91E-04	1.51E-02
ion transmembrane transport (GO:0034220)	260	11	3.14	+	3.51	3.22E-04	2.47E-02
small molecule metabolic process (GO:0044281)	712	28	8.59	+	3.26	7.21E-09	1.16E-06
organic cyclic compound biosynthetic process (GO:1901362)	594	23	7.17	+	3.21	3.51E-07	4.20E-05
organic substance biosynthetic process (GO:1901576)	1510	34	18.22	+	1.87	6.68E-05	6.25E-03
cellular biosynthetic process (GO:0044249)	1471	33	17.75	+	1.86	1.03E-04	8.84E-03
biosynthetic process (GO:0009058)	1531	34	18.48	+	1.84	1.13E-04	9.40E-03
metabolic process (GO:0008152)	3461	58	41.77	+	1.39	1.08E-04	9.13E-03
RNA metabolic process (GO:0016070)	962	1	11.61	-	.09	1.21E-04	9.90E-03
