# Supplementary material for: Nuclear Lipid Droplet Birth during Replicative Stress
Source: Cells. 2022 Apr 20;11(9):1390. doi: 10.3390/cells11091390 (PMC9105094; doi:10.3390/cells11091390)
Supplement: Supplementary file 1 [file cells-11-01390-s001.zip › Supplementary Material Kumanski et al REVISED/TableS7_MMS0.1_DOWN_GO.txt]

Analysis Type:	PANTHER Overrepresentation Test (Released 20220202)
Annotation Version and Release Date:	GO Ontology database DOI:  10.5281/zenodo.5725227 Released 2021-11-16
Analyzed List:	upload_1 (Saccharomyces cerevisiae)
Reference List:	Saccharomyces cerevisiae (all genes in database)
Test Type:	FISHER
Correction:	FDR
GO biological process complete	Saccharomyces cerevisiae - REFLIST (6049)	upload_1 (829)	upload_1 (expected)	upload_1 (over/under)	upload_1 (fold Enrichment)	upload_1 (raw P-value)	upload_1 (FDR)
translational frameshifting (GO:0006452)	6	6	.82	+	7.30	1.46E-03	2.95E-02
rRNA export from nucleus (GO:0006407)	18	17	2.47	+	6.89	1.12E-07	6.60E-06
rRNA transport (GO:0051029)	18	17	2.47	+	6.89	1.12E-07	6.53E-06
assembly of large subunit precursor of preribosome (GO:1902626)	8	7	1.10	+	6.38	9.66E-04	2.07E-02
snRNA pseudouridine synthesis (GO:0031120)	7	6	.96	+	6.25	2.44E-03	4.55E-02
cytoplasmic translation (GO:0002181)	171	146	23.44	+	6.23	1.87E-54	1.07E-51
ribosomal small subunit assembly (GO:0000028)	26	22	3.56	+	6.17	5.85E-09	4.30E-07
ribosomal large subunit assembly (GO:0000027)	39	30	5.34	+	5.61	5.02E-11	4.30E-09
ribosome assembly (GO:0042255)	76	58	10.42	+	5.57	4.67E-20	6.32E-18
maturation of SSU-rRNA from tricistronic rRNA transcript (SSU-rRNA, 5.8S rRNA, LSU-rRNA) (GO:0000462)	104	74	14.25	+	5.19	5.06E-24	7.88E-22
ribosomal large subunit biogenesis (GO:0042273)	128	91	17.54	+	5.19	2.13E-29	3.78E-27
regulation of translational fidelity (GO:0006450)	31	22	4.25	+	5.18	5.46E-08	3.26E-06
translational termination (GO:0006415)	17	12	2.33	+	5.15	6.36E-05	1.97E-03
endonucleolytic cleavage in ITS1 to separate SSU-rRNA from 5.8S rRNA and LSU-rRNA from tricistronic rRNA transcript (SSU-rRNA, 5.8S rRNA, LSU-rRNA) (GO:0000447)	44	31	6.03	+	5.14	1.15E-10	9.57E-09
ribonucleoside biosynthetic process (GO:0042455)	10	7	1.37	+	5.11	2.35E-03	4.39E-02
maturation of SSU-rRNA (GO:0030490)	117	81	16.03	+	5.05	1.15E-25	1.85E-23
endonucleolytic cleavage of tricistronic rRNA transcript (SSU-rRNA, 5.8S rRNA, LSU-rRNA) (GO:0000479)	58	40	7.95	+	5.03	3.60E-13	3.42E-11
endonucleolytic cleavage involved in rRNA processing (GO:0000478)	58	40	7.95	+	5.03	3.60E-13	3.36E-11
tRNA transcription by RNA polymerase III (GO:0042797)	19	13	2.60	+	4.99	3.97E-05	1.33E-03
tRNA transcription (GO:0009304)	19	13	2.60	+	4.99	3.97E-05	1.32E-03
ergosterol biosynthetic process (GO:0006696)	25	17	3.43	+	4.96	2.75E-06	1.17E-04
phytosteroid biosynthetic process (GO:0016129)	25	17	3.43	+	4.96	2.75E-06	1.16E-04
cellular lipid biosynthetic process (GO:0097384)	25	17	3.43	+	4.96	2.75E-06	1.15E-04
cellular alcohol biosynthetic process (GO:0044108)	25	17	3.43	+	4.96	2.75E-06	1.14E-04
maturation of LSU-rRNA (GO:0000470)	65	44	8.91	+	4.94	3.72E-14	3.75E-12
ribosomal small subunit biogenesis (GO:0042274)	141	94	19.32	+	4.86	8.29E-29	1.42E-26
rRNA 5'-end processing (GO:0000967)	37	24	5.07	+	4.73	4.71E-08	2.88E-06
endonucleolytic cleavage to generate mature 5'-end of SSU-rRNA from (SSU-rRNA, 5.8S rRNA, LSU-rRNA) (GO:0000472)	34	22	4.66	+	4.72	1.77E-07	1.00E-05
maturation of LSU-rRNA from tricistronic rRNA transcript (SSU-rRNA, 5.8S rRNA, LSU-rRNA) (GO:0000463)	53	34	7.26	+	4.68	9.11E-11	7.68E-09
endonucleolytic cleavage in 5'-ETS of tricistronic rRNA transcript (SSU-rRNA, 5.8S rRNA, LSU-rRNA) (GO:0000480)	33	21	4.52	+	4.64	4.13E-07	2.08E-05
secondary alcohol biosynthetic process (GO:1902653)	27	17	3.70	+	4.59	5.86E-06	2.30E-04
pyrimidine nucleoside monophosphate biosynthetic process (GO:0009130)	13	8	1.78	+	4.49	2.07E-03	3.97E-02
pyrimidine nucleoside monophosphate metabolic process (GO:0009129)	13	8	1.78	+	4.49	2.07E-03	3.96E-02
translation (GO:0006412)	366	224	50.16	+	4.47	2.68E-66	6.89E-63
translational elongation (GO:0006414)	33	20	4.52	+	4.42	1.37E-06	6.29E-05
peptide biosynthetic process (GO:0043043)	370	224	50.71	+	4.42	1.20E-65	1.54E-62
cleavage involved in rRNA processing (GO:0000469)	83	50	11.37	+	4.40	1.90E-14	2.03E-12
ribosome biogenesis (GO:0042254)	394	232	54.00	+	4.30	1.49E-66	7.68E-63
sterol biosynthetic process (GO:0016126)	34	20	4.66	+	4.29	1.93E-06	8.65E-05
phytosteroid metabolic process (GO:0016128)	29	17	3.97	+	4.28	1.18E-05	4.40E-04
ergosterol metabolic process (GO:0008204)	29	17	3.97	+	4.28	1.18E-05	4.37E-04
cellular alcohol metabolic process (GO:0044107)	29	17	3.97	+	4.28	1.18E-05	4.34E-04
rRNA processing (GO:0006364)	285	167	39.06	+	4.28	2.84E-46	1.12E-43
ribosomal subunit export from nucleus (GO:0000054)	52	30	7.13	+	4.21	7.44E-09	5.31E-07
steroid biosynthetic process (GO:0006694)	35	20	4.80	+	4.17	2.70E-06	1.16E-04
maturation of 5.8S rRNA from tricistronic rRNA transcript (SSU-rRNA, 5.8S rRNA, LSU-rRNA) (GO:0000466)	91	52	12.47	+	4.17	2.75E-14	2.88E-12
maturation of 5.8S rRNA (GO:0000460)	91	52	12.47	+	4.17	2.75E-14	2.82E-12
ribosome localization (GO:0033750)	53	30	7.26	+	4.13	1.03E-08	7.18E-07
amide biosynthetic process (GO:0043604)	412	231	56.46	+	4.09	3.31E-63	3.40E-60
peptide metabolic process (GO:0006518)	406	227	55.64	+	4.08	8.24E-62	6.05E-59
rRNA metabolic process (GO:0016072)	306	171	41.94	+	4.08	2.46E-45	9.05E-43
rRNA modification (GO:0000154)	28	15	3.84	+	3.91	8.38E-05	2.51E-03
ribosomal large subunit export from nucleus (GO:0000055)	32	17	4.39	+	3.88	3.09E-05	1.04E-03
protein import into mitochondrial matrix (GO:0030150)	23	12	3.15	+	3.81	5.14E-04	1.23E-02
ncRNA 5'-end processing (GO:0034471)	48	25	6.58	+	3.80	5.80E-07	2.84E-05
ribonucleoprotein complex biogenesis (GO:0022613)	476	245	65.23	+	3.76	5.98E-62	5.12E-59
ncRNA export from nucleus (GO:0097064)	37	19	5.07	+	3.75	1.53E-05	5.47E-04
ribonucleoside monophosphate metabolic process (GO:0009161)	41	21	5.62	+	3.74	5.66E-06	2.26E-04
nucleoside monophosphate biosynthetic process (GO:0009124)	41	21	5.62	+	3.74	5.66E-06	2.24E-04
RNA 5'-end processing (GO:0000966)	49	25	6.72	+	3.72	7.77E-07	3.73E-05
cellular amide metabolic process (GO:0043603)	478	243	65.51	+	3.71	1.43E-60	9.16E-58
cytoplasmic translational initiation (GO:0002183)	22	11	3.02	+	3.65	1.14E-03	2.38E-02
ribonucleoside monophosphate biosynthetic process (GO:0009156)	38	19	5.21	+	3.65	2.04E-05	7.25E-04
non-membrane-bounded organelle assembly (GO:0140694)	137	66	18.78	+	3.52	4.99E-15	5.58E-13
purine ribonucleoside monophosphate metabolic process (GO:0009167)	25	12	3.43	+	3.50	9.08E-04	2.00E-02
purine nucleoside monophosphate metabolic process (GO:0009126)	25	12	3.43	+	3.50	9.08E-04	1.99E-02
secondary alcohol metabolic process (GO:1902652)	36	17	4.93	+	3.45	9.60E-05	2.82E-03
nucleoside monophosphate metabolic process (GO:0009123)	51	24	6.99	+	3.43	3.86E-06	1.59E-04
ribonucleoside triphosphate biosynthetic process (GO:0009201)	30	14	4.11	+	3.41	4.32E-04	1.07E-02
ATP metabolic process (GO:0046034)	95	44	13.02	+	3.38	5.44E-10	4.44E-08
ncRNA processing (GO:0034470)	408	188	55.92	+	3.36	8.93E-41	2.42E-38
purine ribonucleoside triphosphate biosynthetic process (GO:0009206)	24	11	3.29	+	3.34	1.97E-03	3.83E-02
purine nucleoside triphosphate biosynthetic process (GO:0009145)	24	11	3.29	+	3.34	1.97E-03	3.82E-02
ribonucleoside triphosphate metabolic process (GO:0009199)	31	14	4.25	+	3.30	5.58E-04	1.32E-02
purine ribonucleoside diphosphate metabolic process (GO:0009179)	29	13	3.97	+	3.27	9.23E-04	2.01E-02
purine nucleoside diphosphate metabolic process (GO:0009135)	29	13	3.97	+	3.27	9.23E-04	2.00E-02
oxidative phosphorylation (GO:0006119)	45	20	6.17	+	3.24	4.66E-05	1.51E-03
purine nucleoside triphosphate metabolic process (GO:0009144)	27	12	3.70	+	3.24	1.53E-03	3.05E-02
purine ribonucleoside triphosphate metabolic process (GO:0009205)	25	11	3.43	+	3.21	2.53E-03	4.67E-02
ncRNA metabolic process (GO:0034660)	471	207	64.55	+	3.21	8.61E-43	2.77E-40
nuclear export (GO:0051168)	130	57	17.82	+	3.20	8.01E-12	7.22E-10
ribonucleoprotein complex assembly (GO:0022618)	165	72	22.61	+	3.18	1.45E-14	1.59E-12
mitochondrial ATP synthesis coupled electron transport (GO:0042775)	39	17	5.34	+	3.18	2.05E-04	5.61E-03
ATP synthesis coupled electron transport (GO:0042773)	39	17	5.34	+	3.18	2.05E-04	5.58E-03
aerobic electron transport chain (GO:0019646)	39	17	5.34	+	3.18	2.05E-04	5.55E-03
nucleoside metabolic process (GO:0009116)	30	13	4.11	+	3.16	1.18E-03	2.45E-02
ADP metabolic process (GO:0046031)	28	12	3.84	+	3.13	1.95E-03	3.81E-02
sterol metabolic process (GO:0016125)	47	20	6.44	+	3.10	7.52E-05	2.29E-03
ribonucleoprotein complex subunit organization (GO:0071826)	172	73	23.57	+	3.10	4.07E-14	4.02E-12
ribonucleoside diphosphate metabolic process (GO:0009185)	31	13	4.25	+	3.06	1.49E-03	3.00E-02
steroid metabolic process (GO:0008202)	48	20	6.58	+	3.04	9.47E-05	2.80E-03
nucleoside triphosphate biosynthetic process (GO:0009142)	34	14	4.66	+	3.00	1.14E-03	2.40E-02
transcription by RNA polymerase III (GO:0006383)	34	14	4.66	+	3.00	1.14E-03	2.39E-02
tRNA aminoacylation for protein translation (GO:0006418)	37	15	5.07	+	2.96	8.73E-04	1.94E-02
nucleoside diphosphate metabolic process (GO:0009132)	35	14	4.80	+	2.92	1.43E-03	2.89E-02
ribose phosphate metabolic process (GO:0019693)	125	50	17.13	+	2.92	2.10E-09	1.69E-07
ribonucleotide metabolic process (GO:0009259)	118	47	16.17	+	2.91	7.28E-09	5.27E-07
purine nucleotide metabolic process (GO:0006163)	111	44	15.21	+	2.89	2.51E-08	1.58E-06
respiratory electron transport chain (GO:0022904)	43	17	5.89	+	2.88	5.08E-04	1.22E-02
pyruvate metabolic process (GO:0006090)	38	15	5.21	+	2.88	1.08E-03	2.30E-02
purine ribonucleotide metabolic process (GO:0009150)	102	40	13.98	+	2.86	1.39E-07	8.01E-06
electron transport chain (GO:0022900)	51	20	6.99	+	2.86	2.87E-04	7.38E-03
organelle assembly (GO:0070925)	170	66	23.30	+	2.83	1.45E-11	1.26E-09
nucleoside triphosphate metabolic process (GO:0009141)	39	15	5.34	+	2.81	1.34E-03	2.72E-02
ncRNA 3'-end processing (GO:0043628)	47	18	6.44	+	2.79	7.04E-04	1.59E-02
translational initiation (GO:0006413)	50	19	6.85	+	2.77	4.98E-04	1.21E-02
ribose phosphate biosynthetic process (GO:0046390)	82	31	11.24	+	2.76	6.60E-06	2.53E-04
purine-containing compound metabolic process (GO:0072521)	127	48	17.41	+	2.76	2.12E-08	1.35E-06
RNA methylation (GO:0001510)	45	17	6.17	+	2.76	1.10E-03	2.33E-02
RNA phosphodiester bond hydrolysis, endonucleolytic (GO:0090502)	138	51	18.91	+	2.70	1.93E-08	1.24E-06
ribonucleotide biosynthetic process (GO:0009260)	76	28	10.42	+	2.69	2.66E-05	9.25E-04
tRNA aminoacylation (GO:0043039)	41	15	5.62	+	2.67	2.73E-03	4.97E-02
amino acid activation (GO:0043038)	41	15	5.62	+	2.67	2.73E-03	4.95E-02
purine-containing compound biosynthetic process (GO:0072522)	75	27	10.28	+	2.63	7.66E-05	2.32E-03
organonitrogen compound biosynthetic process (GO:1901566)	869	312	119.09	+	2.62	2.93E-52	1.37E-49
proton transmembrane transport (GO:1902600)	99	35	13.57	+	2.58	5.86E-06	2.28E-04
nuclear transport (GO:0051169)	173	61	23.71	+	2.57	2.13E-09	1.69E-07
nucleocytoplasmic transport (GO:0006913)	173	61	23.71	+	2.57	2.13E-09	1.66E-07
mitochondrial transmembrane transport (GO:1990542)	63	22	8.63	+	2.55	5.54E-04	1.31E-02
purine nucleotide biosynthetic process (GO:0006164)	69	24	9.46	+	2.54	2.76E-04	7.13E-03
purine ribonucleotide biosynthetic process (GO:0009152)	61	21	8.36	+	2.51	8.42E-04	1.88E-02
ncRNA transcription (GO:0098781)	61	21	8.36	+	2.51	8.42E-04	1.87E-02
alcohol biosynthetic process (GO:0046165)	70	24	9.59	+	2.50	3.04E-04	7.78E-03
RNA processing (GO:0006396)	582	199	79.76	+	2.49	1.84E-28	3.04E-26
cellular nitrogen compound biosynthetic process (GO:0044271)	929	312	127.32	+	2.45	6.64E-47	2.85E-44
gene expression (GO:0010467)	1205	404	165.14	+	2.45	8.69E-66	1.49E-62
RNA phosphodiester bond hydrolysis (GO:0090501)	190	63	26.04	+	2.42	9.15E-09	6.44E-07
mitochondrial translation (GO:0032543)	116	38	15.90	+	2.39	1.30E-05	4.69E-04
protein targeting to mitochondrion (GO:0006626)	65	21	8.91	+	2.36	1.24E-03	2.54E-02
RNA export from nucleus (GO:0006405)	93	30	12.75	+	2.35	1.19E-04	3.43E-03
protein-containing complex localization (GO:0031503)	93	30	12.75	+	2.35	1.19E-04	3.41E-03
nucleotide metabolic process (GO:0009117)	176	55	24.12	+	2.28	4.72E-07	2.33E-05
nucleoside phosphate metabolic process (GO:0006753)	184	57	25.22	+	2.26	3.00E-07	1.60E-05
organic hydroxy compound biosynthetic process (GO:1901617)	92	28	12.61	+	2.22	5.32E-04	1.27E-02
protein localization to mitochondrion (GO:0070585)	73	22	10.00	+	2.20	2.15E-03	4.09E-02
establishment of protein localization to mitochondrion (GO:0072655)	73	22	10.00	+	2.20	2.15E-03	4.07E-02
cellular macromolecule biosynthetic process (GO:0034645)	959	288	131.43	+	2.19	9.94E-35	2.56E-32
nucleobase-containing small molecule metabolic process (GO:0055086)	214	64	29.33	+	2.18	1.54E-07	8.81E-06
nucleoside phosphate biosynthetic process (GO:1901293)	121	36	16.58	+	2.17	9.92E-05	2.90E-03
macromolecule biosynthetic process (GO:0009059)	976	289	133.76	+	2.16	8.27E-34	1.93E-31
mitochondrial transport (GO:0006839)	85	25	11.65	+	2.15	1.59E-03	3.16E-02
nucleotide biosynthetic process (GO:0009165)	119	35	16.31	+	2.15	1.48E-04	4.17E-03
mitochondrial gene expression (GO:0140053)	146	42	20.01	+	2.10	5.51E-05	1.74E-03
RNA modification (GO:0009451)	113	32	15.49	+	2.07	6.59E-04	1.51E-02
methylation (GO:0032259)	113	31	15.49	+	2.00	1.07E-03	2.27E-02
establishment of organelle localization (GO:0051656)	124	34	16.99	+	2.00	7.10E-04	1.60E-02
cellular biosynthetic process (GO:0044249)	1471	395	201.60	+	1.96	1.44E-41	4.37E-39
establishment of RNA localization (GO:0051236)	131	35	17.95	+	1.95	9.62E-04	2.08E-02
RNA transport (GO:0050658)	131	35	17.95	+	1.95	9.62E-04	2.07E-02
biosynthetic process (GO:0009058)	1531	409	209.82	+	1.95	3.86E-43	1.32E-40
RNA metabolic process (GO:0016070)	962	256	131.84	+	1.94	2.77E-23	4.18E-21
organic substance biosynthetic process (GO:1901576)	1510	401	206.94	+	1.94	1.98E-41	5.65E-39
cellular component biogenesis (GO:0044085)	1194	315	163.63	+	1.93	1.91E-29	3.51E-27
nucleic acid transport (GO:0050657)	133	35	18.23	+	1.92	1.05E-03	2.24E-02
cellular nitrogen compound metabolic process (GO:0034641)	1884	487	258.20	+	1.89	1.77E-52	9.13E-50
nucleic acid phosphodiester bond hydrolysis (GO:0090305)	269	68	36.87	+	1.84	1.47E-05	5.27E-04
tRNA metabolic process (GO:0006399)	189	47	25.90	+	1.81	4.76E-04	1.17E-02
cellular protein-containing complex assembly (GO:0034622)	467	116	64.00	+	1.81	1.21E-08	8.18E-07
posttranscriptional regulation of gene expression (GO:0010608)	194	48	26.59	+	1.81	3.91E-04	9.72E-03
protein-containing complex assembly (GO:0065003)	481	119	65.92	+	1.81	1.21E-08	8.07E-07
generation of precursor metabolites and energy (GO:0006091)	196	48	26.86	+	1.79	5.91E-04	1.37E-02
carbohydrate derivative metabolic process (GO:1901135)	334	81	45.77	+	1.77	7.75E-06	2.91E-04
regulation of translation (GO:0006417)	183	44	25.08	+	1.75	1.20E-03	2.47E-02
regulation of cellular amide metabolic process (GO:0034248)	187	44	25.63	+	1.72	1.88E-03	3.71E-02
carbohydrate derivative biosynthetic process (GO:1901137)	238	55	32.62	+	1.69	6.44E-04	1.48E-02
protein-containing complex subunit organization (GO:0043933)	589	135	80.72	+	1.67	4.73E-08	2.86E-06
cellular protein metabolic process (GO:0044267)	1265	289	173.37	+	1.67	6.74E-18	8.25E-16
nucleobase-containing compound metabolic process (GO:0006139)	1496	332	205.02	+	1.62	2.13E-19	2.81E-17
organic cyclic compound metabolic process (GO:1901360)	1645	359	225.44	+	1.59	2.30E-20	3.19E-18
small molecule biosynthetic process (GO:0044283)	312	68	42.76	+	1.59	6.25E-04	1.45E-02
cellular aromatic compound metabolic process (GO:0006725)	1580	342	216.53	+	1.58	1.21E-18	1.56E-16
heterocycle metabolic process (GO:0046483)	1591	343	218.04	+	1.57	2.01E-18	2.52E-16
protein metabolic process (GO:0019538)	1399	300	191.73	+	1.56	3.59E-15	4.10E-13
organonitrogen compound metabolic process (GO:1901564)	1904	404	260.94	+	1.55	5.29E-22	7.78E-20
nucleic acid metabolic process (GO:0090304)	1292	270	177.07	+	1.52	3.08E-12	2.83E-10
organic acid metabolic process (GO:0006082)	413	86	56.60	+	1.52	4.43E-04	1.09E-02
small molecule metabolic process (GO:0044281)	712	146	97.58	+	1.50	5.15E-06	2.08E-04
organophosphate metabolic process (GO:0019637)	371	76	50.84	+	1.49	1.54E-03	3.06E-02
oxoacid metabolic process (GO:0043436)	410	83	56.19	+	1.48	1.19E-03	2.45E-02
carboxylic acid metabolic process (GO:0019752)	392	79	53.72	+	1.47	1.99E-03	3.85E-02
nitrogen compound metabolic process (GO:0006807)	2858	573	391.68	+	1.46	1.04E-32	2.23E-30
primary metabolic process (GO:0044238)	3073	605	421.15	+	1.44	1.87E-34	4.58E-32
macromolecule metabolic process (GO:0043170)	2450	482	335.77	+	1.44	1.39E-21	1.98E-19
organic substance metabolic process (GO:0071704)	3262	620	447.05	+	1.39	2.96E-31	5.84E-29
cellular metabolic process (GO:0044237)	3304	627	452.80	+	1.38	5.76E-32	1.19E-29
cellular macromolecule metabolic process (GO:0044260)	1982	373	271.63	+	1.37	9.24E-12	8.19E-10
cellular component organization or biogenesis (GO:0071840)	2182	409	299.04	+	1.37	3.09E-13	3.00E-11
metabolic process (GO:0008152)	3461	648	474.32	+	1.37	9.36E-33	2.09E-30
cellular process (GO:0009987)	5047	802	691.68	+	1.16	4.27E-31	8.13E-29
biological regulation (GO:0065007)	2012	225	275.74	-	.82	3.72E-04	9.38E-03
regulation of biological process (GO:0050789)	1688	174	231.34	-	.75	2.06E-05	7.26E-04
regulation of cellular process (GO:0050794)	1568	156	214.89	-	.73	6.92E-06	2.62E-04
catabolic process (GO:0009056)	886	84	121.42	-	.69	3.54E-04	8.96E-03
protein localization (GO:0008104)	767	70	105.12	-	.67	3.47E-04	8.82E-03
protein modification process (GO:0036211)	736	66	100.87	-	.65	2.69E-04	7.03E-03
cellular protein modification process (GO:0006464)	736	66	100.87	-	.65	2.69E-04	6.99E-03
negative regulation of biological process (GO:0048519)	727	64	99.63	-	.64	1.94E-04	5.34E-03
cellular catabolic process (GO:0044248)	793	69	108.68	-	.63	5.39E-05	1.72E-03
regulation of RNA metabolic process (GO:0051252)	640	54	87.71	-	.62	1.68E-04	4.69E-03
regulation of nucleobase-containing compound metabolic process (GO:0019219)	714	60	97.85	-	.61	5.02E-05	1.61E-03
cellular protein localization (GO:0034613)	602	50	82.50	-	.61	1.83E-04	5.05E-03
cellular macromolecule localization (GO:0070727)	631	52	86.48	-	.60	9.18E-05	2.73E-03
regulation of cellular component organization (GO:0051128)	396	32	54.27	-	.59	2.08E-03	3.97E-02
positive regulation of nucleobase-containing compound metabolic process (GO:0045935)	422	31	57.83	-	.54	2.37E-04	6.27E-03
positive regulation of RNA metabolic process (GO:0051254)	397	29	54.41	-	.53	3.80E-04	9.49E-03
negative regulation of cellular process (GO:0048523)	590	43	80.86	-	.53	6.67E-06	2.54E-04
organonitrogen compound catabolic process (GO:1901565)	404	29	55.37	-	.52	2.33E-04	6.24E-03
regulation of RNA biosynthetic process (GO:2001141)	559	38	76.61	-	.50	1.95E-06	8.62E-05
regulation of transcription, DNA-templated (GO:0006355)	559	38	76.61	-	.50	1.95E-06	8.55E-05
regulation of nucleic acid-templated transcription (GO:1903506)	559	38	76.61	-	.50	1.95E-06	8.48E-05
response to chemical (GO:0042221)	505	34	69.21	-	.49	6.54E-06	2.53E-04
cellular response to chemical stimulus (GO:0070887)	382	25	52.35	-	.48	5.78E-05	1.81E-03
cellular response to stress (GO:0033554)	699	45	95.80	-	.47	1.18E-08	8.08E-07
response to stress (GO:0006950)	750	48	102.79	-	.47	2.78E-09	2.14E-07
chromosome organization (GO:0051276)	517	33	70.85	-	.47	1.09E-06	5.14E-05
cell cycle process (GO:0022402)	564	36	77.29	-	.47	3.59E-07	1.83E-05
cell cycle (GO:0007049)	704	44	96.48	-	.46	4.21E-09	3.13E-07
cellular response to DNA damage stimulus (GO:0006974)	339	21	46.46	-	.45	8.23E-05	2.47E-03
response to stimulus (GO:0050896)	1151	71	157.74	-	.45	2.38E-15	2.78E-13
regulation of cell cycle (GO:0051726)	294	18	40.29	-	.45	2.36E-04	6.29E-03
DNA metabolic process (GO:0006259)	476	29	65.23	-	.44	1.16E-06	5.44E-05
DNA repair (GO:0006281)	296	18	40.57	-	.44	1.77E-04	4.92E-03
response to organic substance (GO:0010033)	249	15	34.12	-	.44	6.72E-04	1.53E-02
regulation of organelle organization (GO:0033043)	254	15	34.81	-	.43	3.80E-04	9.53E-03
mitotic cell cycle (GO:0000278)	323	19	44.27	-	.43	5.44E-05	1.73E-03
protein modification by small protein conjugation or removal (GO:0070647)	187	11	25.63	-	.43	2.65E-03	4.87E-02
positive regulation of RNA biosynthetic process (GO:1902680)	342	20	46.87	-	.43	2.90E-05	1.00E-03
positive regulation of transcription, DNA-templated (GO:0045893)	342	20	46.87	-	.43	2.90E-05	9.94E-04
positive regulation of nucleic acid-templated transcription (GO:1903508)	342	20	46.87	-	.43	2.90E-05	9.88E-04
cellular response to stimulus (GO:0051716)	1050	61	143.90	-	.42	2.29E-15	2.73E-13
vesicle-mediated transport (GO:0016192)	432	25	59.20	-	.42	1.58E-06	7.15E-05
mitotic cell cycle process (GO:1903047)	312	18	42.76	-	.42	5.83E-05	1.82E-03
reproduction of a single-celled organism (GO:0032505)	191	11	26.18	-	.42	2.00E-03	3.85E-02
regulation of transcription by RNA polymerase II (GO:0006357)	473	27	64.82	-	.42	3.23E-07	1.71E-05
cytoskeleton organization (GO:0007010)	230	13	31.52	-	.41	5.79E-04	1.36E-02
reproductive process (GO:0022414)	414	22	56.74	-	.39	4.21E-07	2.10E-05
reproduction (GO:0000003)	433	23	59.34	-	.39	2.19E-07	1.20E-05
regulation of cell cycle process (GO:0010564)	247	13	33.85	-	.38	1.33E-04	3.77E-03
autophagy (GO:0006914)	178	9	24.39	-	.37	8.99E-04	1.98E-02
modification-dependent macromolecule catabolic process (GO:0043632)	263	13	36.04	-	.36	4.07E-05	1.34E-03
cell communication (GO:0007154)	452	22	61.95	-	.36	1.90E-08	1.24E-06
process utilizing autophagic mechanism (GO:0061919)	187	9	25.63	-	.35	4.90E-04	1.19E-02
meiotic cell cycle process (GO:1903046)	255	12	34.95	-	.34	3.02E-05	1.02E-03
positive regulation of transcription by RNA polymerase II (GO:0045944)	298	14	40.84	-	.34	4.44E-06	1.81E-04
protein phosphorylation (GO:0006468)	153	7	20.97	-	.33	1.25E-03	2.55E-02
proteolysis (GO:0006508)	420	19	57.56	-	.33	1.39E-08	9.15E-07
meiotic cell cycle (GO:0051321)	312	14	42.76	-	.33	1.24E-06	5.72E-05
signal transduction (GO:0007165)	338	15	46.32	-	.32	3.44E-07	1.79E-05
signaling (GO:0023052)	338	15	46.32	-	.32	3.44E-07	1.77E-05
organelle fission (GO:0048285)	182	8	24.94	-	.32	2.58E-04	6.76E-03
protein ubiquitination (GO:0016567)	122	5	16.72	-	.30	2.27E-03	4.27E-02
nuclear division (GO:0000280)	172	7	23.57	-	.30	2.56E-04	6.74E-03
nuclear chromosome segregation (GO:0098813)	149	6	20.42	-	.29	6.43E-04	1.48E-02
telomere organization (GO:0032200)	128	5	17.54	-	.29	1.69E-03	3.35E-02
DNA recombination (GO:0006310)	237	9	32.48	-	.28	5.25E-06	2.11E-04
protein catabolic process (GO:0030163)	291	11	39.88	-	.28	2.84E-07	1.54E-05
intracellular signal transduction (GO:0035556)	252	9	34.54	-	.26	1.38E-06	6.27E-05
cellular protein catabolic process (GO:0044257)	284	10	38.92	-	.26	1.87E-07	1.05E-05
proteolysis involved in cellular protein catabolic process (GO:0051603)	263	9	36.04	-	.25	3.27E-07	1.72E-05
vacuolar transport (GO:0007034)	178	6	24.39	-	.25	4.39E-05	1.44E-03
modification-dependent protein catabolic process (GO:0019941)	241	8	33.03	-	.24	8.24E-07	3.92E-05
chromosome segregation (GO:0007059)	182	6	24.94	-	.24	2.10E-05	7.35E-04
DNA biosynthetic process (GO:0071897)	95	3	13.02	-	.23	2.71E-03	4.96E-02
mitotic nuclear division (GO:0140014)	96	3	13.16	-	.23	2.73E-03	4.94E-02
negative regulation of cell cycle phase transition (GO:1901988)	99	3	13.57	-	.22	1.90E-03	3.73E-02
double-strand break repair (GO:0006302)	140	4	19.19	-	.21	1.32E-04	3.77E-03
negative regulation of cell cycle process (GO:0010948)	124	3	16.99	-	.18	1.51E-04	4.25E-03
mitotic sister chromatid segregation (GO:0000070)	85	2	11.65	-	.17	2.34E-03	4.38E-02
negative regulation of cell cycle (GO:0045786)	131	3	17.95	-	.17	7.22E-05	2.21E-03
regulation of reproductive process (GO:2000241)	97	2	13.29	-	.15	5.04E-04	1.22E-02
ubiquitin-dependent protein catabolic process (GO:0006511)	235	4	32.21	-	.12	3.22E-09	2.44E-07
RNA-dependent DNA biosynthetic process (GO:0006278)	67	1	9.18	-	.11	2.46E-03	4.57E-02
organelle disassembly (GO:1903008)	69	1	9.46	-	.11	2.51E-03	4.64E-02
double-strand break repair via homologous recombination (GO:0000724)	79	1	10.83	-	.09	7.64E-04	1.71E-02
proteasomal protein catabolic process (GO:0010498)	164	2	22.48	-	.09	1.97E-07	1.09E-05
recombinational repair (GO:0000725)	89	1	12.20	-	.08	2.30E-04	6.20E-03
transposition (GO:0032196)	97	1	13.29	-	.08	1.09E-04	3.18E-03
protein targeting to vacuole (GO:0006623)	103	1	14.12	-	.07	4.72E-05	1.53E-03
establishment of protein localization to vacuole (GO:0072666)	125	1	17.13	-	.06	2.63E-06	1.13E-04
protein localization to vacuole (GO:0072665)	135	1	18.50	-	.05	7.67E-07	3.72E-05
proteasome-mediated ubiquitin-dependent protein catabolic process (GO:0043161)	157	1	21.52	-	.05	4.22E-08	2.62E-06
negative regulation of mitotic cell cycle phase transition (GO:1901991)	61	0	8.36	-	 < 0.01	5.82E-04	1.36E-02
telomere maintenance (GO:0000723)	77	0	10.55	-	 < 0.01	6.97E-05	2.15E-03
transposition, RNA-mediated (GO:0032197)	91	0	12.47	-	 < 0.01	1.27E-05	4.62E-04
