# Supplementary material for: Nuclear Lipid Droplet Birth during Replicative Stress
Source: Cells. 2022 Apr 20;11(9):1390. doi: 10.3390/cells11091390 (PMC9105094; doi:10.3390/cells11091390)
Supplement: Supplementary file 1 [file cells-11-01390-s001.zip › Supplementary Material Kumanski et al REVISED/TableS8_MMS0.01UP_GO.txt]

Analysis Type:	PANTHER Overrepresentation Test (Released 20220202)
Annotation Version and Release Date:	GO Ontology database DOI:  10.5281/zenodo.5725227 Released 2021-11-16
Analyzed List:	upload_1 (Saccharomyces cerevisiae)
Reference List:	Saccharomyces cerevisiae (all genes in database)
Test Type:	FISHER
Correction:	FDR
GO biological process complete	Saccharomyces cerevisiae - REFLIST (6049)	upload_1 (93)	upload_1 (expected)	upload_1 (over/under)	upload_1 (fold Enrichment)	upload_1 (raw P-value)	upload_1 (FDR)
deoxyribonucleotide biosynthetic process (GO:0009263)	10	5	.15	+	32.52	1.90E-06	9.79E-03
deoxyribonucleotide metabolic process (GO:0009262)	10	5	.15	+	32.52	1.90E-06	4.89E-03
proteasomal ubiquitin-independent protein catabolic process (GO:0010499)	17	5	.26	+	19.13	1.53E-05	1.97E-02
cellular response to toxic substance (GO:0097237)	38	6	.58	+	10.27	4.55E-05	3.34E-02
response to toxic substance (GO:0009636)	54	7	.83	+	8.43	3.26E-05	2.79E-02
small molecule metabolic process (GO:0044281)	712	26	10.95	+	2.38	2.83E-05	2.91E-02
gene expression (GO:0010467)	1205	3	18.53	-	.16	4.60E-06	7.89E-03
