# Supplementary material for: Nuclear Lipid Droplet Birth during Replicative Stress
Source: Cells. 2022 Apr 20;11(9):1390. doi: 10.3390/cells11091390 (PMC9105094; doi:10.3390/cells11091390)
Supplement: Supplementary file 1 [file cells-11-01390-s001.zip › Supplementary Material Kumanski et al REVISED/TableS9_MMS0.1UP_GO.txt]

Analysis Type:	PANTHER Overrepresentation Test (Released 20220202)
Annotation Version and Release Date:	GO Ontology database DOI: 10.5281/zenodo.5725227 Released 2021-11-16
Analyzed List:	upload_1 (Saccharomyces cerevisiae)
Reference List:	Saccharomyces cerevisiae (all genes in database)
Test Type:	FISHER
Correction:	FDR
GO biological process complete	Saccharomyces cerevisiae - REFLIST (6049)	upload_1 (763)	upload_1 (expected)	upload_1 (over/under)	upload_1 (fold Enrichment)	upload_1 (raw P-value)	upload_1 (FDR)
organonitrogen compound catabolic process (GO:1901565)	404	133	50.96	+	2.61	1.74E-20	8.96E-17	organonitrogen compound catabolic process	1.12E+16
catabolic process (GO:0009056)	886	207	111.76	+	1.85	9.31E-17	2.39E-13	catabolic process	4.18E+12
organic substance catabolic process (GO:1901575)	712	176	89.81	+	1.96	5.38E-16	5.53E-13	organic substance catabolic process	1.81E+12
proteolysis involved in cellular protein catabolic process (GO:0051603)	263	94	33.17	+	2.83	3.36E-16	5.75E-13	proteolysis involved in cellular protein catabolic process	1.74E+12
protein catabolic process (GO:0030163)	291	99	36.71	+	2.7	4.64E-16	5.97E-13	protein catabolic process	1.68E+12
cellular protein catabolic process (GO:0044257)	284	97	35.82	+	2.71	8.33E-16	7.14E-13	cellular protein catabolic process	1.40E+12
cellular catabolic process (GO:0044248)	793	188	100.03	+	1.88	1.48E-15	1.09E-12	cellular catabolic process	9.17E+11
modification-dependent protein catabolic process (GO:0019941)	241	87	30.4	+	2.86	2.06E-15	1.33E-12	modification-dependent protein catabolic process	7.52E+11
ubiquitin-dependent protein catabolic process (GO:0006511)	235	85	29.64	+	2.87	4.23E-15	2.42E-12	ubiquitin-dependent protein catabolic process	4.13E+11
modification-dependent macromolecule catabolic process (GO:0043632)	263	87	33.17	+	2.62	1.75E-13	8.99E-11	modification-dependent macromolecule catabolic process	1.11E+10
proteasome-mediated ubiquitin-dependent protein catabolic process (GO:0043161)	157	63	19.8	+	3.18	4.63E-13	2.16E-10	proteasome-mediated ubiquitin-dependent protein catabolic process	4.63E+09
proteolysis (GO:0006508)	420	115	52.98	+	2.17	6.47E-13	2.77E-10	proteolysis	3.61E+09
proteasomal protein catabolic process (GO:0010498)	164	63	20.69	+	3.05	3.36E-12	1.24E-09	proteasomal protein catabolic process	8.06E+08
cellular macromolecule catabolic process (GO:0044265)	425	114	53.61	+	2.13	3.61E-12	1.24E-09	cellular macromolecule catabolic process	8.06E+08
response to stimulus (GO:0050896)	1151	231	145.18	+	1.59	3.15E-12	1.25E-09	response to stimulus	8.00E+08
cellular process (GO:0009987)	5047	704	636.61	+	1.11	1.19E-11	3.60E-09	cellular process	2.78E+08
macromolecule catabolic process (GO:0009057)	448	116	56.51	+	2.05	1.17E-11	3.75E-09	macromolecule catabolic process	2.67E+08
response to stress (GO:0006950)	750	164	94.6	+	1.73	6.22E-11	1.78E-08	response to stress	5.62E+07
cellular response to stimulus (GO:0051716)	1050	209	132.44	+	1.58	1.32E-10	3.58E-08	cellular response to stimulus	2.79E+07
ribosome biogenesis (GO:0042254)	394	11	49.7	-	0.22	1.82E-10	4.68E-08	ribosome biogenesis	2.14E+07
translation (GO:0006412)	366	10	46.17	-	0.22	6.64E-10	1.62E-07	translation	6.17E+06
cellular response to stress (GO:0033554)	699	150	88.17	+	1.7	1.61E-09	3.59E-07	cellular response to stress	2.79E+06
organonitrogen compound metabolic process (GO:1901564)	1904	325	240.16	+	1.35	1.55E-09	3.62E-07	organonitrogen compound metabolic process	2.76E+06
response to chemical (GO:0042221)	505	117	63.7	+	1.84	4.53E-09	9.70E-07	response to chemical	1.03E+06
ribonucleoprotein complex biogenesis (GO:0022613)	476	20	60.04	-	0.33	5.53E-09	1.09E-06	ribonucleoprotein complex biogenesis	9.17E+05
vesicle-mediated transport (GO:0016192)	432	104	54.49	+	1.91	5.39E-09	1.11E-06	vesicle-mediated transport	9.01E+05
ncRNA processing (GO:0034470)	408	15	51.46	-	0.29	9.70E-09	1.85E-06	ncRNA processing	5.41E+05
rRNA processing (GO:0006364)	285	7	35.95	-	0.19	2.03E-08	3.72E-06	rRNA processing	2.69E+05
peptide biosynthetic process (GO:0043043)	370	13	46.67	-	0.28	2.33E-08	4.13E-06	peptide biosynthetic process	2.42E+05
ncRNA metabolic process (GO:0034660)	471	22	59.41	-	0.37	6.97E-08	1.16E-05	ncRNA metabolic process	8.62E+04
cellular amino acid biosynthetic process (GO:0008652)	127	43	16.02	+	2.68	1.78E-07	2.78E-05	cellular amino acid biosynthetic process	3.60E+04
cellular amino acid metabolic process (GO:0006520)	240	65	30.27	+	2.15	2.00E-07	3.03E-05	cellular amino acid metabolic process	3.30E+04
alpha-amino acid metabolic process (GO:1901605)	173	52	21.82	+	2.38	2.31E-07	3.40E-05	alpha-amino acid metabolic process	2.94E+04
carboxylic acid biosynthetic process (GO:0046394)	188	54	23.71	+	2.28	4.04E-07	5.77E-05	carboxylic acid biosynthetic process	1.73E+04
amide biosynthetic process (GO:0043604)	412	19	51.97	-	0.37	5.00E-07	6.95E-05	amide biosynthetic process	1.44E+04
organic acid biosynthetic process (GO:0016053)	189	54	23.84	+	2.27	6.76E-07	9.14E-05	organic acid biosynthetic process	1.09E+04
proteasome assembly (GO:0043248)	32	19	4.04	+	4.71	1.03E-06	1.35E-04	proteasome assembly	7.41E+03
proteasomal ubiquitin-independent protein catabolic process (GO:0010499)	17	14	2.14	+	6.53	1.86E-06	2.33E-04	proteasomal ubiquitin-independent protein catabolic process	4.29E+03
gene expression (GO:0010467)	1205	99	151.99	-	0.65	2.04E-06	2.50E-04	gene expression	4.00E+03
response to toxic substance (GO:0009636)	54	24	6.81	+	3.52	2.27E-06	2.71E-04	response to toxic substance	3.69E+03
metabolic process (GO:0008152)	3461	502	436.56	+	1.15	6.03E-06	6.89E-04	metabolic process	1.45E+03
response to oxidative stress (GO:0006979)	124	38	15.64	+	2.43	6.53E-06	7.14E-04	response to oxidative stress	1.40E+03
rRNA metabolic process (GO:0016072)	306	13	38.6	-	0.34	6.52E-06	7.29E-04	rRNA metabolic process	1.37E+03
cellular response to toxic substance (GO:0097237)	38	19	4.79	+	3.96	7.02E-06	7.37E-04	cellular response to toxic substance	1.36E+03
carboxylic acid metabolic process (GO:0019752)	392	85	49.45	+	1.72	7.77E-06	7.99E-04	carboxylic acid metabolic process	1.25E+03
oxoacid metabolic process (GO:0043436)	410	88	51.72	+	1.7	8.16E-06	8.23E-04	oxoacid metabolic process	1.22E+03
detoxification (GO:0098754)	47	21	5.93	+	3.54	9.12E-06	8.68E-04	detoxification	1.15E+03
small molecule metabolic process (GO:0044281)	712	135	89.81	+	1.5	8.81E-06	8.71E-04	small molecule metabolic process	1.15E+03
organic acid metabolic process (GO:0006082)	413	88	52.09	+	1.69	9.09E-06	8.82E-04	organic acid metabolic process	1.13E+03
glutamine family amino acid metabolic process (GO:0009064)	61	24	7.69	+	3.12	1.19E-05	1.11E-03	glutamine family amino acid metabolic process	9.01E+02
cellular detoxification (GO:1990748)	36	18	4.54	+	3.96	1.22E-05	1.12E-03	cellular detoxification	8.93E+02
organic substance metabolic process (GO:0071704)	3262	475	411.46	+	1.15	1.26E-05	1.14E-03	organic substance metabolic process	8.77E+02
response to nitrogen compound (GO:1901698)	84	29	10.6	+	2.74	1.32E-05	1.17E-03	response to nitrogen compound	8.55E+02
RNA metabolic process (GO:0016070)	962	77	121.34	-	0.63	1.41E-05	1.23E-03	RNA metabolic process	8.13E+02
cellular response to chemical stimulus (GO:0070887)	382	82	48.18	+	1.7	1.70E-05	1.46E-03	cellular response to chemical stimulus	6.85E+02
cellular response to oxidative stress (GO:0034599)	108	34	13.62	+	2.5	1.83E-05	1.54E-03	cellular response to oxidative stress	6.49E+02
ubiquitin-dependent ERAD pathway (GO:0030433)	50	21	6.31	+	3.33	1.92E-05	1.59E-03	ubiquitin-dependent ERAD pathway	6.29E+02
alpha-amino acid biosynthetic process (GO:1901607)	113	34	14.25	+	2.39	2.85E-05	2.32E-03	alpha-amino acid biosynthetic process	4.31E+02
RNA processing (GO:0006396)	582	40	73.41	-	0.54	3.28E-05	2.59E-03	RNA processing	3.86E+02
vacuolar transport (GO:0007034)	178	46	22.45	+	2.05	3.39E-05	2.64E-03	vacuolar transport	3.79E+02
protein transport (GO:0015031)	611	116	77.07	+	1.51	3.78E-05	2.66E-03	protein transport	3.76E+02
cellular macromolecule biosynthetic process (GO:0034645)	959	79	120.96	-	0.65	3.73E-05	2.66E-03	cellular macromolecule biosynthetic process	3.76E+02
nitrogen compound transport (GO:0071705)	824	148	103.94	+	1.42	3.59E-05	2.67E-03	nitrogen compound transport	3.75E+02
cellular oxidant detoxification (GO:0098869)	32	16	4.04	+	3.96	3.72E-05	2.69E-03	cellular oxidant detoxification	3.72E+02
small molecule biosynthetic process (GO:0044283)	312	69	39.35	+	1.75	3.68E-05	2.70E-03	small molecule biosynthetic process	3.70E+02
establishment of protein localization (GO:0045184)	629	119	79.34	+	1.5	3.57E-05	2.70E-03	establishment of protein localization	3.70E+02
mitochondrial gene expression (GO:0140053)	146	3	18.42	-	0.16	3.57E-05	2.74E-03	mitochondrial gene expression	3.65E+02
response to organonitrogen compound (GO:0010243)	81	27	10.22	+	2.64	4.16E-05	2.89E-03	response to organonitrogen compound	3.46E+02
ERAD pathway (GO:0036503)	55	21	6.94	+	3.03	5.90E-05	4.05E-03	ERAD pathway	2.47E+02
macromolecule biosynthetic process (GO:0009059)	976	82	123.11	-	0.67	6.70E-05	4.53E-03	macromolecule biosynthetic process	2.21E+02
protein localization (GO:0008104)	767	138	96.75	+	1.43	7.04E-05	4.70E-03	protein localization	2.13E+02
cellular metabolic process (GO:0044237)	3304	474	416.76	+	1.14	8.00E-05	5.27E-03	cellular metabolic process	1.90E+02
response to organic substance (GO:0010033)	249	57	31.41	+	1.81	8.49E-05	5.53E-03	response to organic substance	1.81E+02
cellular amino acid catabolic process (GO:0009063)	57	21	7.19	+	2.92	8.93E-05	5.67E-03	cellular amino acid catabolic process	1.76E+02
endosomal transport (GO:0016197)	114	33	14.38	+	2.29	8.82E-05	5.67E-03	endosomal transport	1.76E+02
peptide metabolic process (GO:0006518)	406	25	51.21	-	0.49	1.01E-04	6.35E-03	peptide metabolic process	1.57E+02
cellular response to chemical stress (GO:0062197)	143	38	18.04	+	2.11	1.05E-04	6.41E-03	cellular response to chemical stress	1.56E+02
establishment of localization in cell (GO:0051649)	756	135	95.36	+	1.42	1.04E-04	6.43E-03	establishment of localization in cell	1.56E+02
regulation of biological quality (GO:0065008)	468	92	59.03	+	1.56	1.10E-04	6.68E-03	regulation of biological quality	1.50E+02
establishment of localization (GO:0051234)	1372	222	173.06	+	1.28	1.13E-04	6.73E-03	establishment of localization	1.49E+02
response to abiotic stimulus (GO:0009628)	166	42	20.94	+	2.01	1.20E-04	7.11E-03	response to abiotic stimulus	1.41E+02
alpha-amino acid catabolic process (GO:1901606)	45	18	5.68	+	3.17	1.23E-04	7.19E-03	alpha-amino acid catabolic process	1.39E+02
vesicle tethering (GO:0099022)	14	10	1.77	+	5.66	1.32E-04	7.64E-03	vesicle tethering	1.31E+02
post-Golgi vesicle-mediated transport (GO:0006892)	82	26	10.34	+	2.51	1.43E-04	8.17E-03	post-Golgi vesicle-mediated transport	1.22E+02
protein metabolic process (GO:0019538)	1399	225	176.47	+	1.28	1.49E-04	8.41E-03	protein metabolic process	1.19E+02
response to temperature stimulus (GO:0009266)	69	23	8.7	+	2.64	1.61E-04	9.00E-03	response to temperature stimulus	1.11E+02
transport (GO:0006810)	1330	215	167.76	+	1.28	1.66E-04	9.16E-03	transport	1.09E+02
homeostatic process (GO:0042592)	261	58	32.92	+	1.76	1.69E-04	9.24E-03	homeostatic process	1.08E+02
mitochondrial translation (GO:0032543)	116	2	14.63	-	0.14	1.71E-04	9.25E-03	mitochondrial translation	1.08E+02
cellular protein metabolic process (GO:0044267)	1265	205	159.56	+	1.28	2.22E-04	1.18E-02	cellular protein metabolic process	8.47E+01
response to heat (GO:0009408)	66	22	8.33	+	2.64	2.27E-04	1.19E-02	response to heat	8.40E+01
endocytosis (GO:0006897)	122	33	15.39	+	2.14	2.42E-04	1.25E-02	endocytosis	8.00E+01
response to endoplasmic reticulum stress (GO:0034976)	81	25	10.22	+	2.45	2.50E-04	1.27E-02	response to endoplasmic reticulum stress	7.87E+01
nucleic acid metabolic process (GO:0090304)	1292	120	162.97	-	0.74	2.56E-04	1.29E-02	nucleic acid metabolic process	7.75E+01
intracellular protein transport (GO:0006886)	425	83	53.61	+	1.55	3.17E-04	1.58E-02	intracellular protein transport	6.33E+01
macromolecule localization (GO:0033036)	917	155	115.67	+	1.34	3.29E-04	1.63E-02	macromolecule localization	6.13E+01
cellular nitrogen compound metabolic process (GO:0034641)	1884	190	237.64	-	0.8	3.82E-04	1.84E-02	cellular nitrogen compound metabolic process	5.43E+01
RNA phosphodiester bond hydrolysis, endonucleolytic (GO:0090502)	138	4	17.41	-	0.23	3.94E-04	1.88E-02	RNA phosphodiester bond hydrolysis, endonucleolytic	5.32E+01
vesicle targeting (GO:0006903)	17	10	2.14	+	4.66	4.15E-04	1.96E-02	vesicle targeting	5.10E+01
primary metabolic process (GO:0044238)	3073	439	387.62	+	1.13	4.65E-04	2.18E-02	primary metabolic process	4.59E+01
dephosphorylation (GO:0016311)	126	33	15.89	+	2.08	4.79E-04	2.22E-02	dephosphorylation	4.50E+01
organic substance transport (GO:0071702)	918	154	115.79	+	1.33	4.89E-04	2.25E-02	organic substance transport	4.44E+01
glutamine family amino acid catabolic process (GO:0009065)	14	9	1.77	+	5.1	5.05E-04	2.30E-02	glutamine family amino acid catabolic process	4.35E+01
nucleobase-containing compound metabolic process (GO:0006139)	1496	146	188.7	-	0.77	5.40E-04	2.44E-02	nucleobase-containing compound metabolic process	4.10E+01
small molecule catabolic process (GO:0044282)	150	37	18.92	+	1.96	5.49E-04	2.45E-02	small molecule catabolic process	4.08E+01
glutamine family amino acid biosynthetic process (GO:0009084)	26	12	3.28	+	3.66	6.11E-04	2.71E-02	glutamine family amino acid biosynthetic process	3.69E+01
meiotic cell cycle (GO:0051321)	312	19	39.35	-	0.48	6.49E-04	2.85E-02	meiotic cell cycle	3.51E+01
protein localization to vacuole (GO:0072665)	135	34	17.03	+	2	7.15E-04	3.12E-02	protein localization to vacuole	3.21E+01
biological regulation (GO:0065007)	2012	301	253.79	+	1.19	7.56E-04	3.27E-02	biological regulation	3.06E+01
cleavage involved in rRNA processing (GO:0000469)	83	1	10.47	-	0.1	7.88E-04	3.27E-02	cleavage involved in rRNA processing	3.06E+01
cellular homeostasis (GO:0019725)	223	49	28.13	+	1.74	7.66E-04	3.28E-02	cellular homeostasis	3.05E+01
cellular protein modification process (GO:0006464)	736	127	92.84	+	1.37	7.84E-04	3.28E-02	cellular protein modification process	3.05E+01
cellular amide metabolic process (GO:0043603)	478	35	60.29	-	0.58	7.71E-04	3.28E-02	cellular amide metabolic process	3.05E+01
protein modification process (GO:0036211)	736	127	92.84	+	1.37	7.84E-04	3.31E-02	protein modification process	3.02E+01
vesicle localization (GO:0051648)	23	11	2.9	+	3.79	8.17E-04	3.33E-02	vesicle localization	3.00E+01
establishment of vesicle localization (GO:0051650)	23	11	2.9	+	3.79	8.17E-04	3.36E-02	establishment of vesicle localization	2.98E+01
localization (GO:0051179)	1547	239	195.13	+	1.22	8.89E-04	3.60E-02	localization	2.78E+01
nitrogen compound metabolic process (GO:0006807)	2858	409	360.5	+	1.13	9.42E-04	3.75E-02	nitrogen compound metabolic process	2.67E+01
Golgi vesicle transport (GO:0048193)	203	45	25.61	+	1.76	9.39E-04	3.77E-02	Golgi vesicle transport	2.65E+01
actin filament-based process (GO:0030029)	122	31	15.39	+	2.01	1.00E-03	3.96E-02	actin filament-based process	2.53E+01
actin cortical patch organization (GO:0044396)	24	11	3.03	+	3.63	1.07E-03	4.18E-02	actin cortical patch organization	2.39E+01
transposition (GO:0032196)	97	2	12.24	-	0.16	1.12E-03	4.35E-02	transposition	2.30E+01
proton transmembrane transport (GO:1902600)	99	2	12.49	-	0.16	1.16E-03	4.46E-02	proton transmembrane transport	2.24E+01
establishment of protein localization to vacuole (GO:0072666)	125	31	15.77	+	1.97	1.20E-03	4.59E-02	establishment of protein localization to vacuole	2.18E+01
late endosome to vacuole transport (GO:0045324)	64	20	8.07	+	2.48	1.27E-03	4.80E-02	late endosome to vacuole transport	2.08E+01
intracellular transport (GO:0046907)	719	123	90.69	+	1.36	1.29E-03	4.85E-02	intracellular transport	2.06E+01
actin cytoskeleton organization (GO:0030036)	118	30	14.88	+	2.02	1.32E-03	4.92E-02	actin cytoskeleton organization	2.03E+01
maturation of 5.8S rRNA (GO:0000460)	91	1	11.48	-	0.09	3.56E-04	1.73E-02	maturation of 5.8S rRNA
ATP metabolic process (GO:0046034)	95	1	11.98	-	0.08	2.40E-04	1.25E-02	ATP metabolic process
ribosomal large subunit biogenesis (GO:0042273)	128	1	16.15	-	0.06	6.57E-06	7.04E-04	ribosomal large subunit biogenesis
cytoplasmic translation (GO:0002181)	171	1	21.57	-	0.05	4.89E-08	8.39E-06	cytoplasmic translation
maturation of SSU-rRNA (GO:0030490)	117	0	14.76	-	< 0.01	1.75E-06	2.25E-04	maturation of SSU-rRNA
ribosomal small subunit biogenesis (GO:0042274)	141	0	17.79	-	< 0.01	8.74E-08	1.40E-05	ribosomal small subunit biogenesis
ribosome assembly (GO:0042255)	76	0	9.59	-	< 0.01	1.73E-04	9.25E-03	ribosome assembly
transposition, RNA-mediated (GO:0032197)	91	0	11.48	-	< 0.01	3.20E-05	2.57E-03	transposition, RNA-mediated
maturation of LSU-rRNA (GO:0000470)	65	0	8.2	-	< 0.01	1.02E-03	4.01E-02	maturation of LSU-rRNA
